# Supplementary material for: Identification of Putative Neuropeptides That Alter the Behaviour of Schistosoma mansoni Cercariae
Source: Biology (Basel). 2022 Sep 12;11(9):1344. doi: 10.3390/biology11091344 (PMC9495596; doi:10.3390/biology11091344)
Supplement: Supplementary file 1 [file biology-11-01344-s001.zip]

Archive with 27 entries (27 files):
- Figure S1.tif
- Figure S2.tif
- Figure S3.tif
- Figure S4.tif
- File S1.pdf
- Movie S1.mp4
- Movie S10.mp4
- Movie S11.mp4
- Movie S12.mp4
- Movie S13.mp4
- Movie S14.mp4
- Movie S15.mp4
- Movie S2.mp4
- Movie S3.mp4
- Movie S4.mp4
- Movie S5.mp4
- Movie S6.mp4
- Movie S7.mp4
- Movie S8.mp4
- Movie S9.mp4
- Table S1.xlsx
- Table S2.xlsx
- Table S3.xlsx
- Table S4.xlsx
- Table S5.xlsx
- Table S6.xlsx
- Table S7.xlsx
