# Supplementary material for: Identification of Putative Neuropeptides That Alter the Behaviour of Schistosoma mansoni Cercariae
Source: Biology (Basel). 2022 Sep 12;11(9):1344. doi: 10.3390/biology11091344 (PMC9495596; doi:10.3390/biology11091344)
Supplement: Supplementary file 1 [file biology-11-01344-s001.zip › Table S1.xlsx]

## Sheet: proteins
Accession	-10lgP	Coverage (%)	#Peptides	#Unique	PTM	Avg. Mass	Description
Smp_000110.1	21.13	2	1	1	Deamidation (NQ)	141846	pep:novel supercontig:ASM23792v2:Chr_3.unplaced.SC_0044:1217536:1251398:1 gene:Smp_000110 transcript:Smp_000110.1 description:"Similar to elongation factor Tu GTP binding domain containing 1 isoform 6-related "
Smp_001890.1	41.26	9	2	2		22847	pep:novel chromosome:ASM23792v2:6:1938426:1945900:-1 gene:Smp_001890 transcript:Smp_001890.1 description:"Venom allergen-like (VAL) 18 protein "
Smp_002060.1	37.48	9	1	1		12072	pep:known chromosome:ASM23792v2:6:2567283:2576393:-1 gene:Smp_002060 transcript:Smp_002060.1 description:"Venom allergen-like (VAL) 10 protein "
Smp_003990.1	29.6	4	1	1	Acetylation (Protein N-term)	28094	pep:known chromosome:ASM23792v2:1:5855329:5867698:-1 gene:Smp_003990 transcript:Smp_003990.1 description:"Triosephosphate isomerase "
Smp_004710.1	110.39	72	9	9	Deamidation (NQ); Amidation; Ethylation	14936	pep:novel chromosome:ASM23792v2:2:25807276:25833461:-1 gene:Smp_004710 transcript:Smp_004710.1 description:"Putative uncharacterized protein "
Smp_006510.1	99.69	15	10	4	Methyl ester	28620	pep:known supercontig:ASM23792v2:SC_0243:62314:63726:1 gene:Smp_006510 transcript:Smp_006510.1 description:"Cercarial elastase (S01 family) "
Smp_006520.1	135.88	21	12	11	Deamidation (NQ); Amidation; Acetylation (N-term); Carbamylation; Methyl ester; 2 more	28507	pep:known supercontig:ASM23792v2:SC_0243:100303:102203:1 gene:Smp_006520 transcript:Smp_006520.1 description:"Cercarial elastase (S01 family)\x3b Elastase 2b "
Smp_016050.1	36.02	2	2	2	Amidation	86548	pep:novel chromosome:ASM23792v2:1:1643175:1675834:1 gene:Smp_016050 transcript:Smp_016050.1 description:"Fragile X related 2 frx2 "
Smp_019000.1	141.6	36	14	14	Methyl ester; Carbamidomethylation (DHKE X@N-term); Mutation	22671	pep:novel chromosome:ASM23792v2:3:24483924:24485466:1 gene:Smp_019000 transcript:Smp_019000.1 description:"Putative uncharacterized protein "
Smp_019760.1	25.03	5	2	2	Deamidation (NQ); Amidation	102824	pep:novel supercontig:ASM23792v2:SC_0136:44253:69458:1 gene:Smp_019760 transcript:Smp_019760.1 description:"DNA polymerase theta putative "
Smp_042160.1	41.06	5	1	1		35426	pep:novel chromosome:ASM23792v2:4:22686384:22690604:1 gene:Smp_042160 transcript:Smp_042160.1 description:"Fructose-bisphosphate aldolase "
Smp_042160.2	80.71	17	3	3	Deamidation (NQ); S-pyridylethylation	39645	pep:known chromosome:ASM23792v2:4:22686384:22690339:1 gene:Smp_042160 transcript:Smp_042160.2 description:"Fructose-bisphosphate aldolase "
Smp_052250.1	23.96	2	1	1	Amidation	35033	pep:novel chromosome:ASM23792v2:4:2210318:2219796:1 gene:Smp_052250 transcript:Smp_052250.1 description:"Putative growth factor receptor-bound protein "
Smp_052880.1	63.52	26	3	3	Amidation; Mutation	12680	pep:novel chromosome:ASM23792v2:3:1002964:1024632:-1 gene:Smp_052880 transcript:Smp_052880.1 description:"Putative uncharacterized protein "
Smp_054160.1	58.64	9	3	3		23820	pep:known supercontig:ASM23792v2:SC_0166:594798:600193:-1 gene:Smp_054160 transcript:Smp_054160.1 description:"Glutathione S-transferase class-mu 28 kDa isozyme "
Smp_056680.2	47.15	43	1	1		7792	pep:novel supercontig:ASM23792v2:SC_1734:3400:3627:-1 gene:Smp_056680 transcript:Smp_056680.2 description:"Cercarial elastase (S01 family) "
Smp_056680.3	47.15	43	1	1		7792	pep:novel supercontig:ASM23792v2:SC_1734:3400:3627:-1 gene:Smp_056680 transcript:Smp_056680.3 description:"Cercarial elastase (S01 family) "
Smp_059360.1	21	5	1	1	Oxidation (M); Amidation	45711	pep:novel supercontig:ASM23792v2:SC_0129:674608:683683:-1 gene:Smp_059360 transcript:Smp_059360.1 description:"Pre-mRNA processing factor putative "
Smp_061870.1	24.46	3	1	1		29888	pep:novel chromosome:ASM23792v2:W:30146754:30157993:1 gene:Smp_061870 transcript:Smp_061870.1 description:"Ubiquinol-cytochrome c reductase iron-sulfur subunit "
Smp_071050.1	83.5	34	6	6		16774	pep:novel chromosome:ASM23792v2:1:43583327:43590185:1 gene:Smp_071050 transcript:Smp_071050.1 description:"Putative uncharacterized protein "
Smp_085540.3	24.26	1	1	1		210698	pep:known supercontig:ASM23792v2:SC_0179:489820:539283:1 gene:Smp_085540 transcript:Smp_085540.3 description:"Myosin heavy chain putative "
Smp_085540.6	24.26	1	1	1		222178	pep:known supercontig:ASM23792v2:SC_0179:489820:539288:1 gene:Smp_085540 transcript:Smp_085540.6 description:"Myosin heavy chain putative "
Smp_090100.1	20.39	1	1	1		65285	pep:novel supercontig:ASM23792v2:SC_0132:479465:497884:1 gene:Smp_090100 transcript:Smp_090100.1 description:"Invadolysin (M08 family) "
Smp_090110.1	20.39	1	1	1		66460	pep:novel supercontig:ASM23792v2:SC_0132:436183:462105:1 gene:Smp_090110 transcript:Smp_090110.1 description:"Invadolysin (M08 family) "
Smp_092530.1	34.59	5	3	3	Deamidation (NQ)	63308	pep:novel chromosome:ASM23792v2:W:10260929:10280668:-1 gene:Smp_092530 transcript:Smp_092530.1 description:"Adapter-related protein complex 1 gamma subunit (Gamma-adaptin) "
Smp_092530.2	34.59	4	3	3	Deamidation (NQ)	77059	pep:novel chromosome:ASM23792v2:W:10258121:10280668:-1 gene:Smp_092530 transcript:Smp_092530.2 description:"Adapter-related protein complex 1 gamma subunit (Gamma-adaptin) "
Smp_112090.1	99.69	15	10	4	Methyl ester	28578	pep:novel supercontig:ASM23792v2:SC_0243:55611:57109:-1 gene:Smp_112090 transcript:Smp_112090.1 description:"Cercarial elastase (S01 family) "
Smp_119130.1	127.02	19	10	6		28456	pep:known supercontig:ASM23792v2:SC_0201:400694:402397:1 gene:Smp_119130 transcript:Smp_119130.1 description:"Cercarial protease "
Smp_119310.1	24.77	1	1	1	Deamidation (NQ)	48531	pep:known chromosome:ASM23792v2:4:8046574:8048071:1 gene:Smp_119310 transcript:Smp_119310.1 description:"Putative 26s protease regulatory subunit "
Smp_121960.1	21.42	2	1	1	Deamidation (NQ)	59289	pep:novel chromosome:ASM23792v2:3:18074381:18075976:-1 gene:Smp_121960 transcript:Smp_121960.1 description:"Putative uncharacterized protein "
Smp_122500.1	23.96	4	1	1	Amidation	17934	pep:novel chromosome:ASM23792v2:1:65085675:65100847:-1 gene:Smp_122500 transcript:Smp_122500.1 description:"Putative uncharacterized protein "
Smp_123320.1	30.31	1	2	2	Deamidation (NQ)	124281	pep:novel chromosome:ASM23792v2:6:3833258:3879070:1 gene:Smp_123320 transcript:Smp_123320.1 description:"Putative helicase "
Smp_123830.1	23.88	1	1	1	Amidation	160768	pep:novel chromosome:ASM23792v2:1:8869986:8918490:-1 gene:Smp_123830 transcript:Smp_123830.1 description:"Putative collagen alpha-1(V) chain "
Smp_127450.1	25.62	2	2	2	Oxidation (M); Deamidation (NQ); Amidation	149470	pep:novel supercontig:ASM23792v2:Chr_1.unplaced.SC_0010:3130738:3178280:1 gene:Smp_127450 transcript:Smp_127450.1 description:"Putative uncharacterized protein Smp_127450 "
Smp_127680.1	20.89	0	1	1		446809	pep:novel chromosome:ASM23792v2:7:991020:1102658:-1 gene:Smp_127680 transcript:Smp_127680.1 description:"Rabconnectin-related "
Smp_129710.1	21.63	0	1	1	Amidation	169107	pep:novel supercontig:ASM23792v2:Chr_2.unplaced.SC_0120:669479:699798:-1 gene:Smp_129710 transcript:Smp_129710.1 description:"Uveal autoantigen with coiled-coil domains and ankyrin repeats protein putative "
Smp_131580.1	39.92	2	1	1		109558	pep:novel chromosome:ASM23792v2:W:56748531:56762194:-1 gene:Smp_131580 transcript:Smp_131580.1 description:"Putative lysosomal alpha-mannosidase (Mannosidase alpha class 2b member 1) "
Smp_132530.1	21.66	25	1	1	Deamidation (NQ); Amidation	8677	pep:novel chromosome:ASM23792v2:3:23888857:23895501:1 gene:Smp_132530 transcript:Smp_132530.1 description:"Putative uncharacterized protein "
Smp_135560.1	21.1	2	1	1	Oxidation (M); Deamidation (NQ)	102765	pep:novel chromosome:ASM23792v2:4:11420036:11447120:1 gene:Smp_135560 transcript:Smp_135560.1 description:"Putative collagen alpha-1(I) chain "
Smp_136600.1	92.58	14	4	4	Pyro-glu from Q	25306	pep:novel supercontig:ASM23792v2:SC_0186:440053:473973:1 gene:Smp_136600 transcript:Smp_136600.1 description:"Putative uncharacterized protein "
Smp_136620.1	42.78	21	1	1		7909	pep:novel supercontig:ASM23792v2:SC_0310:38894:42023:1 gene:Smp_136620 transcript:Smp_136620.1 description:"Putative uncharacterized protein "
Smp_136750.1	21.63	0	1	1	Amidation	198952	pep:novel chromosome:ASM23792v2:3:23105184:23136375:1 gene:Smp_136750 transcript:Smp_136750.1 description:"Putative e3 ubiquitin-protein ligase Bre1 (DBre1) "
Smp_138910.1	27.78	1	1	1		62217	pep:novel chromosome:ASM23792v2:6:5755793:5779988:1 gene:Smp_138910 transcript:Smp_138910.1 description:"Putative uncharacterized protein "
Smp_141900.1	20.96	1	1	1	Deamidation (NQ)	253618	pep:novel chromosome:ASM23792v2:W:12134884:12192729:-1 gene:Smp_141900 transcript:Smp_141900.1 description:"Putative uncharacterized protein "
Smp_142160.1	97.83	39	5	5	Amidation	10091	pep:novel chromosome:ASM23792v2:W:15804259:15809157:-1 gene:Smp_142160 transcript:Smp_142160.1 description:"Putative uncharacterized protein "
Smp_143270.1	20.9	13	1	1	Amidation	10815	pep:novel supercontig:ASM23792v2:Chr_1.unplaced.SC_0034:268454:275674:-1 gene:Smp_143270 transcript:Smp_143270.1 description:"Putative uncharacterized protein "
Smp_143680.1	22.18	0	1	1	Deamidation (NQ)	346185	pep:novel chromosome:ASM23792v2:5:6558477:6668129:1 gene:Smp_143680 transcript:Smp_143680.1
Smp_146810.1	22.19	2	1	1		83178	pep:novel chromosome:ASM23792v2:W:36755451:36771188:-1 gene:Smp_146810 transcript:Smp_146810.1 description:"Formin-related "
Smp_147060.1	70.54	79	3	3		8448	pep:novel chromosome:ASM23792v2:6:15386714:15386941:1 gene:Smp_147060 transcript:Smp_147060.1 description:"Putative uncharacterized protein "
Smp_150650.1	37.15	16	1	1		9568	pep:novel supercontig:ASM23792v2:SC_0041:672859:688869:-1 gene:Smp_150650 transcript:Smp_150650.1 description:"Putative uncharacterized protein "
Smp_150770.1	26.87	1	2	2	Deamidation (NQ); Amidation	328011	pep:novel chromosome:ASM23792v2:W:16513845:16586725:-1 gene:Smp_150770 transcript:Smp_150770.1 description:"Putative teneurin and n-acetylglucosamine-1-phosphodiester alpha-n-acetylglucosaminidase "
Smp_155920.1	23.96	1	1	1	Amidation	56138	pep:novel chromosome:ASM23792v2:W:50259493:50269348:1 gene:Smp_155920 transcript:Smp_155920.1 description:"High-density lipoprotein receptor (Hdl) "
Smp_156330.1	81.52	26	5	4	Formylation; Pyro-glu from E	12988	pep:novel chromosome:ASM23792v2:3:16172194:16181981:-1 gene:Smp_156330 transcript:Smp_156330.1 description:"Putative uncharacterized protein "
Smp_157010.1	23.53	0	2	1	Deamidation (NQ); Amidation	288267	pep:novel chromosome:ASM23792v2:W:1293618:1411516:-1 gene:Smp_157010 transcript:Smp_157010.1 description:"Putative titin "
Smp_157980.1	21.21	2	1	1	Deamidation (NQ)	142065	pep:novel chromosome:ASM23792v2:3:1632158:1659159:1 gene:Smp_157980 transcript:Smp_157980.1 description:"Putative uncharacterized protein "
Smp_159700.1	22.22	1	1	1		71624	pep:novel chromosome:ASM23792v2:4:10467645:10477263:-1 gene:Smp_159700 transcript:Smp_159700.1 description:"Putative potassium channel tetramerization domain-containing "
Smp_161450.1	21.66	1	1	1	Amidation	190246	pep:novel chromosome:ASM23792v2:1:55572392:55687994:-1 gene:Smp_161450 transcript:Smp_161450.1 description:"Calcium-activated potassium channel "
Smp_163920.1	24.77	0	1	1	Deamidation (NQ)	394882	pep:novel chromosome:ASM23792v2:W:57869540:58038419:1 gene:Smp_163920 transcript:Smp_163920.1 description:"Putative titin "
Smp_164580.1	25.32	1	1	1	Deamidation (NQ)	212867	pep:novel chromosome:ASM23792v2:3:17635328:17678279:-1 gene:Smp_164580 transcript:Smp_164580.1 description:"Putative uncharacterized protein "
Smp_165050.1	112.94	28	5	5	Methyl ester; Mutation	13106	pep:novel chromosome:ASM23792v2:1:43215324:43221892:1 gene:Smp_165050 transcript:Smp_165050.1 description:"MEG-7 "
Smp_165820.1	48.81	1	4	4	Oxidation (M); Deamidation (NQ); Amidation	525226	pep:novel chromosome:ASM23792v2:W:25791130:25886900:-1 gene:Smp_165820 transcript:Smp_165820.1
Smp_171320.1	45.08	6	2	2		19105	pep:novel supercontig:ASM23792v2:SC_0132:505689:508030:1 gene:Smp_171320 transcript:Smp_171320.1 description:"Invadolysin (M08 family) "
Smp_172630.1	23.94	11	1	1	Amidation	7413	pep:novel chromosome:ASM23792v2:4:1578837:1583192:-1 gene:Smp_172630 transcript:Smp_172630.1 description:"Putative uncharacterized protein "
Smp_173280.1	28.44	1	2	1		185706	pep:known supercontig:ASM23792v2:SC_0299:32188:75642:-1 gene:Smp_173280 transcript:Smp_173280.1 description:"Peptidyl-prolyl cis-trans isomerase h ppih putative "
Smp_178210.1	21.63	2	1	1	Amidation	45325	pep:novel supercontig:ASM23792v2:SC_0270:49205:66815:1 gene:Smp_178210 transcript:Smp_178210.1 description:"Putative uncharacterized protein "
Smp_185150.1	42.1	15	2	2		11717	pep:novel supercontig:ASM23792v2:SC_0243:93767:99414:1 gene:Smp_185150 transcript:Smp_185150.1 description:"Cercarial elastase (S01 family) "
Smp_185190.1	93.83	25	10	3	Oxidation (M); Hydroxylation; Ethylation	25790	pep:novel supercontig:ASM23792v2:SC_0201:392634:393524:-1 gene:Smp_185190 transcript:Smp_185190.1 description:"Cercarial elastase (S01 family) "
Smp_186610.1	38.75	3	1	1		35655	pep:novel supercontig:ASM23792v2:SC_0316:1495:55116:-1 gene:Smp_186610 transcript:Smp_186610.1 description:"Putative uncharacterized protein "
Smp_188580.1	26.97	31	1	1		11321	pep:novel chromosome:ASM23792v2:1:24583866:24590266:-1 gene:Smp_188580 transcript:Smp_188580.1 description:"Putative uncharacterized protein "
Smp_194770.1	29.53	3	1	1		82028	pep:known chromosome:ASM23792v2:1:59963699:59978447:1 gene:Smp_194770 transcript:Smp_194770.1 description:"Taurocyamine kinase "
Smp_196370.1	23.37	1	1	1		117782	pep:novel chromosome:ASM23792v2:1:57228759:57311900:1 gene:Smp_196370 transcript:Smp_196370.1 description:"Putative voltage-gated potassium channel "
Smp_200440.1	47.81	14	1	1		18261	pep:novel chromosome:ASM23792v2:1:9406684:9407145:1 gene:Smp_200440 transcript:Smp_200440.1 description:"Putative uncharacterized protein Smp_200440 "
Smp_201600.1	101.26	24	4	4	Methyl ester	15116	pep:novel chromosome:ASM23792v2:2:23536387:23541467:1 gene:Smp_201600 transcript:Smp_201600.1 description:"Putative uncharacterized protein Smp_201600 "
Smp_204880.1	39.47	26	1	1		9421	pep:novel supercontig:ASM23792v2:SC_0170:401104:407630:1 gene:Smp_204880 transcript:Smp_204880.1 description:"Putative uncharacterized protein Smp_204880 "

## Sheet: supporting peptides
Protein Accession	Peptide	Unique	-10lgP	Mass	ppm	m/z	z	RT	Scan	#Spec	Start	End	PTM
Smp_000110.1:pep	V.QKFNLTLN(+.98)KNCDQLQSLNLQL.P	Y	21.13	2475.28	0.7	619.827	4	6.85	2190	1	764	784	Deamidation (NQ)
Smp_001890.1:pep	N.IADSPTIEKAV.A	Y	32.96	1142.62	0.8	572.317	2	5.6	1202	1	105	115
Smp_001890.1:pep	Q.MPKQPP.A	Y	23.76	696.363	1.4	349.189	2	3.17	637	1	54	59
Smp_002060.1:pep	Y.APGADDERPY.E	Y	37.48	1089.47	-2.8	545.742	2	3.38	1075	1	95	104
Smp_003990.1:pep	M.S(+42.01)GSRKFFVG.G	Y	29.6	1025.53	-6.6	513.769	2	5.53	1944	1	2	10	Acetylation (Protein N-term)
Smp_004710.1:pep	R.FLLALPSPKRLSQPSYS(+162.05)FN(+.98)R.Y	Y	59.51	2483.31	5.4	621.837	4	7.86	2515	1	41	60
Smp_004710.1:pep	R.FLLGLPPSLRQH.K	Y	50.72	1376.79	-9.6	459.934	3	8.05	2550	1	101	112
Smp_004710.1:pep	R.FLLALPSPKRLSQPSYSFNRY.R	Y	49.16	2483.33	-6.3	621.837	4	8.05	2827	1	41	61
Smp_004710.1:pep	R.LSQPSYSFNRY.R	Y	45.2	1360.64	-7.1	681.323	2	6.18	1296	1	51	61
Smp_004710.1:pep	R.FILGLPAPTRFHS	Y	44.21	1454.8	-5.3	485.939	3	8.17	2847	1	115	127
Smp_004710.1:pep	R.FLLALPSPKRLSQPSYSFN(+.98)RY(-.98).R	Y	43.24	2483.33	-5.3	621.837	4	7.86	2515	1	41	61	Deamidation (NQ); Amidation
Smp_004710.1:pep	R.PMYGYGYRPDYIDADDDLFN(+.98)ED(-.98).K	Y	42.61	2643.07	2.6	882.034	3	8.8	1706	1	64	85	Deamidation (NQ); Amidation
Smp_004710.1:pep	C.MDSDNDPSDISAD.K	Y	40.38	1380.5	0.5	691.257	2	4.22	911	1	26	38
Smp_004710.1:pep	R.FLLALPSPK.R	Y	38.32	984.601	-5.5	493.305	2	8.37	2606	1	41	49
Smp_004710.1:pep	R.FLLGLPPKVEHK.R	Y	34.75	1376.82	-17.4	459.939	3	8.7	2041	2	88	99
Smp_004710.1:pep	R.FLLGLPPKVEH.K	Y	31.64	1248.72	0.7	417.249	3	8.19	1576	3	88	98
Smp_004710.1:pep	R.FLLALPSP.K	Y	30.05	856.506	3	429.262	2	10.76	2019	1	41	48
Smp_004710.1:pep	R.FILGLPAPTR(+28.03).F	Y	29.45	1111.68	-7.6	556.841	2	9.43	1832	1	115	124	Ethylation
Smp_004710.1:pep	R.FLLGLPPSLRQ(+.98)H(-.98).K	Y	28.61	1376.79	1.5	459.939	3	8.81	1708	1	101	112	Deamidation (NQ); Amidation
Smp_004710.1:pep	R.PMYGYGYRPDYIDADDDLFNED.K	Y	26.83	2643.07	3.1	882.035	3	8.78	1919	1	64	85
Smp_004710.1:pep	I.LGLPAPTRFHS	Y	15.09	1194.65	-3.2	598.331	2	8.18	2850	1	117	127
Smp_006510.1:pep	Q.SGIRVISLPQ(+14.02).A	Y	43.68	1082.64	4.3	542.332	2	8.03	1720	1	139	148	Methyl ester
Smp_006510.1:pep	L.VRKGEPVQD.R	Y	42.05	1026.55	3.5	514.282	2	1.89	372	1	27	35
Smp_006510.1:pep	L.QSGIRVISLPQ(-.98)(+.98).A	Y	34.39	1196.69	4.9	599.354	2	7.33	1424	1	138	148	Amidation; Deamidation (NQ)
Smp_006510.1:pep	S.GVKVAPE.Y	Y	33.73	698.396	0.1	350.205	2	3.48	638	1	97	103
Smp_006510.1:pep	Q.SGIRVIS.L	Y	30.78	730.434	-0.4	366.224	2	5.19	1201	1	139	145
Smp_006510.1:pep	Q.SGIRVI.S	N	27.03	643.402	0.2	322.708	2	5.89	1343	1	139	144
Smp_006510.1:pep	Q.ASDIPTPG.T	N	26.74	756.365	-0.5	379.19	2	4.97	1051	1	149	156
Smp_006510.1:pep	D.DNDRDPS.R	N	25.65	817.32	1.2	409.668	2	1.43	253	1	168	174
Smp_006510.1:pep	D.RTEFPY(+14.02).I	Y	24.38	825.402	-0.3	413.708	2	7.26	1416	1	36	41	Methyl ester
Smp_006510.1:pep	L.SN(+.98)RLD.V	Y	23.63	604.282	0.8	303.148	2	1.98	353	1	240	244	Deamidation (NQ)
Smp_006510.1:pep	Q.SGIRVISLPQ.A	Y	23.61	1068.63	2.4	535.323	2	7.36	1536	1	139	148
Smp_006510.1:pep	D.RTEFP.Y	N	23.34	648.323	-0.8	325.169	2	4.8	993	3	36	40
Smp_006510.1:pep	R.VISLPQ.A	N	20.13	655.39	0.6	328.703	2	6.51	1426	1	143	148
Smp_006510.1:pep	D.NDRDPS.R	N	19.36	702.293	1.1	352.154	2	1.4	244	1	169	174
Smp_006510.1:pep	D.RTEFPY.I	Y	18.95	811.386	1.3	406.701	2	5.84	1335	1	36	41
Smp_006520.1:pep	Q.DIRDPDPSG(+14.02).R	Y	60.15	984.451	0.4	493.233	2	3.87	1286	1	167	175	Methyl ester
Smp_006520.1:pep	F.GDPICVKPGPN.S	Y	47.98	1095.54	-8.4	548.772	2	5.11	1682	1	197	207
Smp_006520.1:pep	I.CVKPGPN.S	Y	43.49	713.353	-4.7	357.682	2	2.62	610	1	201	207
Smp_006520.1:pep	Q.DIRDPDPS(+14.02).G	Y	42.86	927.43	-2.3	464.721	2	3.58	1167	1	167	174	Methyl ester
Smp_006520.1:pep	E.I(+43.01)KVAPE.Y	Y	40.82	698.396	-2.7	350.204	2	2.99	897	1	98	103	Carbamylation
Smp_006520.1:pep	Q.DIRDPDPSGR.Y	Y	39.49	1126.54	0.5	376.52	3	3.36	607	1	167	176
Smp_006520.1:pep	Q.DIRDPDPS.G	Y	37.95	913.414	-4.5	457.712	2	3.88	1190	1	167	174
Smp_006520.1:pep	Q.DIRDPDPSGRY.G	Y	36.82	1289.6	0	430.874	3	4.36	954	1	167	177
Smp_006520.1:pep	L.E(-18.01)IKVAPE.Y	Y	33.19	766.423	-5.4	384.216	2	3.84	1272	1	97	103	Pyro-glu from E
Smp_006520.1:pep	L.DIPIPE(+14.02).S	Y	32.25	696.369	-0.9	349.192	2	8.28	1593	1	151	156	Methyl ester
Smp_006520.1:pep	L.IRSGEPVQQ(-.98)(+.98).R	Y	31.83	1012.53	-2.6	507.271	2	2.57	722	1	27	35	Amidation; Deamidation (NQ)
Smp_006520.1:pep	Y.GQDIRDPDPSGRY.G	Y	30.6	1474.68	2.3	492.568	3	4.19	990	1	165	177
Smp_006520.1:pep	L.EIKVAPE.Y	Y	29.97	784.433	-3.8	393.222	2	3.84	1273	1	97	103
Smp_006520.1:pep	D.IRDPDPS.G	Y	29.05	798.387	4.9	400.203	2	2.77	511	1	168	174
Smp_006520.1:pep	Q.RTEFP.F	N	23.34	648.323	-0.8	325.169	2	4.8	993	3	36	40
Smp_006520.1:pep	L.IRSGEPVQ(-.98)(+.98).Q	N	23.3	884.472	-6	443.24	2	3.18	866	1	27	34	Amidation; Deamidation (NQ)
Smp_006520.1:pep	Q.DIRDPDP.S	Y	21.69	826.382	-2.6	414.197	2	3.55	1152	1	167	173
Smp_006520.1:pep	L.IRSGEPVQ.Q	N	18.92	884.472	1.9	443.244	2	2.87	577	1	27	34
Smp_006520.1:pep	L.DIPIPE.S	Y	18.64	682.354	1.8	342.185	2	6.93	1469	1	151	156
Smp_006520.1:pep	L.IRSGEPV.Q	N	17.34	756.413	1.8	379.214	2	3.36	724	1	27	33
Smp_006520.1:pep	L.T(+79.97)AGHCVCG(+14.02).Q	Y	15.59	840.266	-2.2	421.139	2	2.32	611	1	64	71	Phosphorylation (STY); Methyl ester
Smp_016050.1:pep	P.CGDASSEDGGGC.S	Y	19.08	1056.31	-0.8	529.163	2	1.54	296	1	690	701
Smp_019000.1:pep	L.GVGDGAGIKAGL.G	Y	50.09	1013.55	-4.7	507.78	2	5.27	1859	1	33	44
Smp_019000.1:pep	G.IKAGLGLGDGAG.I	Y	49.38	1027.57	2.8	514.792	2	5.78	1233	1	88	99
Smp_019000.1:pep	T.R(sub G)VDGDAGIKAGL.G	Y	48.25	1170.64	-5	586.322	2	6.38	1410	1	21	32	Mutation
Smp_019000.1:pep	G.VDGDAGIKAGLG(+14.02).V	Y	47.88	1085.57	-4.9	543.79	2	5.16	1809	1	22	33	Methyl ester
Smp_019000.1:pep	L.GVGVGAGVKAGL.G	Y	47.46	983.576	-8.5	492.791	2	5.77	1885	1	57	68
Smp_019000.1:pep	G.VGDGAGIKAGLGLGVG(+14.02).A	Y	46.85	1353.76	-4.7	677.885	2	7.26	2610	1	34	49	Methyl ester
Smp_019000.1:pep	G.VGDGAGIKAGLG(+14.02).L	Y	44.14	1027.57	-8	514.786	2	5.01	1750	1	34	45	Methyl ester
Smp_019000.1:pep	G.VGVGAGIKAGLG.L	Y	41.04	997.592	-5.2	499.801	2	5.18	1819	1	82	93
Smp_019000.1:pep	L.GVGVGAGIKAGL.G	Y	40.95	997.592	3.8	499.805	2	6.61	1594	1	81	92
Smp_019000.1:pep	N.KRTIIDDE(+14.02).S	Y	40.54	1002.53	-1.8	502.274	2	3.49	1129	1	224	231	Methyl ester
Smp_019000.1:pep	K.RTIIDDESD	Y	38.69	1062.48	4.1	532.251	2	4.31	856	1	225	233
Smp_019000.1:pep	R.EVIRDPVQE.D	Y	37.48	1083.56	-4.1	542.783	2	4.66	1622	1	183	191
Smp_019000.1:pep	T.R(sub G)VDGDAGIKAGLGVGDGAGIKAGL.G	Y	33.56	2166.18	-10.9	723.058	3	7.17	2576	1	21	44	Mutation
Smp_019000.1:pep	N.KRTIIDDESD	Y	31.4	1190.58	3.3	596.298	2	3.63	751	1	224	233
Smp_019000.1:pep	G.VKAGLGVGVGAG.V	Y	30.62	983.576	2.1	492.796	2	5.5	1401	1	64	75
Smp_019000.1:pep	G.AGVKAGLGVGVG(+14.02).A	Y	30.62	997.592	-9.1	499.799	2	5.51	1939	1	62	73	Methyl ester
Smp_019000.1:pep	G.V(+57.02)GDGAGIK.A	Y	29.93	772.408	-1.8	387.211	2	3	899	1	34	41	Carbamidomethylation (DHKE X@N-term)
Smp_019000.1:pep	G.D(+57.02)GAGIK.A	Y	26.99	616.318	1.9	309.167	2	1.87	402	1	36	41	Carbamidomethylation (DHKE X@N-term)
Smp_019000.1:pep	N.KRTIIDDE.S	Y	23.12	988.519	-0.8	495.266	2	3	903	1	224	231
Smp_019000.1:pep	G.VDGDAGIKAGLGVG(+14.02).D	Y	20.57	1241.66	-7.2	621.834	2	5.86	2044	1	22	35	Methyl ester
Smp_019000.1:pep	G.VGGGARIK(+57.02).A	Y	20.54	813.482	-4.2	407.747	2	2.03	527	1	106	113	Carbamidomethylation (DHKE X@N-term)
Smp_019000.1:pep	K.AGLGLGVGG(sub A)GVK.G	Y	20.42	983.576	2.1	492.796	2	5.5	1401	1	42	53	Mutation
Smp_019000.1:pep	I.IGRGGY.R	Y	20.23	621.323	1.9	311.67	2	2.91	534	1	130	135
Smp_019760.1:pep	Y.QRGDFDDLVRTELN(+.98)TLIKMDLI.V	Y	17.4	2605.34	0.5	652.343	4	7.43	1556	1	562	583	Deamidation (NQ)
Smp_019760.1:pep	L.FDRISIMPQNETNLISLLGFP(-.98).E	Y	15.26	2403.26	9.1	481.664	5	8.91	1952	1	671	691	Amidation
Smp_042160.1:pep	G.TTLGDKSLFVANHAY	Y	41.06	1635.83	-4.5	546.28	3	6.07	2109	1	310	324
Smp_042160.2:pep	G.TTLGDKSLFVANHAY	Y	61.11	1635.83	-4.5	546.28	3	6.07	2109	1	349	363
Smp_042160.2:pep	A.IC(+105.06)APGKGILAADESTATMGKRLQ.Q	Y	26.57	2435.27	-4.5	609.821	4	6.66	2362	1	23	45	S-pyridylethylation
Smp_042160.2:pep	P.GITFLSGGQSELDATKNLN(+.98)EIN(+.98)KI.P	Y	18.92	2563.3	-0.5	641.832	4	6.25	2191	1	267	290	Deamidation (NQ)
Smp_052250.1:pep	R.DYLFIR(-.98).K	Y	23.96	824.455	0	413.235	2	7.93	1900	1	41	46	Amidation
Smp_052880.1:pep	R.AAYIDLPW(-.98).G	Y	40.22	946.491	2.8	474.254	2	10.12	1943	1	103	110	Amidation
Smp_052880.1:pep	R.AAYMDLPW(-.98).G	Y	32.9	964.448	1.8	483.232	2	9.75	2162	1	87	94	Amidation
Smp_052880.1:pep	S.LPWIISMVNL(sub T)LPA.T	Y	30.25	1465.84	-12.2	733.917	2	11.7	2135	1	21	33	Mutation
Smp_054160.1:pep	L.ASSPRLAKYLSNRPATPF	Y	35.03	1975.06	-12.5	659.354	3	6.2	1973	1	194	211
Smp_054160.1:pep	A.SSPRLAKYLSNRPATPF	Y	34.72	1904.03	-9.1	635.677	3	6.14	1960	1	195	211
Smp_054160.1:pep	A.KYLSNRPATPF	Y	18.74	1292.69	-8.9	647.345	2	5.29	1745	1	201	211
Smp_056680.2:pep	G.VVSHGVTLPNLPDIIVEYASVARMLDFVRSNI	Y	47.15	3523.89	-2.2	881.977	4	11.91	3548	1	44	75
Smp_056680.3:pep	G.VVSHGVTLPNLPDIIVEYASVARMLDFVRSNI	Y	47.15	3523.89	-2.2	881.977	4	11.91	3548	1	44	75
Smp_059360.1:pep	V.KIM(+15.99)VLMIDRNYLKANDAYLE(-.98).L	Y	21	2427.27	-0.3	607.823	4	6.75	2399	1	304	323	Oxidation (M); Amidation
Smp_061870.1:pep	S.LSAPMQVRS.A	Y	24.46	987.517	-10.6	494.761	2	4.57	1581	1	64	72
Smp_071050.1:pep	R.SYFDPILF.K	Y	37.17	1000.49	3.6	501.254	2	11.52	2447	1	110	117
Smp_071050.1:pep	R.TLFNPILF.K	Y	36.16	963.543	2.3	482.78	2	11.7	2481	1	81	88
Smp_071050.1:pep	R.SYFD(+53.92)PILF.K	Y	33.8	1054.41	-2.8	528.211	2	10.24	2954	1	110	117	Replacement of 2 protons by iron
Smp_071050.1:pep	R.SY(+15.99)FDPIIY.K	Y	32.94	1032.48	2.6	517.249	2	7.46	2437	1	100	107	Hydroxylation
Smp_071050.1:pep	R.SYFDPIIY.K	Y	32.16	1016.49	2.1	509.251	2	9.81	2177	1	100	107
Smp_071050.1:pep	R.NFDPILF.K	Y	31.42	864.438	0.3	433.226	2	10.89	2333	1	91	97
Smp_071050.1:pep	R.EHFDPIIY	Y	29.88	1032.49	3.5	517.255	2	7.84	1664	1	129	136
Smp_071050.1:pep	R.SYFDPIH(sub L)F.K	Y	29.48	1024.47	-12.4	513.234	2	11.51	2103	1	110	117	Mutation
Smp_071050.1:pep	R.NEDRQFE.K	Y	28.76	936.394	-3.3	469.203	2	3.35	945	1	120	126
Smp_071050.1:pep	R.SYFD(+53.92)PIIY.K	Y	22.62	1070.4	-5.7	536.207	2	9.41	2824	1	100	107	Replacement of 2 protons by iron
Smp_085540.3:pep	S.AAPAGGPGHANRARKPTASLAPEE.E	Y	24.26	2325.19	-2	582.304	4	3.09	941	1	1815	1838
Smp_085540.6:pep	S.AAPAGGPGHANRARKPTASLAPEE.E	Y	24.26	2325.19	-2	582.304	4	3.09	941	1	1913	1936
Smp_090100.1:pep	M.HPTTDRPI.M	Y	20.39	935.482	-6.4	468.745	2	2.54	707	1	195	202
Smp_090110.1:pep	M.HPTTDRPI.M	Y	20.39	935.482	-6.4	468.745	2	2.54	707	1	209	216
Smp_092530.1:pep	N.LIMTGYSPDHDVN(+.98)KISDPFLQ(+.98)VKI.L	Y	20.24	2731.38	-12	547.276	5	6.8	2424	1	79	102	Deamidation (NQ)
Smp_092530.1:pep	L.IMTGYSPDHDVNKISDPFLQ(+.98)VKI.L	Y	16.31	2617.31	-2.6	524.468	5	6.83	2438	1	80	102	Deamidation (NQ)
Smp_092530.2:pep	N.LIMTGYSPDHDVN(+.98)KISDPFLQ(+.98)VKI.L	Y	20.24	2731.38	-12	547.276	5	6.8	2424	1	79	102	Deamidation (NQ)
Smp_092530.2:pep	L.IMTGYSPDHDVNKISDPFLQ(+.98)VKI.L	Y	16.31	2617.31	-2.6	524.468	5	6.83	2438	1	80	102	Deamidation (NQ)
Smp_112090.1:pep	Q.SGIRVISLPQ(+14.02).A	Y	43.68	1082.64	4.3	542.332	2	8.03	1720	1	139	148	Methyl ester
Smp_112090.1:pep	L.VRKGEPVQD.R	Y	42.05	1026.55	3.5	514.282	2	1.89	372	1	27	35
Smp_112090.1:pep	L.QSGIRVISLPQ(-.98)(+.98).A	Y	34.39	1196.69	4.9	599.354	2	7.33	1424	1	138	148	Amidation; Deamidation (NQ)
Smp_112090.1:pep	S.GVKVAPE.Y	Y	33.73	698.396	0.1	350.205	2	3.48	638	1	97	103
Smp_112090.1:pep	Q.SGIRVIS.L	Y	30.78	730.434	-0.4	366.224	2	5.19	1201	1	139	145
Smp_112090.1:pep	Q.SGIRVI.S	N	27.03	643.402	0.2	322.708	2	5.89	1343	1	139	144
Smp_112090.1:pep	Q.ASDIPTPG.T	N	26.74	756.365	-0.5	379.19	2	4.97	1051	1	149	156
Smp_112090.1:pep	D.DNDRDPS.R	N	25.65	817.32	1.2	409.668	2	1.43	253	1	168	174
Smp_112090.1:pep	D.RTEFPY(+14.02).I	Y	24.38	825.402	-0.3	413.708	2	7.26	1416	1	36	41	Methyl ester
Smp_112090.1:pep	L.SN(+.98)RLD.V	Y	23.63	604.282	0.8	303.148	2	1.98	353	1	240	244	Deamidation (NQ)
Smp_112090.1:pep	Q.SGIRVISLPQ.A	Y	23.61	1068.63	2.4	535.323	2	7.36	1536	1	139	148
Smp_112090.1:pep	D.RTEFP.Y	N	23.34	648.323	-0.8	325.169	2	4.8	993	3	36	40
Smp_112090.1:pep	R.VISLPQ.A	N	20.13	655.39	0.6	328.703	2	6.51	1426	1	143	148
Smp_112090.1:pep	D.NDRDPS.R	N	19.36	702.293	1.1	352.154	2	1.4	244	1	169	174
Smp_112090.1:pep	D.RTEFPY.I	Y	18.95	811.386	1.3	406.701	2	5.84	1335	1	36	41
Smp_119130.1:pep	G.VVSHGVTLPNLPDIIVEYASVARMLDFVRSNI	Y	70.45	3523.89	-2.2	881.977	4	11.91	3548	1	232	263
Smp_119130.1:pep	F.GQLPAPGDS.G	Y	53.99	840.398	0.6	421.206	2	4.48	1091	1	209	217
Smp_119130.1:pep	H.GVTLPNLPDIIVEY.A	Y	52.96	1541.83	4.7	771.928	2	11.49	2100	1	236	249
Smp_119130.1:pep	H.GVTLPNLPDIIVE.Y	Y	48.08	1378.77	1.7	690.394	2	10.91	2039	1	236	248
Smp_119130.1:pep	S.GVKVAPGY.M	Y	46.23	789.438	-0.9	395.726	2	4.53	921	1	97	104
Smp_119130.1:pep	H.GVTLPNLPD.I	Y	44.39	924.492	1.1	463.254	2	8.02	1716	1	236	244
Smp_119130.1:pep	G.V(+57.02)TLPNLPDIIVEY.A	Y	33.95	1541.83	3.4	771.927	2	11.53	2659	1	237	249	Carbamidomethylation (DHKE X@N-term)
Smp_119130.1:pep	T.LPNLPDIIVEYASVARMLDFVRSN(+.98)I(-.98)	Y	29.47	2844.52	-7.5	949.174	3	11.5	3096	1	239	263	Deamidation (NQ); Amidation
Smp_119130.1:pep	G.V(+57.02)TLPNLPD.I	Y	27.59	924.492	4.7	463.255	2	8.03	1918	1	237	244	Carbamidomethylation (DHKE X@N-term)
Smp_119130.1:pep	H.GVTLPNLPDIIVE(+14.02).Y	Y	27.21	1392.79	-5.8	697.396	2	10.99	3428	1	236	248	Methyl ester
Smp_119130.1:pep	Q.ASDIPTPG.T	N	26.74	756.365	-0.5	379.19	2	4.97	1051	1	149	156
Smp_119130.1:pep	L.DFVRSNI	Y	26.58	849.434	2.1	425.725	2	5.67	1430	1	257	263
Smp_119130.1:pep	D.DNDRDPS.R	N	25.65	817.32	1.2	409.668	2	1.43	253	1	168	174
Smp_119130.1:pep	H.RTEFP.F	N	23.34	648.323	-0.8	325.169	2	4.8	993	3	36	40
Smp_119130.1:pep	L.IRSGEPVQ(-.98)(+.98).H	N	23.3	884.472	-6	443.24	2	3.18	866	1	27	34	Amidation; Deamidation (NQ)
Smp_119130.1:pep	A.QMVNLQSGIT(+79.97)VIS(+14.02).L	Y	21.62	1482.72	3.1	742.367	2	9.96	3255	1	133	145	Phosphorylation (STY); Methyl ester
Smp_119130.1:pep	V.TLPNLPD.I	Y	21.08	768.402	3.5	385.209	2	6.77	1361	1	238	244
Smp_119130.1:pep	T.VISLPQ.A	N	20.13	655.39	0.6	328.703	2	6.51	1426	1	143	148
Smp_119130.1:pep	D.NDRDPS.R	N	19.36	702.293	1.1	352.154	2	1.4	244	1	169	174
Smp_119130.1:pep	V.IRVSF.L	N	19.3	620.365	-0.8	311.189	2	6.45	1420	1	76	80
Smp_119130.1:pep	L.IRSGEPVQ.H	N	18.92	884.472	1.9	443.244	2	2.87	577	1	27	34
Smp_119130.1:pep	L.IRSGEPV.Q	N	17.34	756.413	1.8	379.214	2	3.36	724	1	27	33
Smp_119310.1:pep	Y.TEKVLN(+.98).L	Y	24.77	703.375	2	352.696	2	3.24	653	1	60	65	Deamidation (NQ)
Smp_121960.1:pep	G.N(+.98)VNTTFHVQ(+.98).V	Y	21.42	1060.48	-9.7	531.243	2	2.52	532	1	127	135	Deamidation (NQ)
Smp_122500.1:pep	R.DYLFLR(-.98).G	Y	23.96	824.455	0	413.235	2	7.93	1900	1	146	151	Amidation
Smp_123320.1:pep	A.TRVLN(+.98)T.T	Y	21.55	703.386	-16.1	352.695	2	3.44	705	1	494	499	Deamidation (NQ)
Smp_123320.1:pep	A.TRVLN(+.98).T	Y	17.52	602.339	-18.3	302.171	2	2.86	573	1	494	498	Deamidation (NQ)
Smp_123830.1:pep	I.RGLTGKPGA(-.98).R	Y	23.88	854.509	-4.6	428.26	2	8.93	2086	1	512	520	Amidation
Smp_127450.1:pep	I.DDMDDDINCE(-.98).D	Y	17.47	1182.38	-0.7	592.197	2	2.34	621	1	115	124	Amidation
Smp_127450.1:pep	K.Q(+.98)LVLM(+15.99)HKQLTESEDIVKQETE(-.98).N	Y	16.3	2513.27	1.4	629.325	4	7.43	2656	1	747	767	Deamidation (NQ); Oxidation (M); Amidation
Smp_127680.1:pep	S.TTTER.I	Y	20.89	606.297	4.1	304.157	2	1.37	240	1	1748	1752
Smp_129710.1:pep	K.EISALK(-.98).D	Y	21.63	658.401	-5	330.206	2	12.28	2752	1	331	336	Amidation
Smp_131580.1:pep	S.SNDLQVILKDLRQLP.S	Y	39.92	1750.99	-9.6	584.666	3	9.27	2799	1	562	576
Smp_131580.1:pep	S.SNDLQVILKDLRQ(+.98)LP(-.98).S	Y	25.87	1750.99	-5.1	584.669	3	9.61	3187	1	562	576	Deamidation (NQ); Amidation
Smp_132530.1:pep	F.TVHMLILQYLQ(+.98)DLVFRQLA(-.98).A	Y	21.66	2300.27	0	461.062	5	8.94	1960	10	32	50	Deamidation (NQ); Amidation
Smp_135560.1:pep	Q.GPQGPSGN(+.98)KGAM(+15.99)GMTGPRG.E	Y	21.1	1772.79	-17.1	444.198	4	3.31	709	1	475	493	Deamidation (NQ); Oxidation (M)
Smp_136600.1:pep	A.Q(-17.03)SGDVAGAPSKKSDQQSES	Y	50.58	1887.84	3.4	944.933	2	2.85	570	1	210	228	Pyro-glu from Q
Smp_136600.1:pep	Q.SGDVAGAPSKKSDQQSES	Y	50.17	1776.81	2.6	593.28	3	1.84	359	1	211	228
Smp_136600.1:pep	Q.SGDVAGAPSKKSDQQ.S	Y	48.87	1473.71	2.1	492.244	3	1.71	345	1	211	225
Smp_136600.1:pep	L.LTGLGAGIELASAQ.S	Y	48.74	1299.7	4	650.862	2	8.32	1796	1	197	210
Smp_136620.1:pep	R.WFPIKEYRGGLMEV	Y	42.78	1723.88	-4	575.63	3	8.09	2833	1	53	66
Smp_136750.1:pep	V.ELSALK(-.98).C	Y	21.63	658.401	-5	330.206	2	12.28	2752	1	987	992	Amidation
Smp_138910.1:pep	T.GYNLNPSM.N	Y	27.78	894.391	-5.9	448.2	2	6.98	1476	1	252	259
Smp_141900.1:pep	R.LASTQ(+.98)VKVN(+.98)RLENDLLKTEK.R	Y	20.96	2300.26	7	461.062	5	7.23	1729	4	1212	1231	Deamidation (NQ)
Smp_142160.1:pep	A.TDDNFASSKEQSTKFAPIR.R	Y	54.6	2141.04	-9	536.262	4	4.74	1664	1	16	34
Smp_142160.1:pep	A.TDDNFASSKEQSTKFAPI.R	Y	47.76	1984.94	-7.2	662.648	3	5.72	2006	1	16	33
Smp_142160.1:pep	R.NYLWDTRL(-.98).G	Y	38.41	1078.56	3	540.287	2	7.91	1682	1	41	48	Amidation
Smp_142160.1:pep	A.TDDNFASSKEQSTKFAPIRRHMM.K	Y	31.41	2696.28	-11.5	675.069	4	4.61	1602	1	16	38
Smp_142160.1:pep	R.SMNREAFPWYNHDLYNYYNDDNFRGYYTGYDD	Y	31.36	4077.66	2.6	1020.42	4	8.72	1898	1	52	83
Smp_142160.1:pep	R.NYLWDTRLG.K	Y	19.74	1136.56	-1.3	569.287	2	7.48	2667	1	41	49
Smp_143270.1:pep	K.NRKIDQSFYSYY(-.98).G	Y	20.9	1581.76	-10	528.255	3	5.72	1871	1	78	89	Amidation
Smp_143680.1:pep	D.CTGN(+.98)TEGPNCGNC.A	Y	22.18	1269.41	11.3	635.717	2	2.67	636	1	1656	1668	Deamidation (NQ)
Smp_143680.1:pep	L.QVQLGRYN(+.98)ELHDRLQ(+.98)GM(+15.99)ENRFSQI.Q	Y	20.05	2948.42	-0.8	738.112	4	6.61	2348	1	1918	1941	Deamidation (NQ); Oxidation (M)
Smp_146810.1:pep	F.NTLGSKTNQDPQLSVHS.S	Y	22.19	1824.9	-6.9	609.302	3	6.46	2277	1	304	320
Smp_147060.1:pep	R.GPELIIPFISGGVPAKKSDID	Y	53.91	2152.18	-4	718.397	3	9.21	3067	1	55	75
Smp_147060.1:pep	R.GPELIIPFISGGVPA.K	Y	21.17	1465.82	-4.1	733.913	2	11.33	3479	1	55	69
Smp_147060.1:pep	A.AYLPFNYRWTFLPYMDDDNSDTLSHGVLPSMSSISHLH.K	Y	18.1	4426.05	-9.4	886.208	5	9.91	3245	1	15	52
Smp_150650.1:pep	R.SMYERIKSIPTE	Y	37.15	1452.73	-7.6	485.246	3	5.15	1808	1	66	77
Smp_150770.1:pep	W.EYRVVQ(+.98)LPGNELISSDLAN(+.98)WNL.N	Y	19.13	2531.25	4.1	507.26	5	7.37	2413	1	744	765	Deamidation (NQ)
Smp_150770.1:pep	L.SLSYQPN(+.98)ALQ(+.98)ALQ(-.98).Q	Y	15.48	1432.72	-3.9	717.364	2	9.49	2839	1	2054	2066	Deamidation (NQ); Amidation
Smp_155920.1:pep	S.DYIFLR(-.98).G	Y	23.96	824.455	0	413.235	2	7.93	1900	1	225	230	Amidation
Smp_156330.1:pep	L.SDRIDKFVLEQFRKNQ	Y	51.36	2022.06	0.6	506.524	4	6.91	1642	1	95	110
Smp_156330.1:pep	L.SDRIDKF.V	Y	33.79	879.445	-2.7	440.729	2	3.4	1086	1	95	101
Smp_156330.1:pep	F.E(-18.01)EIKA.T	N	33.17	570.301	2.3	286.159	2	2.85	609	1	75	79	Pyro-glu from E
Smp_156330.1:pep	D.S(+314.19)LSDRIDKFVLEQFRKNQ	Y	31.1	2536.37	7.8	846.47	3	9.05	3033	1	93	110	Levuglandinyl-lysine anhydrolactam adduct
Smp_156330.1:pep	K.T(+42.01)KVLAILDEKIDKFVLDQIRPSE(+14.02).E	Y	27.69	2725.53	5.9	909.521	3	9	3012	1	46	68	Acetylation (N-term); Methyl ester
Smp_156330.1:pep	A.KEKVID.S	Y	25.86	730.423	-1.4	366.218	2	1.58	351	1	87	92
Smp_156330.1:pep	K.EKVIDSL.S	Y	19.44	802.444	-6.6	402.226	2	5.06	1775	1	88	94
Smp_156330.1:pep	A.KEK(+27.99)VIDSLSDRIDKFVLEQFRKNQ	Y	17.95	2962.59	-18.8	741.64	4	9.74	2255	1	87	110	Formylation
Smp_156330.1:pep	S.DRIDKF.V	Y	17.32	792.413	-2.3	397.213	2	3.46	1115	1	96	101
Smp_157010.1:pep	A.N(+.98)LKIN(+.98).R	N	16	602.327	1.4	302.171	2	2.86	612	1	1641	1645	Deamidation (NQ)
Smp_157980.1:pep	R.LRICVFIRDSASMEN(+.98)VPDELK.H	Y	21.21	2435.22	15	609.821	4	6.66	2362	1	922	942	Deamidation (NQ)
Smp_159700.1:pep	M.ESHNCTTDN.S	Y	22.22	1019.36	-9.1	510.683	2	4.46	1542	1	125	133
Smp_161450.1:pep	V.KNVQFNKELN(-.98).D	Y	21.66	1231.67	-10.8	616.834	2	6.22	2181	1	946	955	Amidation
Smp_163920.1:pep	R.TEKVLN(+.98).L	Y	24.77	703.375	2	352.696	2	3.24	653	1	138	143	Deamidation (NQ)
Smp_164580.1:pep	N.NNLTGSLCFETQQVPHSN(+.98)DLMDLIIK.S	Y	26.8	2930.42	11.2	587.097	5	6.01	2091	1	1851	1876	Deamidation (NQ)
Smp_164580.1:pep	N.NNLTGSLCFETQQVPHSNDLMDLIIK.S	Y	23.45	2929.43	-3.1	586.892	5	6.77	2411	1	1851	1876
Smp_165050.1:pep	P.EPPRVPDEDAVPVR(+14.02).A	Y	66.96	1588.82	-6.8	530.611	3	5.47	1931	1	26	39	Methyl ester
Smp_165050.1:pep	G.VPEPPRVPDEDAVPVR.A	Y	57.32	1770.93	-11.1	591.309	3	5.93	1921	1	24	39
Smp_165050.1:pep	P.EPPRVPDEDAVPVR.A	Y	57.28	1574.81	-7.9	525.938	3	5.4	1783	1	26	39
Smp_165050.1:pep	G.VPEPPRVPD.E	Y	39.86	1004.53	-5.4	503.269	2	4.78	1680	1	24	32
Smp_165050.1:pep	G.VPEPPRVPDED(+14.02).A	Y	31.78	1262.61	-10.6	632.308	2	5.24	1846	1	24	34	Methyl ester
Smp_165050.1:pep	S.SSTLTIGYPILFF(sub I)TTPF.V	Y	29.17	1904	6.7	477.01	4	5.83	2034	1	93	109	Mutation
Smp_165820.1:pep	D.KLCKQMLDVQNQLVDVQ(+.98)PEFRNN(+.98).L	Y	25	2760.36	12.7	691.105	4	6.86	2195	1	1245	1267	Deamidation (NQ)
Smp_165820.1:pep	D.KLCKQMLDVQ(+.98)NQLVDVQPEFR.N	Y	24.3	2531.29	13.3	507.272	5	6.49	2060	2	1245	1265	Deamidation (NQ)
Smp_165820.1:pep	S.N(+.98)EIIEQWLAVQN(-.98).L	Y	16.6	1455.74	4.1	486.255	3	6.38	2025	1	1556	1567	Deamidation (NQ); Amidation
Smp_171320.1:pep	T.IPLHPDN.V	Y	34.86	804.413	0	403.214	2	4.15	810	1	4	10
Smp_171320.1:pep	DHTIPLHPDN.V	Y	31.91	1157.55	2.8	579.782	2	4.57	1022	1	1	10
Smp_172630.1:pep	R.STLFPRV(-.98).G	Y	23.94	817.481	4.4	409.75	2	6.81	1457	1	50	56	Amidation
Smp_173280.1:pep	Y.VLSIPQ.D	N	20.13	655.39	0.6	328.703	2	6.51	1426	1	44	49
Smp_178210.1:pep	N.EISALK(-.98).I	Y	21.63	658.401	-5	330.206	2	12.28	2752	1	96	101	Amidation
Smp_185150.1:pep	L.VRKGEPVQD.R	Y	32.27	1026.55	3.5	514.282	2	1.89	372	1	19	27
Smp_185150.1:pep	D.RTEFPY.I	Y	19.65	811.386	1.3	406.701	2	5.84	1335	1	28	33
Smp_185190.1:pep	S.GVKVAPGY.M	Y	46.23	789.438	-0.9	395.726	2	4.53	921	1	97	104
Smp_185190.1:pep	V.G(+28.03)YGR(+15.99)D.D	N	39.38	610.271	156.5	306.191	2	3.47	635	1	163	167	Ethylation; Hydroxylation
Smp_185190.1:pep	Q.ASDIPTPG.T	N	26.74	756.365	-0.5	379.19	2	4.97	1051	1	149	156
Smp_185190.1:pep	I.V(+28.03)GYGRDD.N	N	25.22	808.371	-159.4	405.129	2	2.06	378	2	162	168	Ethylation
Smp_185190.1:pep	D.DNDRDPS.R	N	23.86	817.32	1.2	409.668	2	1.43	253	1	168	174
Smp_185190.1:pep	H.RTEFP.F	N	23.34	648.323	-0.8	325.169	2	4.8	993	3	36	40
Smp_185190.1:pep	V.IRVSF.L	Y	20.3	620.365	-0.8	311.189	2	6.45	1420	1	76	80
Smp_185190.1:pep	D.NDRDPS.R	N	19.36	702.293	1.1	352.154	2	1.4	244	1	169	174
Smp_185190.1:pep	S.GFD(+15.99)IAIVM(+15.99).L	Y	19.16	896.431	195.3	449.31	2	13.17	2372	1	123	130	Hydroxylation; Oxidation (M)
Smp_185190.1:pep	L.IRSGEPV.Q	N	16.62	756.413	1.8	379.214	2	3.36	724	1	27	33
Smp_185190.1:pep	L.IRSGEPVQ.H	N	16.01	884.472	1.9	443.244	2	2.87	577	1	27	34
Smp_185190.1:pep	Q.SGITVISLPQ.A	Y	13.58	1013.58	2.3	507.796	2	8.68	1680	1	139	148
Smp_186610.1:pep	F.SNPVESVSL.H	Y	38.75	930.466	3.3	466.242	2	7.08	1397	1	40	48
Smp_188580.1:pep	S.LSEEQNPHKPFYDPLYEYSDYINQERTPN.K	Y	26.97	3585.63	6	897.421	4	8.15	1748	1	27	55
Smp_194770.1:pep	G.LTELQAAHEMAEGVAKMIEIEKGL	Y	29.53	2610.34	-1.8	653.591	4	10.12	3290	1	707	730
Smp_196370.1:pep	W.LILDLLAA.L	Y	23.37	840.532	1.6	421.274	2	11.2	2066	1	255	262
Smp_200440.1:pep	R.RNFLQNVNTIVRPNLNTDKSTY.K	Y	47.81	2606.36	-11.3	652.589	4	7.06	2283	1	130	151
Smp_201600.1:pep	R.RSELSDSPSSLSLSPSS(+14.02).S	Y	61.21	1748.84	4.7	875.433	2	6.64	1598	1	41	57	Methyl ester
Smp_201600.1:pep	R.RSELSDSPSSLSLSPSSSS.K	Y	59.45	1908.89	-6.2	955.447	2	6.19	1297	1	41	59
Smp_201600.1:pep	R.RSELSDSPSSLSLSPSS.S	Y	40.95	1734.83	6.3	868.426	2	6.34	1545	1	41	57
Smp_201600.1:pep	R.ASLAYF.K	Y	26.46	670.333	2.1	336.174	2	8.16	1564	1	33	38
Smp_201600.1:pep	R.ASLSYF.K	Y	25.43	686.327	3.9	344.172	2	7.79	1875	1	62	67
Smp_204880.1:pep	R.NSHPTIYKEMNELPSLWDIY.R	Y	39.47	2449.16	3.4	817.398	3	10.27	2249	1	57	76

## Sheet: Annotations
SeqName	Description	Length	#Hits	e-Value	sim mean	#GO	GO IDs	GO Names	Enzyme Codes	Enzyme Names	InterPro IDs	InterPro GO IDs	InterPro GO Names	SignalP	Predisi	TMHMM
Smp_000110.1	elongation factor tu gtp-binding domain-containing protein 1	1280	25	0	53.32	5	F:GO:0003924; F:GO:0005525; P:GO:0044237; P:GO:0044238; P:GO:0071704	F:GTPase activity; F:GTP binding; P:cellular metabolic process; P:primary metabolic process; P:organic substance metabolic process	EC:3.6.1; EC:3.6.1.15	Acting on acid anhydrides; Nucleoside-triphosphate phosphatase	IPR000795 (PRINTS); IPR000640 (SMART); IPR014721 (G3DSA:3.30.230.GENE3D); G3DSA:3.90.1430.10 (GENE3D); PF00009 (PFAM); IPR000640 (G3DSA:3.30.70.GENE3D); IPR005225 (TIGRFAM); G3DSA:3.30.70.870 (GENE3D); IPR027417 (G3DSA:3.40.50.GENE3D); G3DSA:2.40.30.10 (GENE3D); IPR000640 (PFAM); PTHR23115:SF3 (PANTHER); PTHR23115 (PANTHER); IPR000795 (PROSITE_PROFILES); IPR020568 (SUPERFAMILY); IPR009000 (SUPERF…	F:GO:0003924; F:GO:0005525	F:GTPase activity; F:GTP binding	0	0	0
Smp_001890.1	glipr1-like protein 1	194	25	3.89147e-142	58.62	1	C:GO:0005576	C:extracellular region			IPR001283 (PRINTS); IPR014044 (SMART); IPR014044 (G3DSA:3.40.33.GENE3D); IPR014044 (PFAM); IPR001283 (PANTHER); CYTOPLASMIC_DOMAIN (PHOBIUS); NON_CYTOPLASMIC_DOMAIN (PHOBIUS); TRANSMEMBRANE (PHOBIUS); IPR014044 (SUPERFAMILY); TMhelix (TMHMM)	no GO terms	no GO terms	0.5186	0.3812 (26)	1 (9-26)
Smp_002060.1	glioma pathogenesis-related protein 1 precursor	108	25	5.28163e-74	61.49	1	C:GO:0005576	C:extracellular region			IPR001283 (PRINTS); IPR014044 (SMART); IPR014044 (G3DSA:3.40.33.GENE3D); IPR014044 (PFAM); IPR001283 (PANTHER); PTHR10334:SF188 (PANTHER); IPR014044 (SUPERFAMILY)	no GO terms	no GO terms	0.0015	0.000 (33)	0
Smp_003990.1	triosephosphate isomerase 1a	253	25	0	90.86	5	F:GO:0004807; C:GO:0005737; P:GO:0006094; P:GO:0006096; P:GO:0006098	F:triose-phosphate isomerase activity; C:cytoplasm; P:gluconeogenesis; P:glycolytic process; P:pentose-phosphate shunt	EC:5.3.1.1	Triose-phosphate isomerase	IPR000652 (TIGRFAM); IPR000652 (PFAM); IPR013785 (G3DSA:3.20.20.GENE3D); IPR000652 (PANTHER); IPR020861 (PROSITE_PATTERNS); IPR000652 (PROSITE_PROFILES); IPR022896 (HAMAP); IPR000652 (SUPERFAMILY)	F:GO:0003824; F:GO:0004807; P:GO:0006096; P:GO:0008152	F:catalytic activity; F:triose-phosphate isomerase activity; P:glycolytic process; P:metabolic process	0	0	0
Smp_004710.1	hypothetical protein Smp_004710	127	3	4.02086e-87	89.9						SIGNAL_PEPTIDE (PHOBIUS); SIGNAL_PEPTIDE_H_REGION (PHOBIUS); SIGNAL_PEPTIDE_C_REGION (PHOBIUS); SIGNAL_PEPTIDE_N_REGION (PHOBIUS); NON_CYTOPLASMIC_DOMAIN (PHOBIUS); SignalP-noTM (SIGNALP_GRAM_NEGATIVE); SignalP-noTM (SIGNALP_EUK); TMhelix (TMHMM)	no GO terms	no GO terms	0.9185	0.4534 (23)	1 (4-21)
Smp_006510.1	elastase 2b	263	25	0	84.08	2	F:GO:0004252; P:GO:0006508	F:serine-type endopeptidase activity; P:proteolysis	EC:3.4.21	Acting on peptide bonds (peptidases)	IPR001314 (PRINTS); IPR001254 (SMART); IPR001254 (PFAM); G3DSA:2.40.10.10 (GENE3D); G3DSA:2.40.10.10 (GENE3D); PTHR24268 (PANTHER); IPR018114 (PROSITE_PATTERNS); SIGNAL_PEPTIDE_N_REGION (PHOBIUS); NON_CYTOPLASMIC_DOMAIN (PHOBIUS); SIGNAL_PEPTIDE_H_REGION (PHOBIUS); SIGNAL_PEPTIDE_C_REGION (PHOBIUS); SIGNAL_PEPTIDE (PHOBIUS); IPR001254 (PROSITE_PROFILES); SignalP-noTM (SIGNALP_EUK); IPR009003 (SUP…	F:GO:0004252; P:GO:0006508	F:serine-type endopeptidase activity; P:proteolysis	0.6531	0.3458 (21)	0
Smp_006520.1	elastase 2b	263	25	0	79.13	2	F:GO:0004252; P:GO:0006508	F:serine-type endopeptidase activity; P:proteolysis	EC:3.4.21	Acting on peptide bonds (peptidases)	IPR001314 (PRINTS); IPR001254 (SMART); G3DSA:2.40.10.10 (GENE3D); IPR001254 (PFAM); G3DSA:2.40.10.10 (GENE3D); PTHR24268 (PANTHER); IPR018114 (PROSITE_PATTERNS); TRANSMEMBRANE (PHOBIUS); NON_CYTOPLASMIC_DOMAIN (PHOBIUS); CYTOPLASMIC_DOMAIN (PHOBIUS); IPR001254 (PROSITE_PROFILES); SignalP-TM (SIGNALP_EUK); IPR009003 (SUPERFAMILY); TMhelix (TMHMM)	F:GO:0004252; P:GO:0006508	F:serine-type endopeptidase activity; P:proteolysis	0.62	0.474 (28)	1 (5-27)
Smp_016050.1	Fragile X related 2	777	25	0	54.59	6	F:GO:0003723; C:GO:0005737; C:GO:0043005; C:GO:0043229; C:GO:0044463; C:GO:1990904	F:RNA binding; C:cytoplasm; C:neuron projection; C:intracellular organelle; C:cell projection part; C:ribonucleoprotein complex			IPR004087 (SMART); IPR004088 (G3DSA:3.30.1370.GENE3D); IPR004088 (PFAM); PTHR10603 (PANTHER); PTHR10603:SF7 (PANTHER); IPR008395 (PROSITE_PROFILES); IPR004088 (PROSITE_PROFILES); IPR004088 (SUPERFAMILY)	F:GO:0003676; F:GO:0003723	F:nucleic acid binding; F:RNA binding	0	0	0
Smp_019000.1	hypothetical protein Smp_019000.1	233	4	5.03277e-146	77.41						G3DSA:2.160.10.10 (GENE3D); PTHR31294 (PANTHER); PTHR31294:SF4 (PANTHER); SIGNAL_PEPTIDE_C_REGION (PHOBIUS); NON_CYTOPLASMIC_DOMAIN (PHOBIUS); SIGNAL_PEPTIDE (PHOBIUS); SIGNAL_PEPTIDE_N_REGION (PHOBIUS); SIGNAL_PEPTIDE_H_REGION (PHOBIUS); SignalP-noTM (SIGNALP_EUK)	no GO terms	no GO terms	0.8948	0.4127	0
Smp_019760.1	helicase polq-like	923	25	0	65	3	F:GO:0003676; F:GO:0004386; F:GO:0005524	F:nucleic acid binding; F:helicase activity; F:ATP binding	EC:3.6.1; EC:3.6.1.15	Acting on acid anhydrides; Nucleoside-triphosphate phosphatase	Coil (COILS); IPR001650 (SMART); IPR014001 (SMART); G3DSA:1.10.150.20 (GENE3D); IPR011545 (PFAM); IPR027417 (G3DSA:3.40.50.GENE3D); IPR001650 (PFAM); IPR027417 (G3DSA:3.40.50.GENE3D); PTHR11752:SF57 (PANTHER); PTHR11752 (PANTHER); CYTOPLASMIC_DOMAIN (PHOBIUS); NON_CYTOPLASMIC_DOMAIN (PHOBIUS); TRANSMEMBRANE (PHOBIUS); IPR014001 (PROSITE_PROFILES); IPR001650 (PROSITE_PROFILES); SSF158702 (SUPERFAM…	F:GO:0003676; F:GO:0005524	F:nucleic acid binding; F:ATP binding	0.0014	0.3033 (61)	1 (715-737)
Smp_042160.1	aldolase	324	25	0	93.97	2	F:GO:0004332; P:GO:0006096	F:fructose-bisphosphate aldolase activity; P:glycolytic process	EC:4.1.2.13	Fructose-bisphosphate aldolase	IPR000741 (PFAM); IPR013785 (G3DSA:3.20.20.GENE3D); IPR029769 (PANTHER); IPR029768 (PROSITE_PATTERNS); SSF51569 (SUPERFAMILY)	F:GO:0003824; F:GO:0004332; P:GO:0006096	F:catalytic activity; F:fructose-bisphosphate aldolase activity; P:glycolytic process	0.0005	0.000 (32)	0
Smp_042160.2	aldolase	363	25	0	93.41	2	F:GO:0004332; P:GO:0006096	F:fructose-bisphosphate aldolase activity; P:glycolytic process	EC:4.1.2.13	Fructose-bisphosphate aldolase	IPR013785 (G3DSA:3.20.20.GENE3D); IPR000741 (PFAM); IPR029769 (PANTHER); IPR029768 (PROSITE_PATTERNS); SSF51569 (SUPERFAMILY)	F:GO:0003824; F:GO:0004332; P:GO:0006096	F:catalytic activity; F:fructose-bisphosphate aldolase activity; P:glycolytic process	0.0006	0.1222 (32)	0
Smp_052250.1	growth factor receptor bound protein	308	25	0	65.6	2	F:GO:0005543; P:GO:0007165	F:phospholipid binding; P:signal transduction			IPR001849 (SMART); IPR011993 (G3DSA:2.30.29.GENE3D); IPR001849 (PFAM); PTHR11243 (PANTHER); SSF50729 (SUPERFAMILY)	no GO terms	no GO terms	0.0005	0.000 (35)	0
Smp_052880.1	hypothetical protein Smp_052880	111	4	1.45393e-73	87.33						SIGNAL_PEPTIDE_H_REGION (PHOBIUS); SIGNAL_PEPTIDE_C_REGION (PHOBIUS); SIGNAL_PEPTIDE (PHOBIUS); NON_CYTOPLASMIC_DOMAIN (PHOBIUS); SIGNAL_PEPTIDE_N_REGION (PHOBIUS); TMhelix (TMHMM)	no GO terms	no GO terms	0.3969	0.3913 (26)	1 (10-32)
Smp_054160.1	glutathione s-transferase	211	25	2.03828e-152	86.27	2	F:GO:0004364; F:GO:0005515	F:glutathione transferase activity; F:protein binding	EC:2.5.1.18	Glutathione transferase	IPR004045 (PFAM); IPR012336 (G3DSA:3.40.30.GENE3D); IPR004046 (PFAM); IPR010987 (G3DSA:1.20.1050.GENE3D); PTHR11571:SF118 (PANTHER); PTHR11571 (PANTHER); IPR004045 (PROSITE_PROFILES); IPR010987 (PROSITE_PROFILES); IPR010987 (SUPERFAMILY); IPR012336 (SUPERFAMILY)	F:GO:0005515	F:protein binding	0.0009	0.000 (35)	0
Smp_056680.2	elastase 2b	75	24	4.00435e-46	86.58	2	F:GO:0004252; P:GO:0006508	F:serine-type endopeptidase activity; P:proteolysis	EC:3.4.21	Acting on peptide bonds (peptidases)	IPR001254 (PFAM); G3DSA:2.40.10.10 (GENE3D); IPR009003 (SUPERFAMILY)	F:GO:0004252; P:GO:0006508	F:serine-type endopeptidase activity; P:proteolysis	0.0018	0.1307 (48)	0
Smp_056680.3	elastase 2b	75	24	4.00435e-46	86.58	2	F:GO:0004252; P:GO:0006508	F:serine-type endopeptidase activity; P:proteolysis	EC:3.4.21	Acting on peptide bonds (peptidases)	G3DSA:2.40.10.10 (GENE3D); IPR001254 (PFAM); IPR009003 (SUPERFAMILY)	F:GO:0004252; P:GO:0006508	F:serine-type endopeptidase activity; P:proteolysis	0.0018	0.1307 (48)	0
Smp_059360.1	pre-mrna-splicing factor 18	396	25	0	69.87	2	C:GO:0005681; P:GO:0008380	C:spliceosomal complex; P:RNA splicing			Coil (COILS); IPR003648 (SMART); IPR004098 (PFAM); G3DSA:1.20.940.10 (GENE3D); IPR014906 (PFAM); PTHR13007:SF19 (PANTHER); PTHR13007 (PANTHER); SSF158230 (SUPERFAMILY); SSF47938 (SUPERFAMILY)	C:GO:0005681; P:GO:0008380	C:spliceosomal complex; P:RNA splicing	0	0	0
Smp_061870.1	ubiquinol-cytochrome c rieske iron-sulfur polypeptide 1	270	25	0	76.76	6	C:GO:0005739; F:GO:0008121; P:GO:0022900; F:GO:0046872; F:GO:0051537; C:GO:0070469	C:mitochondrion; F:ubiquinol-cytochrome-c reductase activity; P:electron transport chain; F:metal ion binding; F:2 iron, 2 sulfur cluster binding; C:respirasome	EC:1.10.2; EC:1.10.2.2	Acting on diphenols and related substances as donors; Quinol--cytochrome-c reductase	IPR005805 (PRINTS); IPR017941 (PFAM); IPR004192 (G3DSA:1.20.5.GENE3D); IPR006317 (TIGRFAM); IPR004192 (PFAM); IPR017941 (G3DSA:2.102.10.GENE3D); IPR014349 (PANTHER); PTHR10134:SF4 (PANTHER); IPR017941 (PROSITE_PROFILES); IPR017941 (SUPERFAMILY); SSF81502 (SUPERFAMILY)	F:GO:0008121; C:GO:0016020; F:GO:0016491; F:GO:0016679; F:GO:0051537; P:GO:0055114	F:ubiquinol-cytochrome-c reductase activity; C:membrane; F:oxidoreductase activity; F:oxidoreductase activity, acting on diphenols and related substances as donors; F:2 iron, 2 sulfur cluster binding; P:oxidation-reduction process	0	0	0
Smp_071050.1	sjchgc06632 protein	136	4	1.23194e-91	82.85						NON_CYTOPLASMIC_DOMAIN (PHOBIUS); SIGNAL_PEPTIDE_C_REGION (PHOBIUS); SIGNAL_PEPTIDE_H_REGION (PHOBIUS); SIGNAL_PEPTIDE (PHOBIUS); SIGNAL_PEPTIDE_N_REGION (PHOBIUS); TMhelix (TMHMM)	no GO terms	no GO terms	0.6704	0.7327 (31)	1 (10-32)
Smp_085540.3	myosin heavy chain	1839	25	0	82.95	4	F:GO:0003774; F:GO:0003779; F:GO:0005524; C:GO:0016459	F:motor activity; F:actin binding; F:ATP binding; C:myosin complex	EC:3.6.1; EC:3.6.1.15	Acting on acid anhydrides; Nucleoside-triphosphate phosphatase	Coil (COILS); Coil (COILS); Coil (COILS); Coil (COILS); Coil (COILS); Coil (COILS); Coil (COILS); Coil (COILS); Coil (COILS); Coil (COILS); Coil (COILS); IPR001609 (PRINTS); IPR000048 (SMART); IPR001609 (SMART); IPR027401 (G3DSA:4.10.270.GENE3D); IPR001609 (PFAM); IPR002928 (PFAM); G3DSA:1.20.5.340 (GENE3D); PTHR13140:SF364 (PANTHER); PTHR13140 (PANTHER); IPR000048 (PROSITE_PROFILES); IPR001609 (…	F:GO:0003774; F:GO:0005515; F:GO:0005524; C:GO:0016459	F:motor activity; F:protein binding; F:ATP binding; C:myosin complex	0	0	0
Smp_085540.6	myosin heavy chain	1937	25	0	85.54	5	F:GO:0003774; F:GO:0003779; F:GO:0005524; C:GO:0005737; C:GO:0016459	F:motor activity; F:actin binding; F:ATP binding; C:cytoplasm; C:myosin complex	EC:3.6.1; EC:3.6.1.15	Acting on acid anhydrides; Nucleoside-triphosphate phosphatase	Coil (COILS); Coil (COILS); Coil (COILS); Coil (COILS); Coil (COILS); Coil (COILS); Coil (COILS); Coil (COILS); Coil (COILS); Coil (COILS); Coil (COILS); IPR001609 (PRINTS); IPR000048 (SMART); IPR001609 (SMART); IPR027401 (G3DSA:4.10.270.GENE3D); G3DSA:1.20.5.340 (GENE3D); IPR002928 (PFAM); IPR001609 (PFAM); PTHR13140:SF364 (PANTHER); PTHR13140 (PANTHER); IPR000048 (PROSITE_PROFILES); IPR001609 (…	F:GO:0003774; F:GO:0005515; F:GO:0005524; C:GO:0016459	F:motor activity; F:protein binding; F:ATP binding; C:myosin complex	0	0	0
Smp_090100.1	leishmanolysin-like peptidase	582	25	0	55.15	8	P:GO:0000226; P:GO:0000278; F:GO:0004222; P:GO:0006508; P:GO:0007155; F:GO:0008270; C:GO:0016020; P:GO:0048513	P:microtubule cytoskeleton organization; P:mitotic cell cycle; F:metalloendopeptidase activity; P:proteolysis; P:cell adhesion; F:zinc ion binding; C:membrane; P:animal organ development	EC:3.4.24	Acting on peptide bonds (peptidases)	G3DSA:3.10.170.20 (GENE3D); G3DSA:3.90.132.10 (GENE3D); G3DSA:2.10.55.10 (GENE3D); IPR001577 (PFAM); IPR001577 (PANTHER); SIGNAL_PEPTIDE_H_REGION (PHOBIUS); SIGNAL_PEPTIDE (PHOBIUS); NON_CYTOPLASMIC_DOMAIN (PHOBIUS); SIGNAL_PEPTIDE_C_REGION (PHOBIUS); SIGNAL_PEPTIDE_N_REGION (PHOBIUS); SignalP-noTM (SIGNALP_EUK); SSF55486 (SUPERFAMILY); TMhelix (TMHMM)	F:GO:0004222; P:GO:0006508; P:GO:0007155; C:GO:0016020	F:metalloendopeptidase activity; P:proteolysis; P:cell adhesion; C:membrane	0.8157	1.000 (23)	1 (7-29)
Smp_090110.1	leishmanolysin-like peptidase	589	25	0	52.74	5	F:GO:0004222; P:GO:0006508; P:GO:0007155; F:GO:0008270; C:GO:0016020	F:metalloendopeptidase activity; P:proteolysis; P:cell adhesion; F:zinc ion binding; C:membrane	EC:3.4.24	Acting on peptide bonds (peptidases)	IPR001577 (PRINTS); IPR001577 (PFAM); G3DSA:2.30.34.10 (GENE3D); G3DSA:3.10.170.20 (GENE3D); G3DSA:2.10.55.10 (GENE3D); G3DSA:3.90.132.10 (GENE3D); IPR001577 (PANTHER); NON_CYTOPLASMIC_DOMAIN (PHOBIUS); SIGNAL_PEPTIDE (PHOBIUS); CYTOPLASMIC_DOMAIN (PHOBIUS); SIGNAL_PEPTIDE_N_REGION (PHOBIUS); SIGNAL_PEPTIDE_C_REGION (PHOBIUS); TRANSMEMBRANE (PHOBIUS); SIGNAL_PEPTIDE_H_REGION (PHOBIUS); SignalP-no…	F:GO:0004222; P:GO:0006508; P:GO:0007155; C:GO:0016020	F:metalloendopeptidase activity; P:proteolysis; P:cell adhesion; C:membrane	0.9881	09665 (23)	1 (7-26)
Smp_092530.1	ap-1 complex subunit gamma-1-like isoform x1	575	25	0	73.47	14	P:GO:0000226; F:GO:0005518; C:GO:0005802; C:GO:0005829; P:GO:0006886; F:GO:0008022; F:GO:0008565; C:GO:0015630; P:GO:0016192; F:GO:0019894; C:GO:0030131; C:GO:0030136; C:GO:0048471; C:GO:0055037	P:microtubule cytoskeleton organization; F:collagen binding; C:trans-Golgi network; C:cytosol; P:intracellular protein transport; F:protein C-terminus binding; F:obsolete protein transporter activity; C:microtubule cytoskeleton; P:vesicle-mediated transport; F:kinesin binding; C:clathrin adaptor complex; C:clathrin-coated vesicle; C:perinuclear region of cytoplasm; C:recycling endosome			IPR002553 (PFAM); IPR011989 (G3DSA:1.25.10.GENE3D); IPR017107 (PTHR22780:PANTHER); PTHR22780 (PANTHER); NON_CYTOPLASMIC_DOMAIN (PHOBIUS); SIGNAL_PEPTIDE_N_REGION (PHOBIUS); SIGNAL_PEPTIDE_C_REGION (PHOBIUS); SIGNAL_PEPTIDE (PHOBIUS); SIGNAL_PEPTIDE_H_REGION (PHOBIUS); IPR016024 (SUPERFAMILY)	F:GO:0005488; C:GO:0005794; P:GO:0006886; F:GO:0008565; P:GO:0015031; P:GO:0016192; C:GO:0030117	F:binding; C:Golgi apparatus; P:intracellular protein transport; F:obsolete protein transporter activity; P:protein transport; P:vesicle-mediated transport; C:membrane coat	0	0	0
Smp_092530.2	ap-1 complex subunit gamma-1 isoform x1	699	25	0	68.63	8	F:GO:0005515; C:GO:0005802; P:GO:0006886; F:GO:0008565; P:GO:0016192; C:GO:0030131; C:GO:0031410; C:GO:0048471	F:protein binding; C:trans-Golgi network; P:intracellular protein transport; F:obsolete protein transporter activity; P:vesicle-mediated transport; C:clathrin adaptor complex; C:cytoplasmic vesicle; C:perinuclear region of cytoplasm			IPR008152 (SMART); IPR017107 (PIRSF); IPR008152 (PFAM); IPR008153 (G3DSA:2.60.40.GENE3D); IPR011989 (G3DSA:1.25.10.GENE3D); IPR002553 (PFAM); PTHR22780 (PANTHER); IPR017107 (PTHR22780:PANTHER); SIGNAL_PEPTIDE_H_REGION (PHOBIUS); SIGNAL_PEPTIDE_N_REGION (PHOBIUS); NON_CYTOPLASMIC_DOMAIN (PHOBIUS); SIGNAL_PEPTIDE (PHOBIUS); SIGNAL_PEPTIDE_C_REGION (PHOBIUS); IPR008153 (PROSITE_PROFILES); IPR016024 …	F:GO:0005488; C:GO:0005794; P:GO:0006886; F:GO:0008565; P:GO:0015031; P:GO:0016192; C:GO:0030117; C:GO:0030131	F:binding; C:Golgi apparatus; P:intracellular protein transport; F:obsolete protein transporter activity; P:protein transport; P:vesicle-mediated transport; C:membrane coat; C:clathrin adaptor complex	0	0	0
Smp_112090.1	elastase 2b	263	25	0	83.74	2	F:GO:0004252; P:GO:0006508	F:serine-type endopeptidase activity; P:proteolysis	EC:3.4.21	Acting on peptide bonds (peptidases)	IPR001314 (PRINTS); IPR001254 (SMART); G3DSA:2.40.10.10 (GENE3D); G3DSA:2.40.10.10 (GENE3D); IPR001254 (PFAM); PTHR24268 (PANTHER); IPR018114 (PROSITE_PATTERNS); SIGNAL_PEPTIDE_C_REGION (PHOBIUS); NON_CYTOPLASMIC_DOMAIN (PHOBIUS); SIGNAL_PEPTIDE (PHOBIUS); SIGNAL_PEPTIDE_H_REGION (PHOBIUS); SIGNAL_PEPTIDE_N_REGION (PHOBIUS); IPR001254 (PROSITE_PROFILES); SignalP-noTM (SIGNALP_EUK); IPR009003 (SUP…	F:GO:0004252; P:GO:0006508	F:serine-type endopeptidase activity; P:proteolysis	0.6823	0.5321 (22)	0
Smp_119130.1	elastase 2b	263	25	0	85.72	2	F:GO:0004252; P:GO:0006508	F:serine-type endopeptidase activity; P:proteolysis	EC:3.4.21	Acting on peptide bonds (peptidases)	IPR001314 (PRINTS); IPR001254 (SMART); G3DSA:2.40.10.10 (GENE3D); G3DSA:2.40.10.10 (GENE3D); IPR001254 (PFAM); PTHR24268 (PANTHER); IPR018114 (PROSITE_PATTERNS); NON_CYTOPLASMIC_DOMAIN (PHOBIUS); SIGNAL_PEPTIDE_N_REGION (PHOBIUS); SIGNAL_PEPTIDE_H_REGION (PHOBIUS); SIGNAL_PEPTIDE (PHOBIUS); SIGNAL_PEPTIDE_C_REGION (PHOBIUS); IPR001254 (PROSITE_PROFILES); SignalP-noTM (SIGNALP_EUK); IPR009003 (SUP…	F:GO:0004252; P:GO:0006508	F:serine-type endopeptidase activity; P:proteolysis	0.6304	0.3666 (20)	0
Smp_119310.1	26s protease regulatory subunit 8	431	25	0	95.26	7	C:GO:0000502; F:GO:0005524; C:GO:0005737; P:GO:0006508; F:GO:0008233; F:GO:0017111; P:GO:0030163	C:proteasome complex; F:ATP binding; C:cytoplasm; P:proteolysis; F:peptidase activity; F:nucleoside-triphosphatase activity; P:protein catabolic process	EC:3.6.1; EC:3.6.1.15	Acting on acid anhydrides; Nucleoside-triphosphate phosphatase	Coil (COILS); IPR003593 (SMART); G3DSA:1.10.8.60 (GENE3D); IPR003959 (PFAM); IPR027417 (G3DSA:3.40.50.GENE3D); IPR005937 (TIGRFAM); PTHR23073 (PANTHER); PTHR23073:SF12 (PANTHER); IPR003960 (PROSITE_PATTERNS); IPR027417 (SUPERFAMILY)	F:GO:0005524; C:GO:0005737; F:GO:0016787; P:GO:0030163	F:ATP binding; C:cytoplasm; F:hydrolase activity; P:protein catabolic process	0	0	0
Smp_121960.1	leucine-rich repeat-containing protein 24-like	531	22	0	51.99	1	F:GO:0005515	F:protein binding			IPR003598 (SMART); IPR003599 (SMART); IPR013783 (G3DSA:2.60.40.GENE3D); IPR013098 (PFAM); PTHR10489 (PANTHER); PTHR10489:SF548 (PANTHER); NON_CYTOPLASMIC_DOMAIN (PHOBIUS); CYTOPLASMIC_DOMAIN (PHOBIUS); TRANSMEMBRANE (PHOBIUS); IPR007110 (PROSITE_PROFILES); IPR007110 (SUPERFAMILY); TMhelix (TMHMM)	F:GO:0005515	F:protein binding	0	0	0
Smp_122500.1	hypothetical protein Smp_122500	152	2	2.7317e-108	92.31						NON_CYTOPLASMIC_DOMAIN (PHOBIUS); TRANSMEMBRANE (PHOBIUS); CYTOPLASMIC_DOMAIN (PHOBIUS)	no GO terms	no GO terms	0.0008	0.3152 (64)	0
Smp_123320.1	chromodomain-helicase-dna-binding protein 1-like isoform x1	1087	25	0	58.99	10	F:GO:0003677; F:GO:0004386; F:GO:0005515; F:GO:0005524; C:GO:0005730; C:GO:0005737; C:GO:0005886; P:GO:0006338; P:GO:0006974; F:GO:0016887	F:DNA binding; F:helicase activity; F:protein binding; F:ATP binding; C:nucleolus; C:cytoplasm; C:plasma membrane; P:chromatin remodeling; P:cellular response to DNA damage stimulus; F:ATPase activity	EC:3.6.1; EC:3.6.1.3; EC:3.6.1.15	Acting on acid anhydrides; Adenosinetriphosphatase; Nucleoside-triphosphate phosphatase	Coil (COILS); IPR001650 (SMART); IPR014001 (SMART); IPR001650 (PFAM); IPR000330 (PFAM); IPR027417 (G3DSA:3.40.50.GENE3D); IPR027417 (G3DSA:3.40.50.GENE3D); PTHR10799 (PANTHER); IPR001650 (PROSITE_PROFILES); IPR014001 (PROSITE_PROFILES); IPR027417 (SUPERFAMILY); SSF52949 (SUPERFAMILY)	F:GO:0005524	F:ATP binding	0.0008	0.1825 (53)	0
Smp_123830.1	collagen alpha-1 chain	1605	25	0	59.43	2	F:GO:0005201; C:GO:0005581	F:extracellular matrix structural constituent; C:collagen trimer			IPR001791 (SMART); IPR000885 (SMART); IPR000885 (PFAM); IPR013320 (G3DSA:2.60.120.GENE3D); IPR008160 (PFAM); PTHR24023 (PANTHER); PTHR24023:SF362 (PANTHER); SIGNAL_PEPTIDE_N_REGION (PHOBIUS); SIGNAL_PEPTIDE_H_REGION (PHOBIUS); SIGNAL_PEPTIDE_C_REGION (PHOBIUS); NON_CYTOPLASMIC_DOMAIN (PHOBIUS); SIGNAL_PEPTIDE (PHOBIUS); IPR000885 (PROSITE_PROFILES); SignalP-noTM (SIGNALP_EUK); IPR013320 (SUPERFAM…	F:GO:0005201; C:GO:0005581	F:extracellular matrix structural constituent; C:collagen trimer	0	0	0
Smp_127450.1	unconventional myosin-xviiia isoform x1	1284	25	0	56.44	1	F:GO:0005515	F:protein binding			Coil (COILS); Coil (COILS); Coil (COILS); Coil (COILS); Coil (COILS); Coil (COILS); Coil (COILS); Coil (COILS); Coil (COILS); Coil (COILS); IPR027401 (G3DSA:4.10.270.GENE3D); PTHR13140 (PANTHER); PTHR13140:SF303 (PANTHER); IPR000048 (PROSITE_PROFILES)	F:GO:0005515	F:protein binding	0	0	0
Smp_127680.1	dmx protein 1	4026	25	0	48.99	1	F:GO:0005515	F:protein binding			IPR001680 (SMART); IPR015943 (G3DSA:2.130.10.GENE3D); IPR022033 (PFAM); PTHR13950 (PANTHER); PTHR13950:SF9 (PANTHER); NON_CYTOPLASMIC_DOMAIN (PHOBIUS); CYTOPLASMIC_DOMAIN (PHOBIUS); NON_CYTOPLASMIC_DOMAIN (PHOBIUS); TRANSMEMBRANE (PHOBIUS); TRANSMEMBRANE (PHOBIUS); IPR001680 (PROSITE_PROFILES); IPR017986 (PROSITE_PROFILES); IPR017986 (SUPERFAMILY); TMhelix (TMHMM); TMhelix (TMHMM)	F:GO:0005515	F:protein binding	0	0	0
Smp_129710.1	uveal autoantigen with coiled-coil domains and ankyrin repeats	1486	7	0	72.34						Coil (COILS); Coil (COILS); Coil (COILS); Coil (COILS); Coil (COILS); Coil (COILS); Coil (COILS); Coil (COILS); Coil (COILS); Coil (COILS)	no GO terms	no GO terms	0	0	0
Smp_131580.1	lysosomal alpha-mannosidase	954	25	0	60.8	4	F:GO:0004559; P:GO:0006013; F:GO:0008270; F:GO:0030246	F:alpha-mannosidase activity; P:mannose metabolic process; F:zinc ion binding; F:carbohydrate binding	EC:3.2.1.24; EC:3.2.1	Alpha-mannosidase; Glycosylases	IPR015341 (SMART); IPR015341 (PFAM); IPR000602 (PFAM); G3DSA:2.70.98.30 (GENE3D); IPR027291 (G3DSA:3.20.110.GENE3D); IPR015341 (G3DSA:1.20.1270.GENE3D); IPR011682 (PFAM); IPR013780 (G3DSA:2.60.40.GENE3D); PTHR11607:SF3 (PANTHER); PTHR11607 (PANTHER); CYTOPLASMIC_DOMAIN (PHOBIUS); TRANSMEMBRANE (PHOBIUS); NON_CYTOPLASMIC_DOMAIN (PHOBIUS); IPR028995 (SUPERFAMILY); IPR011013 (SUPERFAMILY); IPR011330…	F:GO:0003824; F:GO:0004553; F:GO:0004559; P:GO:0005975; P:GO:0006013; F:GO:0008270; F:GO:0015923; F:GO:0030246	F:catalytic activity; F:hydrolase activity, hydrolyzing O-glycosyl compounds; F:alpha-mannosidase activity; P:carbohydrate metabolic process; P:mannose metabolic process; F:zinc ion binding; F:mannosidase activity; F:carbohydrate binding	0.7685	0.4091 (26)	1 (13-35)
Smp_132530.1	polyprenol reductase	77	4	2.4811e-47	91.8	4	C:GO:0005737; P:GO:0006629; C:GO:0016021; F:GO:0016627	C:cytoplasm; P:lipid metabolic process; C:integral component of membrane; F:oxidoreductase activity, acting on the CH-CH group of donors			NON_CYTOPLASMIC_DOMAIN (PHOBIUS); SIGNAL_PEPTIDE (PHOBIUS); SIGNAL_PEPTIDE_N_REGION (PHOBIUS); SIGNAL_PEPTIDE_C_REGION (PHOBIUS); SIGNAL_PEPTIDE_H_REGION (PHOBIUS)	no GO terms	no GO terms	0	0	0
Smp_135560.1	collagen alpha-2 chain	1044	25	0	53.12	3	F:GO:0005201; C:GO:0005581; P:GO:0009887	F:extracellular matrix structural constituent; C:collagen trimer; P:animal organ morphogenesis			IPR000885 (SMART); IPR000885 (PFAM); IPR008160 (PFAM); PTHR24023 (PANTHER); PTHR24023:SF391 (PANTHER); IPR000885 (PROSITE_PROFILES)	F:GO:0005201; C:GO:0005581	F:extracellular matrix structural constituent; C:collagen trimer	0	0	0
Smp_136600.1	resistance to inhibitors of cholinesterase protein 3	228	6	1.68149e-165	83.31						Coil (COILS)	no GO terms	no GO terms	0.0008	0.000 (33)	0
Smp_136620.1	hypotheticial protein	66	4	4.10835e-41	90.53						no IPS match	no IPS match	no IPS match	0.0028	0.000 (16)	0
Smp_136750.1	ribosomal protein s6 kinase beta-1 isoform x3	1762	25	0	76.45	6	F:GO:0004674; F:GO:0005515; F:GO:0005524; P:GO:0006468; F:GO:0008270; F:GO:0016874	F:protein serine/threonine kinase activity; F:protein binding; F:ATP binding; P:protein phosphorylation; F:zinc ion binding; F:ligase activity	EC:2.7.11	Transferring phosphorus-containing groups	Coil (COILS); Coil (COILS); Coil (COILS); Coil (COILS); Coil (COILS); Coil (COILS); Coil (COILS); Coil (COILS); Coil (COILS); Coil (COILS); IPR001841 (SMART); IPR002290 (SMART); IPR000961 (SMART); IPR013083 (G3DSA:3.30.40.GENE3D); G3DSA:3.30.200.20 (GENE3D); G3DSA:1.10.510.10 (GENE3D); PF13920 (PFAM); IPR017892 (PFAM); IPR000719 (PFAM); PTHR24351:SF64 (PANTHER); PTHR24351 (PANTHER); IPR017907 (PR…	F:GO:0004672; F:GO:0004674; F:GO:0005515; F:GO:0005524; P:GO:0006468; F:GO:0008270	F:protein kinase activity; F:protein serine/threonine kinase activity; F:protein binding; F:ATP binding; P:protein phosphorylation; F:zinc ion binding	0	0	0
Smp_138910.1	caskin-1 isoform x5	554	25	0	63.6	1	F:GO:0005515	F:protein binding			IPR001660 (SMART); IPR013761 (G3DSA:1.10.150.GENE3D); IPR001660 (PFAM); IPR013761 (G3DSA:1.10.150.GENE3D); PTHR24177:SF1 (PANTHER); IPR027001 (PANTHER); IPR001660 (PROSITE_PROFILES); IPR013761 (SUPERFAMILY)	F:GO:0005515	F:protein binding	0.0021	0.000 (36)	0
Smp_141900.1	centrosomal protein of 290 kda	2178	25	0	55.05	5	C:GO:0005634; C:GO:0005813; C:GO:0005929; P:GO:0019219; P:GO:0060271	C:nucleus; C:centrosome; C:cilium; P:regulation of nucleobase-containing compound metabolic process; P:cilium assembly			Coil (COILS); Coil (COILS); Coil (COILS); Coil (COILS); Coil (COILS); Coil (COILS); Coil (COILS); Coil (COILS); Coil (COILS); Coil (COILS); Coil (COILS); Coil (COILS); Coil (COILS); Coil (COILS); Coil (COILS); Coil (COILS); Coil (COILS); Coil (COILS); Coil (COILS); Coil (COILS); Coil (COILS); Coil (COILS); Coil (COILS); Coil (COILS); Coil (COILS); Coil (COILS); Coil (COILS); Coil (COILS); Coil (C…	C:GO:0005634; C:GO:0005813; P:GO:0060271	C:nucleus; C:centrosome; P:cilium assembly	0	0	0
Smp_142160.1	hypothetical protein Smp_142160	83	2	1.29976e-54	96.34						no IPS match	no IPS match	no IPS match	0.0036	0.0000 (16)	0
Smp_143270.1	hypothetical protein Smp_143270	90	2	2.39446e-59	95.89						NON_CYTOPLASMIC_DOMAIN (PHOBIUS); SIGNAL_PEPTIDE (PHOBIUS); SIGNAL_PEPTIDE_N_REGION (PHOBIUS); SIGNAL_PEPTIDE_C_REGION (PHOBIUS); SIGNAL_PEPTIDE_H_REGION (PHOBIUS); SignalP-TM (SIGNALP_GRAM_POSITIVE); SignalP-TM (SIGNALP_EUK); TMhelix (TMHMM)	no GO terms	no GO terms	0.5965	0.8452 (28)	0
Smp_143680.1	laminin subunit alpha-2 isoform x1	3085	25	0	54.34	1	F:GO:0005515	F:protein binding			Coil (COILS); PR00011 (PRINTS); IPR002049 (SMART); IPR000034 (SMART); IPR008211 (SMART); IPR000742 (SMART); IPR000034 (PFAM); IPR002049 (PFAM); IPR008211 (PFAM); IPR013320 (G3DSA:2.60.120.GENE3D); G3DSA:2.10.25.10 (GENE3D); G3DSA:2.10.25.10 (GENE3D); G3DSA:2.10.25.10 (GENE3D); PTHR10574 (PANTHER); PTHR10574:SF148 (PANTHER); IPR013032 (PROSITE_PATTERNS); IPR002049 (PROSITE_PATTERNS); IPR002049 (PR…	F:GO:0005515	F:protein binding	0.0012	0.000 (39)	0
Smp_146810.1	protein diaphanous isoform x1	726	25	0	51.36	2	P:GO:0007015; P:GO:0007292	P:actin filament organization; P:female gamete generation			Coil (COILS); IPR015425 (PFAM); PTHR23213:SF193 (PANTHER); PTHR23213 (PANTHER); IPR015425 (PROSITE_PROFILES); SSF101447 (SUPERFAMILY)	no GO terms	no GO terms	0	0	0
Smp_147060.1	hypothetical protein Smp_147060	75	2	4.68957e-47	93.33						no IPS match	no IPS match	no IPS match	0.0032	0.000 (16)	0
Smp_150650.1	hypotheticial protein	77	5	3.13487e-48	85.67						TRANSMEMBRANE (PHOBIUS); NON_CYTOPLASMIC_DOMAIN (PHOBIUS); CYTOPLASMIC_DOMAIN (PHOBIUS); SignalP-noTM (SIGNALP_EUK); TMhelix (TMHMM)	no GO terms	no GO terms	0.7861	0.2979 (18)	1 (5-22)
Smp_150770.1	teneurin- partial	2892	25	0	50.84	1	F:GO:0005515	F:protein binding			IPR000742 (SMART); G3DSA:2.10.25.10 (GENE3D); IPR011042 (G3DSA:2.120.10.GENE3D); G3DSA:2.170.300.10 (GENE3D); PTHR11219 (PANTHER); PTHR11219:SF24 (PANTHER); IPR013032 (PROSITE_PATTERNS); IPR013032 (PROSITE_PATTERNS); TRANSMEMBRANE (PHOBIUS); TRANSMEMBRANE (PHOBIUS); CYTOPLASMIC_DOMAIN (PHOBIUS); NON_CYTOPLASMIC_DOMAIN (PHOBIUS); NON_CYTOPLASMIC_DOMAIN (PHOBIUS); IPR000742 (PROSITE_PROFILES); SSF6…	F:GO:0005515	F:protein binding	0	0	0
Smp_155920.1	vigilin isoform x2	500	25	0	54.65	1	F:GO:0003723	F:RNA binding			Coil (COILS); IPR004087 (SMART); IPR004088 (G3DSA:3.30.1370.GENE3D); IPR004088 (PFAM); PTHR10627:SF31 (PANTHER); PTHR10627 (PANTHER); IPR004088 (PROSITE_PROFILES); IPR004088 (SUPERFAMILY)	F:GO:0003676; F:GO:0003723	F:nucleic acid binding; F:RNA binding	0.0004	0.2094 (38)	0
Smp_156330.1	hypothetical protein Smp_156330	110	3	1.65955e-68	95.95						no IPS match	no IPS match	no IPS match	0.0003	0.000 (61)	0
Smp_157010.1	titin	2628	25	0	49.11	1	F:GO:0005515	F:protein binding			PR00014 (PRINTS); IPR003599 (SMART); IPR003598 (SMART); IPR003961 (SMART); IPR003961 (PFAM); IPR013783 (G3DSA:2.60.40.GENE3D); IPR013783 (G3DSA:2.60.40.GENE3D); IPR013783 (G3DSA:2.60.40.GENE3D); IPR013783 (G3DSA:2.60.40.GENE3D); IPR013783 (G3DSA:2.60.40.GENE3D); IPR013783 (G3DSA:2.60.40.GENE3D); IPR013783 (G3DSA:2.60.40.GENE3D); IPR013783 (G3DSA:2.60.40.GENE3D); IPR013783 (G3DSA:2.60.40.GENE3D); …	F:GO:0005515	F:protein binding	0	0	0
Smp_157980.1	telomerase protein component 1	1246	25	0	52.37	2	F:GO:0003723; C:GO:1990904	F:RNA binding; C:ribonucleoprotein complex			IPR008858 (PFAM); IPR025139 (PFAM); G3DSA:3.40.1140.10 (GENE3D); PTHR19860:SF11 (PANTHER); PTHR19860 (PANTHER); IPR008858 (PROSITE_PROFILES); SSF140864 (SUPERFAMILY); IPR027417 (SUPERFAMILY)	F:GO:0003723	F:RNA binding	0	0	0
Smp_159700.1	btb poz domain-containing protein kctd15-like	625	25	0	79.3	2	F:GO:0005515; P:GO:0051260	F:protein binding; P:protein homooligomerization			Coil (COILS); IPR000210 (SMART); IPR003131 (PFAM); G3DSA:3.30.710.10 (GENE3D); PTHR14499:SF67 (PANTHER); PTHR14499 (PANTHER); IPR011333 (SUPERFAMILY)	F:GO:0005515; P:GO:0051260	F:protein binding; P:protein homooligomerization	0	0	0
Smp_161450.1	small conductance calcium-activated potassium channel protein partial	1694	25	0	67.98	5	F:GO:0005516; P:GO:0006813; C:GO:0016021; F:GO:0016286; C:GO:0044464	F:calmodulin binding; P:potassium ion transport; C:integral component of membrane; F:small conductance calcium-activated potassium channel activity; C:cell part			Coil (COILS); IPR015449 (PRINTS); IPR004178 (SMART); IPR013099 (PFAM); G3DSA:1.10.287.70 (GENE3D); IPR015449 (PFAM); G3DSA:1.10.287.70 (GENE3D); IPR004178 (PFAM); IPR015449 (PANTHER); PTHR10153:SF33 (PANTHER); NON_CYTOPLASMIC_DOMAIN (PHOBIUS); TRANSMEMBRANE (PHOBIUS); CYTOPLASMIC_DOMAIN (PHOBIUS); CYTOPLASMIC_DOMAIN (PHOBIUS); TRANSMEMBRANE (PHOBIUS); NON_CYTOPLASMIC_DOMAIN (PHOBIUS); TRANSMEMBRA…	F:GO:0005516; P:GO:0006813; F:GO:0015269; C:GO:0016021; F:GO:0016286	F:calmodulin binding; P:potassium ion transport; F:calcium-activated potassium channel activity; C:integral component of membrane; F:small conductance calcium-activated potassium channel activity	0	0	0
Smp_163920.1	hemicentin-1	3543	25	0	51.13	2	F:GO:0005509; F:GO:0005515	F:calcium ion binding; F:protein binding			IPR003598 (SMART); IPR000884 (SMART); IPR000742 (SMART); IPR001881 (SMART); IPR013106 (SMART); IPR003599 (SMART); IPR026823 (PFAM); IPR013783 (G3DSA:2.60.40.GENE3D); G3DSA:2.20.100.10 (GENE3D); IPR013783 (G3DSA:2.60.40.GENE3D); G3DSA:2.10.25.10 (GENE3D); IPR001881 (PFAM); IPR013783 (G3DSA:2.60.40.GENE3D); IPR013783 (G3DSA:2.60.40.GENE3D); G3DSA:2.10.25.10 (GENE3D); IPR000884 (PFAM); IPR013783 (G3…	F:GO:0005509; F:GO:0005515	F:calcium ion binding; F:protein binding	0.0032	0.3266 (37)	0
Smp_164580.1	rho gtpase activating protein 190	1895	25	0	50.91	2	F:GO:0005525; P:GO:0007264	F:GTP binding; P:small GTPase mediated signal transduction			PR00449 (PRINTS); IPR027417 (G3DSA:3.40.50.GENE3D); PTHR23178 (PANTHER); IPR027417 (SUPERFAMILY)	no GO terms	no GO terms	0	0	0
Smp_165050.1	MEG-7	116	1	1.27536e-74	100						SIGNAL_PEPTIDE_N_REGION (PHOBIUS); SIGNAL_PEPTIDE (PHOBIUS); SIGNAL_PEPTIDE_H_REGION (PHOBIUS); SIGNAL_PEPTIDE_C_REGION (PHOBIUS); NON_CYTOPLASMIC_DOMAIN (PHOBIUS); SignalP-noTM (SIGNALP_EUK); TMhelix (TMHMM)	no GO terms	no GO terms	0.9645	0.4699 (23)	1 (89-111)
Smp_165820.1	dynein heavy chain axonemal	4544	25	0	74.49	7	P:GO:0001539; F:GO:0003777; F:GO:0005524; C:GO:0005858; P:GO:0006200; P:GO:0007018; F:GO:0016887	P:cilium or flagellum-dependent cell motility; F:microtubule motor activity; F:ATP binding; C:axonemal dynein complex; P:obsolete ATP catabolic process; P:microtubule-based movement; F:ATPase activity	EC:3.6.1; EC:3.6.1.3; EC:3.6.1.15	Acting on acid anhydrides; Adenosinetriphosphatase; Nucleoside-triphosphate phosphatase	Coil (COILS); Coil (COILS); IPR003593 (SMART); IPR004273 (PFAM); IPR011704 (PFAM); IPR027417 (G3DSA:3.40.50.GENE3D); PF12774 (PFAM); IPR024743 (PFAM); IPR013602 (PFAM); PF12781 (PFAM); IPR013594 (PFAM); PF12775 (PFAM); IPR024317 (PFAM); IPR026983 (PANTHER); PTHR10676:SF240 (PANTHER); NON_CYTOPLASMIC_DOMAIN (PHOBIUS); TRANSMEMBRANE (PHOBIUS); CYTOPLASMIC_DOMAIN (PHOBIUS); NON_CYTOPLASMIC_DOMAIN (P…	F:GO:0003777; F:GO:0005524; P:GO:0007018; F:GO:0016887; C:GO:0030286	F:microtubule motor activity; F:ATP binding; P:microtubule-based movement; F:ATPase activity; C:dynein complex	0.001	0.000 (53)	0
Smp_171320.1	peptidase -containing protein	165	25	8.06305e-121	54.22	5	F:GO:0004222; P:GO:0006508; P:GO:0007155; F:GO:0008270; C:GO:0016020	F:metalloendopeptidase activity; P:proteolysis; P:cell adhesion; F:zinc ion binding; C:membrane			G3DSA:3.10.170.20 (GENE3D)	no GO terms	no GO terms	0.0008	0.000 (56)	0
Smp_172630.1	hypothetical protein Smp_172630	63	2	2.02434e-36	98.04						NON_CYTOPLASMIC_DOMAIN (PHOBIUS); SIGNAL_PEPTIDE (PHOBIUS); SIGNAL_PEPTIDE_N_REGION (PHOBIUS); SIGNAL_PEPTIDE_H_REGION (PHOBIUS); SIGNAL_PEPTIDE_C_REGION (PHOBIUS); SignalP-noTM (SIGNALP_EUK)	no GO terms	no GO terms	0.9604	0.4682 (20)	0
Smp_173280.1	peptidyl-prolyl cis-trans isomerase h	1651	25	0	89.85	12	P:GO:0000413; F:GO:0003755; C:GO:0005737; P:GO:0006457; P:GO:0006974; P:GO:0007049; C:GO:0016607; F:GO:0043021; P:GO:0045070; C:GO:0046540; P:GO:0048478; C:GO:0071001	P:protein peptidyl-prolyl isomerization; F:peptidyl-prolyl cis-trans isomerase activity; C:cytoplasm; P:protein folding; P:cellular response to DNA damage stimulus; P:cell cycle; C:nuclear speck; F:ribonucleoprotein complex binding; P:positive regulation of viral genome replication; C:U4/U6 x U5 tri-snRNP complex; P:replication fork protection; C:U4/U6 snRNP	EC:5.2.1.8	Peptidylprolyl isomerase	Coil (COILS); Coil (COILS); IPR002130 (PRINTS); IPR002130 (PFAM); IPR029000 (G3DSA:2.40.100.GENE3D); IPR012923 (PFAM); IPR024936 (PANTHER); PTHR11071:SF58 (PANTHER); IPR020892 (PROSITE_PATTERNS); IPR012923 (PRODOM); IPR002130 (PROSITE_PROFILES); IPR029000 (SUPERFAMILY)	P:GO:0000413; F:GO:0003755; C:GO:0005634; P:GO:0006457; P:GO:0006974; P:GO:0007049; P:GO:0048478	P:protein peptidyl-prolyl isomerization; F:peptidyl-prolyl cis-trans isomerase activity; C:nucleus; P:protein folding; P:cellular response to DNA damage stimulus; P:cell cycle; P:replication fork protection	0	0	0
Smp_178210.1	sjchgc07282 protein	386	7	0	71.85						Coil (COILS); Coil (COILS); Coil (COILS); Coil (COILS); Coil (COILS)	no GO terms	no GO terms	0	0	0
Smp_185190.1	elastase 2b	236	25	7.45057e-170	83.57	2	F:GO:0004252; P:GO:0006508	F:serine-type endopeptidase activity; P:proteolysis	EC:3.4.21	Acting on peptide bonds (peptidases)	IPR001254 (SMART); G3DSA:2.40.10.10 (GENE3D); G3DSA:2.40.10.10 (GENE3D); IPR001254 (PFAM); PTHR24268 (PANTHER); IPR018114 (PROSITE_PATTERNS); SIGNAL_PEPTIDE (PHOBIUS); SIGNAL_PEPTIDE_C_REGION (PHOBIUS); SIGNAL_PEPTIDE_H_REGION (PHOBIUS); NON_CYTOPLASMIC_DOMAIN (PHOBIUS); SIGNAL_PEPTIDE_N_REGION (PHOBIUS); IPR001254 (PROSITE_PROFILES); SignalP-noTM (SIGNALP_EUK); IPR009003 (SUPERFAMILY)	F:GO:0004252; P:GO:0006508	F:serine-type endopeptidase activity; P:proteolysis	0.6304	0.3666 (20)	0
Smp_186610.1	hypothetical protein Smp_186610	301	2	0	74.04						Coil (COILS)	no GO terms	no GO terms	0.0004	0.000 (30)	0
Smp_188580.1	hypotheticial protein	94	3	6.54262e-61	86.3						CYTOPLASMIC_DOMAIN (PHOBIUS); TRANSMEMBRANE (PHOBIUS); NON_CYTOPLASMIC_DOMAIN (PHOBIUS); SignalP-TM (SIGNALP_EUK); TMhelix (TMHMM)	no GO terms	no GO terms	0.6693	0.7526 (26)	1 (5-27)
Smp_194770.1	Taurocyamine kinase	730	25	0	80.85	6	F:GO:0005524; P:GO:0016310; F:GO:0016491; F:GO:0046872; F:GO:0050324; P:GO:0055114	F:ATP binding; P:phosphorylation; F:oxidoreductase activity; F:metal ion binding; F:taurocyamine kinase activity; P:oxidation-reduction process	EC:2.7.3.4	Taurocyamine kinase	Coil (COILS); IPR022413 (G3DSA:1.10.135.GENE3D); IPR014746 (G3DSA:3.30.590.GENE3D); IPR022413 (G3DSA:1.10.135.GENE3D); IPR022414 (PFAM); IPR022413 (PFAM); IPR000749 (PANTHER); PTHR11547:SF18 (PANTHER); IPR022415 (PROSITE_PATTERNS); IPR022414 (PROSITE_PROFILES); IPR022413 (PROSITE_PROFILES); SSF55931 (SUPERFAMILY); IPR022413 (SUPERFAMILY)	F:GO:0003824; F:GO:0016301; F:GO:0016772	F:catalytic activity; F:kinase activity; F:transferase activity, transferring phosphorus-containing groups	0.0009	0.0000 (41)	0
Smp_196370.1	potassium voltage-gated channel subfamily h member 4	1027	25	0	68.33	6	F:GO:0004871; F:GO:0005249; P:GO:0006813; P:GO:0007165; C:GO:0016021; P:GO:0055085	F:obsolete signal transducer activity; F:voltage-gated potassium channel activity; P:potassium ion transport; P:signal transduction; C:integral component of membrane; P:transmembrane transport			Coil (COILS); IPR003938 (PRINTS); IPR003967 (PRINTS); IPR000595 (SMART); IPR000014 (PFAM); G3DSA:3.30.450.20 (GENE3D); IPR014710 (G3DSA:2.60.120.GENE3D); G3DSA:1.10.287.630 (GENE3D); G3DSA:1.10.287.70 (GENE3D); IPR005821 (PFAM); PTHR10217:SF379 (PANTHER); PTHR10217 (PANTHER); TRANSMEMBRANE (PHOBIUS); NON_CYTOPLASMIC_DOMAIN (PHOBIUS); TRANSMEMBRANE (PHOBIUS); NON_CYTOPLASMIC_DOMAIN (PHOBIUS); CYTO…	F:GO:0005216; F:GO:0005249; P:GO:0006811; P:GO:0006813; C:GO:0016020; P:GO:0055085	F:ion channel activity; F:voltage-gated potassium channel activity; P:ion transport; P:potassium ion transport; C:membrane; P:transmembrane transport	0.0014	0.1679 (51)	6 (176-198; 211-233; 253-272; 314-336; 374-396; 403-425)
Smp_200440.1	sjchgc05512 protein	153	4	8.84318e-109	83.02						no IPS match	no IPS match	no IPS match	0.5719	0.3752 (32)	0
Smp_201600.1	sjchgc05422 protein	130	5	1.6589e-88	82.52						SIGNAL_PEPTIDE_C_REGION (PHOBIUS); SIGNAL_PEPTIDE_N_REGION (PHOBIUS); NON_CYTOPLASMIC_DOMAIN (PHOBIUS); SIGNAL_PEPTIDE (PHOBIUS); SIGNAL_PEPTIDE_H_REGION (PHOBIUS); SignalP-noTM (SIGNALP_EUK); TMhelix (TMHMM)	no GO terms	no GO terms	0.9706	0.4208 (23)	1 (4-23)
Smp_204880.1	unnamed protein product	78	2	1.07507e-49	98.72						NON_CYTOPLASMIC_DOMAIN (PHOBIUS); SIGNAL_PEPTIDE (PHOBIUS); SIGNAL_PEPTIDE_C_REGION (PHOBIUS); SIGNAL_PEPTIDE_N_REGION (PHOBIUS); SIGNAL_PEPTIDE_H_REGION (PHOBIUS); SignalP-noTM (SIGNALP_EUK)	no GO terms	no GO terms	0	0	0

## Sheet: de novo only
Peptide	Tag length	ALC (%)	m/z	z	RT	Mass	ppm	PTM	local confidence (%)	tag (>=0%)	mode
R(+42.01)LN(+.98)DKN(+.98)YFLFR	11	98	510.602	3	7.99	1528.77	11.8	Acetylation (Protein N-term); Deamidation (NQ)	99 99 98 98 97 97 99 99 100 99 99	R(+42.01)LN(+.98)DKN(+.98)YFLFR	CID
VLPVPE(-.98)	6	98	326.705	2	6.16	651.396	-0.2	Amidation	97 99 98 99 100 100	VLPVPE(-.98)	CID
GFVRL(-.98)	5	98	295.692	2	5.62	589.37	-0.7	Amidation	95 99 99 100 99	GFVRL(-.98)	CID
YLRF(-.98)	4	98	299.179	2	5.41	596.343	-1	Amidation	98 99 99 99	YLRF(-.98)	CID
LQVKQL	6	98	364.736	2	5.24	727.459	-2.7		99 98 99 98 97 99	LQVKQL	CID
DYLFLR(-.98)	6	98	413.233	2	7.24	824.455	-4.3	Amidation	96 97 100 100 100 100	DYLFLR(-.98)	CID
VGVN(+.98)GN(+.98)AGLKQLA	13	98	621.834	2	5.86	1241.66	-7.3	Deamidation (NQ)	98 97 99 99 97 99 99 98 99 97 97 100 100	VGVN(+.98)GN(+.98)AGLKQLA	CID
VQFLLR(-.98)	6	97	387.754	2	7.41	773.491	2.1	Amidation	97 96 98 98 98 95	VQFLLR(-.98)	CID
AFVRL(-.98)	5	97	302.7	2	5.74	603.386	0.4	Amidation	96 97 99 99 97	AFVRL(-.98)	CID
VVLN(+.98)N(+.98)KDYFLFR	12	97	510.602	3	7.99	1528.79	-4.6	Deamidation (NQ)	97 98 99 99 98 96 97 98 96 99 99 99	VVLN(+.98)N(+.98)KDYFLFR	CID
NEDFHFQ(+.98)	7	96	469.203	2	3.35	936.361	31.3	Deamidation (NQ)	96 98 99 95 85 99 99	NEDFHFQ(+.98)	CID
TTTER	5	96	304.157	2	1.37	606.297	4.1		98 98 96 95 93	TTTER	CID
LDMLQ(+.98)VKL	8	96	480.776	2	5.98	959.536	2.4	Deamidation (NQ)	97 98 99 96 90 94 98 100	LDMLQ(+.98)VKL	CID
VKM(+15.99)LRL(-.98)	6	96	387.753	2	7.65	773.495	-3.3	Oxidation (M); Amidation	96 94 95 99 98 99	VKM(+15.99)LRL(-.98)	CID
SDRLN(+.98)	5	96	303.147	2	1.94	604.282	-3.3	Deamidation (NQ)	95 97 93 99 99	SDRLN(+.98)	CID
G(+42.01)QFLLR(-.98)	6	95	387.751	2	6.39	773.455	42.5	Acetylation (Protein N-term); Amidation	96 95 97 99 96 91	G(+42.01)QFLLR(-.98)	CID
FDFN(+.98)DWMNAVHE	12	95	763.308	2	8.87	1524.6	2.7	Deamidation (NQ)	95 99 99 99 99 95 97 94 89 94 93 97	FDFN(+.98)DWMNAVHE	CID
NRCPC	5	95	296.62	2	2.24	591.226	1.3		96 96 95 92 96	NRCPC	CID
AFVLR(-.98)	5	95	302.7	2	5.79	603.386	0.9	Amidation	96 97 98 94 93	AFVLR(-.98)	CID
EELKA	5	95	295.163	2	2.86	588.312	0.9		93 95 95 95 98	EELKA	CID
NRCCP	5	95	296.62	2	2.17	591.226	0.1		93 95 93 99 98	NRCCP	CID
LQVKEL(-.98)	6	95	364.737	2	5.26	727.459	-0.5	Amidation	99 95 92 94 95 96	LQVKEL(-.98)	CID
SDRLN(+.98)FK	7	95	440.727	2	3.96	879.445	-6.1	Deamidation (NQ)	91 94 94 96 97 98 99	SDRLN(+.98)FK	CID
P(+42.01)EACGGGC	8	95	368.113	2	2.45	734.236	-33.5	Acetylation (Protein N-term)	90 92 91 96 98 99 99 99	P(+42.01)EACGGGC	CID
NEDKRFQ(+.98)	7	95	469.203	2	2.67	936.43	-42.1	Deamidation (NQ)	93 96 95 90 94 99 99	NEDKRFQ(+.98)	CID
M(+15.99)DFDN(+.98)WMNAVHE	12	94	763.308	2	8.89	1524.56	23.4	Oxidation (M); Deamidation (NQ)	93 98 99 99 97 93 95 93 90 91 84 95	M(+15.99)DFDN(+.98)WMNAVHE	CID
M(+15.99)DFN(+.98)DWMNAVHE	12	94	763.294	2	8.42	1524.56	5.3	Oxidation (M); Deamidation (NQ)	90 97 98 98 97 93 96 94 93 93 89 95	M(+15.99)DFN(+.98)DWMNAVHE	CID
VGVN(+.98)GDAAVKAA	12	94	536.783	2	4.54	1071.56	-5	Deamidation (NQ)	98 97 100 100 99 99 97 71 72 97 98 99	VGVN(+.98)GDAAVKAA	CID
TTTVW	5	94	304.155	2	1.39	606.301	-9.4		98 99 96 89 90	TTTVW	CID
Q(+42.01)PELR	5	93	342.693	2	2.44	683.36	17.8	Acetylation (Protein N-term)	87 92 97 98 93	Q(+42.01)PELR	CID
LLDLLLAGM(+15.99)L	10	93	544.328	2	11.52	1086.64	5.4	Oxidation (M)	95 93 79 77 97 100 100 97 99 99	LLDLLLAGM(+15.99)L	CID
LLDLLLAGML	10	93	536.33	2	11.89	1070.64	3.4		96 96 80 84 88 99 99 91 99 100	LLDLLLAGML	CID
FN(+.98)FDDWMNAVHE	12	93	763.308	2	8.89	1524.6	1.7	Deamidation (NQ)	92 97 99 99 98 96 96 93 90 91 79 93	FN(+.98)FDDWMNAVHE	CID
EQ(+.98)LAK	5	93	295.163	2	2.86	588.312	0.9	Deamidation (NQ)	90 93 95 97 94	EQ(+.98)LAK	CID
Q(+.98)KVLD	5	93	302.171	2	2.86	602.327	0.4	Deamidation (NQ)	89 90 91 99 99	Q(+.98)KVLD	CID
YLFR(-.98)	4	93	299.179	2	5.38	596.343	-0.2	Amidation	96 97 91 90	YLFR(-.98)	CID
LDKF	4	93	261.65	2	4	521.285	-0.6		97 93 92 90	LDKF	CID
NRCN(+.98)V	5	93	303.628	2	3.44	605.259	-27.6	Deamidation (NQ)	94 95 90 91 96	NRCN(+.98)V	CID
WQLLR	5	92	358.227	2	5.21	714.418	30.3		84 94 95 97 94	WQLLR	CID
QPNMLQ(+.98)VKN(-.98)	9	92	536.294	2	6.52	1070.55	18.2	Deamidation (NQ); Amidation	88 94 89 96 92 90 97 94 93	QPNMLQ(+.98)VKN(-.98)	CID
KQ(+.98)VKLD	6	92	366.219	2	2.09	730.423	2.2	Deamidation (NQ)	96 97 85 85 96 98	KQ(+.98)VKLD	CID
DCCGGQPS	8	92	383.629	2	3.31	765.242	1.6		99 100 99 90 85 90 81 90	DCCGGQPS	CID
LDPRLGE	7	92	400.219	2	4.75	798.423	-0.5		95 94 90 88 96 89 96	LDPRLGE	CID
DCCGGQSP	8	92	383.628	2	3.31	765.242	-1.7		93 98 99 94 88 93 81 95	DCCGGQSP	CID
FCWHCT	6	92	398.648	2	3	795.283	-1.9		94 94 75 90 99 99	FCWHCT	CID
DDPDLPR	7	92	414.197	2	3.55	826.382	-2.6		95 96 94 96 92 88 88	DDPDLPR	CID
KYYLSQLR(-.98)	8	92	535.309	2	4.02	1068.61	-4.1	Amidation	99 99 99 99 95 86 74 82	KYYLSQLR(-.98)	CID
LDMGGKVKL	9	92	480.779	2	5.51	959.547	-4.7		98 99 100 97 90 77 79 97 99	LDMGGKVKL	CID
LYKHVKN	7	92	451.264	2	2.36	900.518	-4.9		98 98 96 92 83 82 95	LYKHVKN	CID
SDRLSNY	7	92	427.698	2	3.59	853.393	-13.4		95 92 84 86 90 99 99	SDRLSNY	CID
G(+42.01)DPRCCGC	8	92	426.635	2	5.31	851.272	-20.7	Acetylation (Protein N-term)	72 82 95 94 97 99 98 98	G(+42.01)DPRCCGC	CID
Q(+42.01)AGGGCPPGGNCGGGC	16	92	667.224	2	2.54	1332.46	-23.6	Acetylation (Protein N-term)	89 90 74 84 93 98 97 93 88 88 96 98 96 96 96 97	Q(+42.01)AGGGCPPGGNCGGGC	CID
A(+42.01)PLHPDE(-.98)	7	91	410.222	2	4.6	818.392	45.2	Acetylation (Protein N-term); Amidation	98 97 98 93 79 80 96	A(+42.01)PLHPDE(-.98)	CID
LLMPLLAGM(+15.99)N(-.98)	10	91	544.328	2	11.56	1086.59	44.2	Oxidation (M); Amidation	94 93 95 91 98 94 83 82 95 88	LLMPLLAGM(+15.99)N(-.98)	CID
E(+42.01)ANSLVGLPK	10	91	535.317	2	7.02	1068.58	35.8	Acetylation (Protein N-term)	88 90 88 97 95 90 73 98 99 98	E(+42.01)ANSLVGLPK	CID
P(+42.01)GNCCCGGGC	10	91	456.642	2	1.95	911.239	33.1	Acetylation (Protein N-term)	87 88 92 96 92 99 93 85 83 95	P(+42.01)GNCCCGGGC	CID
DN(+.98)LRDGH	7	91	414.199	2	3.92	826.357	32.5	Deamidation (NQ)	98 97 97 87 93 75 91	DN(+.98)LRDGH	CID
AYHFLFR	7	91	477.255	2	7.97	952.492	4.7		85 91 98 99 98 84 83	AYHFLFR	CID
N(+42.01)GGCCKNNCGGGC	13	91	614.704	2	2.6	1227.39	3.2	Acetylation (Protein N-term)	90 86 80 71 82 93 96 97 100 99 99 99 99	N(+42.01)GGCCKNNCGGGC	CID
DATLPD	6	91	316.151	2	4.23	630.286	0.6		94 82 72 98 99 100	DATLPD	CID
TKEF	4	91	262.639	2	2.81	523.264	0.5		92 89 89 94	TKEF	CID
Y(+42.01)AAK(-.98)	4	91	247.141	2	3.35	492.27	-3.3	Acetylation (Protein N-term); Amidation	91 89 93 93	Y(+42.01)AAK(-.98)	CID
G(+42.01)DPRCCA	7	91	382.142	2	5.34	762.279	-11.6	Acetylation (Protein N-term)	69 81 96 95 98 100 100	G(+42.01)DPRCCA	CID
NEDKGVFE	8	91	469.205	2	3.07	936.419	-24.2		95 97 95 89 72 89 98 99	NEDKGVFE	CID
FLNDQYVQT(-.98)	9	91	563.753	2	6.31	1125.55	-47.5	Amidation	99 99 98 98 91 91 76 73 92	FLNDQYVQT(-.98)	CID
P(+42.01)GGGCCGGC	9	90	376.627	2	1.61	751.209	41	Acetylation (Protein N-term)	91 91 87 79 88 84 95 96 98	P(+42.01)GGGCCGGC	CID
PLYN(+.98)H	5	90	322.665	2	6.31	643.297	29.8	Deamidation (NQ)	95 96 79 82 98	PLYN(+.98)H	CID
YHFFLR	6	90	441.736	2	7.56	881.455	2.9		95 96 92 87 90 79	YHFFLR	CID
GFVLR(-.98)	5	90	295.692	2	5.61	589.37	0.3	Amidation	89 96 94 84 90	GFVLR(-.98)	CID
VGVN(+.98)GN(+.98)AGLKQGK(-.98)	13	90	621.834	2	5.86	1241.67	-16.3	Deamidation (NQ); Amidation	96 93 96 99 96 98 98 96 99 90 81 46 90	VGVN(+.98)GN(+.98)AGLKQGK(-.98)	CID
LPLHPDK	7	90	410.222	2	4.6	818.465	-43.7		99 97 98 92 78 79 89	LPLHPDK	CID
CCCEY(-.98)	5	89	310.089	2	1.42	618.16	5.5	Amidation	60 98 97 99 95	CCCEY(-.98)	CID
LN(+.98)MLEVLK	8	89	480.777	2	6.52	959.536	3.2	Deamidation (NQ)	90 90 91 87 85 88 92 92	LN(+.98)MLEVLK	CID
DSQGGCCR	8	89	413.151	2	2.47	824.29	-2.9		92 93 95 89 86 94 82 86	DSQGGCCR	CID
RDLSLAGLPK	10	89	535.319	2	6.65	1068.63	-5.4		82 87 91 92 90 70 82 99 99 98	RDLSLAGLPK	CID
YHFLFR	6	89	441.732	2	6.51	881.455	-5.6		94 95 88 84 85 89	YHFLFR	CID
MKASTVPPLASAK	13	89	650.862	2	8.32	1299.72	-10.3		54 57 83 92 97 96 97 98 99 99 99 99 97	MKASTVPPLASAK	CID
P(+42.01)ACLM(+15.99)CSA	8	89	427.162	2	3.63	852.318	-11	Acetylation (Protein N-term); Oxidation (M)	66 74 95 96 93 97 98 97	P(+42.01)ACLM(+15.99)CSA	CID
VGVGAGVKAGGK(-.98)	12	89	499.801	2	5.18	997.603	-16.4	Amidation	97 95 98 95 98 94 98 95 92 55 63 89	VGVGAGVKAGGK(-.98)	CID
DSQGGCGGRCEA	12	89	570.204	2	3.18	1138.41	-17		92 92 97 98 99 99 96 79 79 67 82 95	DSQGGCGGRCEA	CID
G(+42.01)DPRCC	6	89	346.619	2	4.66	691.242	-26.7	Acetylation (Protein N-term)	67 80 95 98 99 99	G(+42.01)DPRCC	CID
G(+42.01)DPRCCG	7	89	375.126	2	4.84	748.263	-33.9	Acetylation (Protein N-term)	66 79 96 95 96 97 94	G(+42.01)DPRCCG	CID
DNAFAPPS	8	89	409.668	2	1.42	817.361	-46.6		92 93 88 80 88 79 98 99	DNAFAPPS	CID
STLFHSK(-.98)	7	88	409.75	2	6.81	817.445	48.9	Amidation	90 96 99 98 78 73 81	STLFHSK(-.98)	CID
VQFLGLV(-.98)	7	88	387.751	2	6.39	773.48	10	Amidation	97 97 99 98 50 82 97	VQFLGLV(-.98)	CID
LLN(+.98)LLLAGML	10	88	536.329	2	11.88	1070.64	2.7	Deamidation (NQ)	83 83 69 77 84 99 99 88 98 100	LLN(+.98)LLLAGML	CID
RHLYV	5	88	344.201	2	3.89	686.386	2		76 73 95 99 99	RHLYV	CID
ANDELNDLPLFR	12	88	708.856	2	8.45	1415.7	-5.2		79 85 92 96 98 93 96 99 86 88 69 85	ANDELNDLPLFR	CID
MVVGAPLAPA	10	88	463.255	2	8.03	924.51	-15.5		96 89 85 82 92 93 98 79 71 95	MVVGAPLAPA	CID
DSQGGFESSPGGNCGGGC	18	88	808.275	2	2.61	1614.57	-19.1		94 94 95 93 84 85 84 88 88 90 83 81 97 98 91 71 74 92	DSQGGFESSPGGNCGGGC	CID
CCGGDRVPCGGGC	13	88	592.196	2	2.69	1182.4	-22.2		62 72 72 81 93 90 92 95 99 99 99 98 99	CCGGDRVPCGGGC	CID
NRCNT(-.98)	5	88	303.628	2	3.5	605.27	-47.9	Amidation	90 93 86 84 90	NRCNT(-.98)	CID
KNNLAPQ(+.98)	7	87	393.224	2	4.38	784.408	32.7	Deamidation (NQ)	79 84 87 68 92 99 99	KNNLAPQ(+.98)	CID
M(+42.01)GRFP	5	87	325.168	2	4.84	648.305	25.9	Acetylation (Protein N-term)	86 72 82 97 98	M(+42.01)GRFP	CID
T(+42.01)HLFK	5	87	344.201	2	3.89	686.375	18.3	Acetylation (Protein N-term)	72 75 97 97 98	T(+42.01)HLFK	CID
VQFLLGV(-.98)	7	87	387.754	2	7.41	773.48	16.6	Amidation	96 97 99 95 89 41 97	VQFLLGV(-.98)	CID
N(+.98)FVDKNL	7	87	425.725	2	5.67	849.423	15.3	Deamidation (NQ)	98 98 98 95 66 70 88	N(+.98)FVDKNL	CID
CCGGVQGGNCGGGC	14	87	586.197	2	1.99	1170.37	10.3		90 91 71 73 81 85 84 67 82 99 99 99 99 100	CCGGVQGGNCGGGC	CID
N(+.98)SQGGCCVA	9	87	420.159	2	2.71	838.295	9.9	Deamidation (NQ)	83 85 95 90 86 92 87 76 95	N(+.98)SQGGCCVA	CID
LSRLP	5	87	293.191	2	4.03	584.365	4.2		94 89 75 90 88	LSRLP	CID
DSQMCEPMR	9	87	366.146	3	1.44	1095.41	2.3		96 96 94 91 86 82 73 83 81	DSQMCEPMR	CID
EM(+15.99)GCDDCG	8	87	423.11	2	1.81	844.204	1.9	Oxidation (M)	93 86 67 82 86 93 96 92	EM(+15.99)GCDDCG	CID
LGRNY	5	87	311.669	2	2.89	621.323	0.8		97 89 71 82 97	LGRNY	CID
ECHFFG	6	87	370.146	2	9.92	738.279	-3.5		94 91 83 78 86 92	ECHFFG	CID
CCGGVQMPCGGGC	13	87	586.193	2	2.55	1170.38	-3.7		70 77 78 81 72 69 92 93 99 99 99 99 99	CCGGVQMPCGGGC	CID
GCQNNCGGGC	10	87	456.639	2	2.71	911.268	-5.3		44 70 90 92 88 95 95 98 99 100	GCQNNCGGGC	CID
VSFECQNPANG	11	87	583.246	2	5.87	1164.49	-8		89 88 88 76 83 73 97 99 99 88 86	VSFECQNPANG	CID
LDMGGKVLK	9	87	480.776	2	5.98	959.547	-9.3		93 95 98 90 72 91 95 78 75	LDMGGKVLK	CID
CGCGRQMPCGGGC	13	87	614.705	2	2.34	1227.41	-9.9		63 56 65 75 94 96 95 95 99 99 99 99 100	CGCGRQMPCGGGC	CID
D(+42.01)GPRCCG	7	87	375.128	2	4.22	748.263	-27.7	Acetylation (Protein N-term)	69 52 96 96 96 99 98	D(+42.01)GPRCCG	CID
CCNVKNNCGGGC	12	87	586.193	2	2.69	1170.4	-28.3		91 91 84 93 93 82 65 71 90 92 92 97	CCNVKNNCGGGC	CID
W(+42.01)YTPQ(+.98)	5	87	369.145	2	7	736.307	-42.3	Acetylation (Protein N-term); Deamidation (NQ)	86 88 88 85 88	W(+42.01)YTPQ(+.98)	CID
MLEPMMKVQP(-.98)	10	86	401.558	3	7.05	1201.6	42.1	Amidation	88 94 92 87 86 89 86 82 70 87	MLEPMMKVQP(-.98)	CID
QAQ(+.98)DWFPY	8	86	528.248	2	5.98	1054.44	39.3	Deamidation (NQ)	85 91 78 70 79 94 95 97	QAQ(+.98)DWFPY	CID
SEDRNM(+15.99)(-.98)	6	86	383.673	2	2.81	765.308	30.7	Oxidation (M); Amidation	92 95 87 82 69 91	SEDRNM(+15.99)(-.98)	CID
SGLRGR(-.98)	6	86	322.709	2	5.91	643.388	22.8	Amidation	96 91 97 91 51 90	SGLRGR(-.98)	CID
VGVN(+.98)GDALGKAGL	13	86	586.322	2	6.38	1170.62	4.5	Deamidation (NQ)	96 91 98 99 95 98 93 67 35 92 89 70 95	VGVN(+.98)GDALGKAGL	CID
SYFN(+.98)PLLF	8	86	501.254	2	11.52	1000.49	3.6	Deamidation (NQ)	68 73 77 76 95 99 100 99	SYFN(+.98)PLLF	CID
RMATLD	6	86	353.682	2	3.55	705.348	0.7		88 91 79 77 92 94	RMATLD	CID
GCCRQNNCGGGC	12	86	586.196	2	2.1	1170.38	-1.4		45 73 83 61 80 97 98 99 99 99 98 99	GCCRQNNCGGGC	CID
V(+42.01)GGCGTGCSGA	11	86	455.67	2	3.37	909.332	-6.5	Acetylation (Protein N-term)	94 89 84 91 45 59 90 99 99 97 98	V(+42.01)GGCGTGCSGA	CID
CGGGGGCVCQGGP(-.98)	13	86	525.689	2	2.7	1049.38	-18.6	Amidation	98 95 96 97 97 88 85 84 85 62 60 81 91	CGGGGGCVCQGGP(-.98)	CID
W(+42.01)ALPPPGTR	9	86	518.769	2	5.82	1035.55	-24.7	Acetylation (Protein N-term)	78 66 76 99 99 98 89 90 82	W(+42.01)ALPPPGTR	CID
AGSCCPR(-.98)	7	86	346.635	2	2.68	691.289	-48.3	Amidation	94 91 98 96 85 54 86	AGSCCPR(-.98)	CID
KTSAAPAL	8	85	379.742	2	5.71	757.433	48.2		70 76 67 75 95 98 99 100	KTSAAPAL	CID
FFLPDESY	8	85	509.247	2	9.49	1016.45	30.2		80 82 97 90 88 71 74 98	FFLPDESY	CID
FQ(+.98)YFFK	6	85	440.729	2	3.4	879.417	29.5	Deamidation (NQ)	91 88 80 72 86 93	FQ(+.98)YFFK	CID
AAYLN(+.98)LPDA(-.98)	9	85	474.254	2	10.12	946.476	18.9	Deamidation (NQ); Amidation	66 68 66 95 92 99 99 94 91	AAYLN(+.98)LPDA(-.98)	CID
ANDELNN(+.98)LPLRF	12	85	708.861	2	8.95	1415.7	2.7	Deamidation (NQ)	56 65 97 99 100 97 96 98 63 69 85 95	ANDELNN(+.98)LPLRF	CID
S(+42.01)M(+15.99)GCDDCG	8	85	423.11	2	1.81	844.204	1.9	Acetylation (Protein N-term); Oxidation (M)	90 86 67 81 83 88 93 92	S(+42.01)M(+15.99)GCDDCG	CID
ANDELNDLPLR	11	85	635.326	2	6.4	1268.64	1.6		44 52 94 99 99 90 93 97 87 94 95	ANDELNDLPLR	CID
DSRLD	5	85	303.148	2	1.91	604.282	1		70 68 91 99 99	DSRLD	CID
KTVLNAL	7	85	379.742	2	5.71	757.47	0.1		79 80 73 72 95 99 100	KTVLNAL	CID
CGGAGGNCGA	10	85	383.634	2	2	765.253	-1.1		80 49 49 89 95 97 99 99 98 99	CGGAGGNCGA	CID
FLNDTEELM(+15.99)(-.98)	9	85	563.757	2	6.57	1125.5	-1.4	Oxidation (M); Amidation	99 100 96 89 76 62 80 83 85	FLNDTEELM(+15.99)(-.98)	CID
SYYVSM(+15.99)LF	8	85	513.234	2	11.51	1024.46	-4.8	Oxidation (M)	95 95 92 82 72 60 90 97	SYYVSM(+15.99)LF	CID
M(+15.99)TAHDCT	7	85	397.641	2	3.95	793.274	-7.6	Oxidation (M)	84 74 79 73 90 96 98	M(+15.99)TAHDCT	CID
YHFLRF	6	85	441.731	2	6.87	881.455	-8.8		95 96 90 83 75 74	YHFLRF	CID
P(+42.01)ASEFCSA	8	85	427.159	2	3.62	852.332	-33.3	Acetylation (Protein N-term)	61 63 81 81 96 99 99 99	P(+42.01)ASEFCSA	CID
MM(+15.99)GLALLPAR(-.98)	10	84	544.326	2	11.52	1086.6	30.9	Oxidation (M); Amidation	83 92 73 90 92 99 99 88 60 67	MM(+15.99)GLALLPAR(-.98)	CID
FGLPTHK	7	84	400.238	2	7.2	798.439	27.3		88 76 95 90 87 71 83	FGLPTHK	CID
RQLSSFK	7	84	433.257	2	4.71	864.482	21		90 95 96 85 69 61 94	RQLSSFK	CID
DAQSHDCM(+15.99)R	9	84	539.716	2	4.22	1077.4	19.6	Oxidation (M)	96 97 88 88 83 72 82 67 84	DAQSHDCM(+15.99)R	CID
WLLPLEGVNSGGPK	14	84	733.917	2	11.69	1465.79	17.6		92 95 92 82 93 86 63 89 90 90 57 79 77 96	WLLPLEGVNSGGPK	CID
DCAGSCHDM(+15.99)R	10	84	555.7	2	4.05	1109.37	14.9	Oxidation (M)	96 98 99 95 95 91 84 74 44 66	DCAGSCHDM(+15.99)R	CID
SSYSYCCA	8	84	442.156	2	2.42	882.289	11		67 74 55 82 95 99 100 99	SSYSYCCA	CID
PPVKM(+15.99)	5	84	294.168	2	6.82	586.315	10.9	Oxidation (M)	82 94 86 89 68	PPVKM(+15.99)	CID
CGCGCGVQNNCGGGC	15	84	666.213	2	2.54	1330.4	10.5		93 67 79 85 92 78 88 61 67 95 99 99 97 71 88	CGCGCGVQNNCGGGC	CID
M(+15.99)ALRPT	6	84	352.695	2	2.96	703.369	9.4	Oxidation (M)	77 82 73 83 91 99	M(+15.99)ALRPT	CID
VSFECQNPAGD(-.98)	11	84	583.253	2	5.66	1164.49	3.1	Amidation	67 72 71 93 79 66 95 98 99 86 95	VSFECQNPAGD(-.98)	CID
DSQGGCRNDCCGGC	14	84	687.719	2	3	1373.42	1.8		90 90 91 88 88 89 43 48 56 95 99 99 98 99	DSQGGCRNDCCGGC	CID
LHRYL	5	84	351.208	2	4.78	700.402	-1.7		90 67 63 99 99	LHRYL	CID
N(+.98)SQGGCCR	8	84	413.151	2	2.47	824.29	-2.9	Deamidation (NQ)	92 95 96 91 86 90 59 63	N(+.98)SQGGCCR	CID
QPPSLVYAHLTGAGEPSR(-.98)	18	84	626.997	3	7.16	1877.97	-3.7	Amidation	79 86 98 100 100 100 99 99 97 97 92 51 75 45 76 75 70 85	QPPSLVYAHLTGAGEPSR(-.98)	CID
ACSPGTGCSGA	11	84	455.671	2	3.34	909.332	-5.5		93 94 93 55 52 63 81 98 99 97 99	ACSPGTGCSGA	CID
H(+42.01)HVDPDLPR	9	84	564.273	2	3.59	1126.55	-17.8	Acetylation (Protein N-term)	83 90 92 91 75 87 89 59 96	H(+42.01)HVDPDLPR	CID
G(+42.01)N(+.98)PRCCG	7	84	375.131	2	4.51	748.263	-21.2	Acetylation (Protein N-term); Deamidation (NQ)	63 68 88 85 93 98 97	G(+42.01)N(+.98)PRCCG	CID
EVYSLPLMK	9	84	540.282	2	7.33	1078.57	-21.3		85 86 79 65 66 83 98 97 96	EVYSLPLMK	CID
C(+42.01)M(+15.99)CNGGQCHGGNCFK(-.98)	15	84	808.269	2	3.22	1614.56	-23.3	Acetylation (Protein N-term); Oxidation (M); Amidation	70 71 95 95 87 85 92 92 93 63 59 93 81 90 95	C(+42.01)M(+15.99)CNGGQCHGGNCFK(-.98)	CID
GAGGRCNT(-.98)	8	84	367.656	2	3.02	733.329	-41.5	Amidation	76 94 92 75 79 89 79 89	GAGGRCNT(-.98)	CID
FFNMDTN(+.98)PT	9	84	544.2	2	5.64	1086.43	-43.8	Deamidation (NQ)	99 99 99 96 79 67 79 60 82	FFNMDTN(+.98)PT	CID
FCCGYCT	7	83	398.646	2	3.62	795.239	48.4		82 92 88 57 63 99 99	FCCGYCT	CID
TNLEDLMLLDLK	12	83	473.263	3	8.26	1416.75	9.3		88 88 95 96 94 93 94 92 46 56 78 75	TNLEDLMLLDLK	CID
A(+42.01)DALPPPGTGV	11	83	518.769	2	5.82	1035.52	0.8	Acetylation (Protein N-term)	55 65 52 82 99 99 97 87 92 88 96	A(+42.01)DALPPPGTGV	CID
F(+42.01)APNQCEGCR(-.98)	10	83	583.246	2	5.87	1164.48	-2.3	Acetylation (Protein N-term); Amidation	99 99 99 97 88 90 90 41 56 75	F(+42.01)APNQCEGCR(-.98)	CID
NCGCDSKGGNCGGGC	15	83	666.213	2	2.55	1330.42	-2.9		78 80 48 70 71 90 97 67 61 97 99 99 99 99 99	NCGCDSKGGNCGGGC	CID
YLYFKF	6	83	440.73	2	4.3	879.453	-7.8		65 78 74 87 99 99	YLYFKF	CID
DFVRASR	7	83	425.725	2	5.67	849.446	-11.2		86 90 95 91 80 63 77	DFVRASR	CID
TTHQLDKPGGCCEEQK	16	83	444.196	4	2.82	1772.78	-15.1		87 88 98 90 86 79 72 82 34 35 91 99 100 100 99 99	TTHQLDKPGGCCEEQK	CID
RGDQGLK	7	83	387.211	2	3	772.419	-16.4		90 96 97 78 52 85 86	RGDQGLK	CID
N(+.98)SQGGCGGEACR	12	83	570.204	2	3.18	1138.41	-17	Deamidation (NQ)	91 93 96 97 98 99 94 68 67 33 76 85	N(+.98)SQGGCGGEACR	CID
V(+42.01)ANVTQQ(+.98)NVVP(-.98)	11	83	605.803	2	10.39	1209.64	-35.5	Acetylation (Protein N-term); Deamidation (NQ); Amidation	90 91 82 77 63 67 76 88 96 91 95	V(+42.01)ANVTQQ(+.98)NVVP(-.98)	CID
L(+42.01)LEQTAMLQ(+.98)K	10	83	609.299	2	8.68	1216.64	-43.9	Acetylation (Protein N-term); Deamidation (NQ)	93 96 93 86 73 69 61 79 89 89	L(+42.01)LEQTAMLQ(+.98)K	CID
SGAWNATCT	9	83	455.669	2	3.11	909.365	-45.6		79 57 88 79 79 84 86 95 97	SGAWNATCT	CID
FDFDDWMNATHK(-.98)	12	83	763.294	2	8.42	1524.65	-47.6	Amidation	92 97 98 98 97 91 93 90 85 41 49 70	FDFDDWMNATHK(-.98)	CID
FFNMGCGPNT	10	83	544.193	2	5.39	1086.43	-49.6		99 99 98 96 78 90 79 48 67 77	FFNMGCGPNT	CID
LN(+.98)MLEVNK(-.98)	8	82	480.782	2	9.27	959.511	39.9	Deamidation (NQ); Amidation	90 93 94 93 83 83 49 74	LN(+.98)MLEVNK(-.98)	CID
TNLQ(+.98)N(+.98)LMGANVKL	13	82	473.263	3	8.27	1416.73	27.5	Deamidation (NQ)	82 91 99 98 94 94 88 63 51 44 79 94 98	TNLQ(+.98)N(+.98)LMGANVKL	CID
FMFPDR	6	82	406.702	2	5.85	811.369	25.1		84 86 94 59 74 97	FMFPDR	CID
M(+15.99)EPPCCSGAFCGQ(+.98)HCT	16	82	563.208	3	4.91	1686.56	24.7	Oxidation (M); Deamidation (NQ)	88 78 61 63 92 88 95 96 97 89 79 35 79 80 98 99	M(+15.99)EPPCCSGAFCGQ(+.98)HCT	CID
FDFAVPT	7	82	398.704	2	7.74	795.38	17		88 91 98 94 61 78 68	FDFAVPT	CID
M(+15.99)CSHVCT	7	82	398.649	2	3.6	795.271	14.3	Oxidation (M)	93 90 79 61 74 84 90	M(+15.99)CSHVCT	CID
SM(+15.99)CPHCS	7	82	390.632	2	2.71	779.24	11.6	Oxidation (M)	79 80 79 74 67 95 99	SM(+15.99)CPHCS	CID
LVQATVVAYAQGP(-.98)	13	82	658.377	2	5.31	1314.73	7.5	Amidation	75 69 94 98 99 99 98 95 89 71 66 40 77	LVQATVVAYAQGP(-.98)	CID
LSGVLDSL	8	82	402.23	2	5.75	802.444	1.7		86 61 38 85 94 97 99 100	LSGVLDSL	CID
DATLPN(+.98)	6	82	316.151	2	4.23	630.286	0.8	Deamidation (NQ)	79 78 57 78 99 99	DATLPN(+.98)	CID
N(+.98)SQGGCRC	8	82	413.153	2	1.69	824.29	0.7	Deamidation (NQ)	87 90 91 83 69 76 75 84	N(+.98)SQGGCRC	CID
QGDELNN(+.98)LPLFR	12	82	708.856	2	8.45	1415.7	-5.2	Deamidation (NQ)	49 33 92 96 98 95 96 99 89 90 70 85	QGDELNN(+.98)LPLFR	CID
QPNMLEVLK	9	82	536.294	2	6.52	1070.58	-5.3		74 86 65 89 85 82 92 87 81	QPNMLEVLK	CID
ACSPASGCSGA	11	82	455.671	2	3.37	909.332	-5.9		91 93 90 51 40 50 90 99 100 97 98	ACSPASGCSGA	CID
C(+42.01)SDM(+15.99)HK	6	82	389.644	2	3.66	777.279	-6.2	Acetylation (Protein N-term); Oxidation (M)	91 92 89 83 77 57	C(+42.01)SDM(+15.99)HK	CID
CGFMELVLK	9	82	520.264	2	6.78	1038.52	-9.5		90 85 88 84 68 71 89 84 79	CGFMELVLK	CID
NQN(+.98)LMLEVLK	10	82	401.548	3	6.18	1201.64	-13.8	Deamidation (NQ)	83 81 78 86 80 82 73 72 90 92	NQN(+.98)LMLEVLK	CID
NCGCVCKGGNCGGGC	15	82	666.213	2	2.55	1330.43	-17		79 81 45 66 62 90 98 65 52 96 99 99 99 98 99	NCGCVCKGGNCGGGC	CID
SSMDTVWCNNCGA	13	82	694.235	2	2.9	1386.5	-32		60 61 84 93 88 79 70 75 93 88 96 86 93	SSMDTVWCNNCGA	CID
MSGVLLGK(-.98)	8	82	402.23	2	5.75	802.473	-35.5	Amidation	85 97 79 82 91 95 46 82	MSGVLLGK(-.98)	CID
FDFN(+.98)DVSMNATHK(-.98)	13	82	763.308	2	8.87	1524.67	-42.5	Deamidation (NQ); Amidation	97 99 99 99 98 90 79 95 90 75 34 44 67	FDFN(+.98)DVSMNATHK(-.98)	CID
PPVKF	5	82	294.168	2	6.82	586.348	-45.3		79 81 71 89 92	PPVKF	CID
T(+42.01)NLSLVRPAA	10	81	542.332	2	8.04	1082.61	37.6	Acetylation (Protein N-term)	61 41 79 86 92 90 92 93 88 93	T(+42.01)NLSLVRPAA	CID
M(+42.01)(+15.99)CRCPCCA	8	81	472.665	2	2.56	943.284	32.9	Acetylation (Protein N-term); Oxidation (M)	86 89 79 72 48 77 97 99	M(+42.01)(+15.99)CRCPCCA	CID
A(+42.01)MLMGAVNKL	10	81	545.307	2	6.22	1088.57	24.3	Acetylation (Protein N-term)	90 93 99 97 69 57 73 41 91 98	A(+42.01)MLMGAVNKL	CID
G(+42.01)M(+15.99)FASLPAD(-.98)	9	81	483.232	2	9.82	964.432	18.5	Acetylation (Protein N-term); Oxidation (M); Amidation	54 62 82 86 60 97 99 96 94	G(+42.01)M(+15.99)FASLPAD(-.98)	CID
DFFAVPT	7	81	398.704	2	7.77	795.38	15.9		92 93 98 92 57 73 63	DFFAVPT	CID
LNTNLQ(+.98)DLMELVKN(-.98)	14	81	548.967	3	7.88	1643.86	14.2	Deamidation (NQ); Amidation	98 97 97 90 80 82 92 94 82 34 38 74 89 91	LNTNLQ(+.98)DLMELVKN(-.98)	CID
KN(+.98)LKLN(+.98)	6	81	366.219	2	2.16	730.423	1.6	Deamidation (NQ)	95 88 51 61 98 97	KN(+.98)LKLN(+.98)	CID
CQHVCCGCRGC	11	81	584.701	2	4.76	1167.39	1		95 93 77 78 95 95 67 78 70 50 94	CQHVCCGCRGC	CID
T(+42.01)SGCCNQCSK	10	81	536.696	2	2.92	1071.38	-0.9	Acetylation (Protein N-term)	88 90 77 91 71 75 70 81 89 85	T(+42.01)SGCCNQCSK	CID
LFDK	4	81	261.649	2	4.01	521.285	-1.1		90 78 69 88	LFDK	CID
N(+42.01)(+.98)GPVGCCA	8	81	382.138	2	5.33	762.268	-7.1	Acetylation (Protein N-term); Deamidation (NQ)	94 86 94 57 26 93 99 99	N(+42.01)(+.98)GPVGCCA	CID
A(+42.01)LLPPGA(-.98)	7	81	340.208	2	7.87	678.406	-7.5	Acetylation (Protein N-term); Amidation	74 86 85 95 91 55 83	A(+42.01)LLPPGA(-.98)	CID
N(+.98)PSLPPPGTR	10	81	518.77	2	5.93	1035.53	-8.9	Deamidation (NQ)	74 43 44 82 99 99 98 82 95 96	N(+.98)PSLPPPGTR	CID
G(+42.01)N(+.98)RPCCGCAV	10	81	511.69	2	4.22	1021.38	-12.9	Acetylation (Protein N-term); Deamidation (NQ)	49 56 74 82 91 98 95 97 85 86	G(+42.01)N(+.98)RPCCGCAV	CID
CGGGAGGGCVCGPG(-.98)	14	81	525.688	2	2.7	1049.38	-20.8	Amidation	90 82 92 95 92 74 65 74 78 78 93 81 65 85	CGGGAGGGCVCGPG(-.98)	CID
QGDVHTGYDR	10	81	383.166	3	1.5	1146.51	-25.1		85 86 93 87 75 67 48 78 92 97	QGDVHTGYDR	CID
CSHTSMCA	8	81	420.134	2	2.03	838.277	-29.3		90 86 60 46 82 92 98 99	CSHTSMCA	CID
CGGGGGGPGM(+15.99)ER	12	81	525.689	2	2.7	1049.4	-35.6	Oxidation (M)	94 88 90 91 92 85 84 89 60 74 71 62	CGGGGGGPGM(+15.99)ER	CID
FLNDQTKN(+.98)F(-.98)	9	81	563.759	2	6.62	1125.55	-37.8	Deamidation (NQ); Amidation	99 100 98 96 81 71 67 44 73	FLNDQTKN(+.98)F(-.98)	CID
FLNN(+.98)QYEAK(-.98)	9	81	563.753	2	6.31	1125.55	-47.5	Deamidation (NQ); Amidation	98 99 95 96 87 85 79 38 57	FLNN(+.98)QYEAK(-.98)	CID
LPMER(-.98)	5	81	322.665	2	6.32	643.347	-48.7	Amidation	80 66 91 81 88	LPMER(-.98)	CID
YHFM(+15.99)RL	6	80	441.736	2	7.56	881.422	40.3	Oxidation (M)	92 96 94 61 55 81	YHFM(+15.99)RL	CID
TERALN(+.98)	6	80	352.695	2	3.27	703.35	36.6	Deamidation (NQ)	96 97 49 46 98 99	TERALN(+.98)	CID
CCGPAGCGGC	10	80	414.134	2	1.97	826.223	36.1		92 94 79 48 40 51 98 98 99 99	CCGPAGCGGC	CID
CYASYCCA	8	80	442.156	2	2.42	882.271	31		50 55 69 78 90 96 99 99	CYASYCCA	CID
M(+15.99)PLMGAVNKL	10	80	545.305	2	6.23	1088.57	20.5	Oxidation (M)	80 85 98 98 78 56 65 51 94 96	M(+15.99)PLMGAVNKL	CID
NKPHGK(-.98)	6	80	340.21	2	7.92	678.393	18.3	Amidation	79 82 54 86 85 93	NKPHGK(-.98)	CID
QGAMNPCCT	9	80	462.679	2	3.86	923.33	15.6		94 88 90 78 65 46 63 97 99	QGAMNPCCT	CID
T(+42.01)ATAFP	6	80	325.168	2	4.69	648.312	15.2	Acetylation (Protein N-term)	86 65 52 85 98 99	T(+42.01)ATAFP	CID
DFFAALN(-.98)	7	80	398.704	2	7.77	795.391	1.7	Amidation	93 93 98 95 79 54 49	DFFAALN(-.98)	CID
LDYL(-.98)	4	80	261.649	2	4.01	521.285	-1.1	Amidation	95 85 62 77	LDYL(-.98)	CID
KFLEFPVR	8	80	518.302	2	7.1	1034.59	-1.6		93 97 98 97 86 37 41 91	KFLEFPVR	CID
SVQLLR	6	80	358.226	2	5.21	714.439	-2.7		55 57 79 95 98 98	SVQLLR	CID
KEKVLD	6	80	366.217	2	2.5	730.423	-4.1		98 96 59 55 83 91	KEKVLD	CID
DPSLPPPGTR	10	80	518.77	2	5.93	1035.53	-8.9		78 43 43 77 98 99 97 79 94 96	DPSLPPPGTR	CID
Q(+.98)TVEVVKEPV	10	80	564.796	2	5.68	1127.61	-27	Deamidation (NQ)	78 82 76 87 90 90 87 69 65 81	Q(+.98)TVEVVKEPV	CID
SYYVSFLF	8	80	513.234	2	11.51	1024.49	-37		93 92 85 72 62 55 89 97	SYYVSFLF	CID
DSNTEPR	7	80	409.668	2	1.43	817.357	-43.3		92 82 82 74 79 63 91	DSNTEPR	CID

## Sheet: gene exp cercaria+schistosomule
gene_id	cercariae, female	cercariae, male	immature adult, female	immature adult, male	schistosomule stage 1, female	schistosomule stage 1, male	schistosomule stage 2, female	schistosomule stage 2, male	schistosomule stage 3, female	schistosomule stage 3, male
Smp_000110	32.5	12.3	15.9	13.8	10.2	15.1	16	9.3	12.6	20.6
Smp_001890	3.7	0	0	0.9	0	0	0	0	0	0.1
Smp_002060	4.6	0.9	0.1	2.5	0.1	0	0	0	0	0.1
Smp_003990	703	465.4	397	621.3	218.1	294.8	213.9	178.5	191.8	314.7
Smp_004710	144.2	231.3	186.2	166.8	63.1	54.4	43.7	44.4	42.1	68.2
Smp_016050	161.7	115.5	154.1	120.3	109.6	157.6	153	171.3	117.6	163.7
Smp_019000 (Smp_309570)	0.1	0	0	0.1	0	0	0	0	0	0
Smp_019760	2.1	4.1	4.3	3.1	4.1	11.1	5.8	6.9	4.1	10.7
Smp_042160	12699.5	13937.2	6849.3	14183.9	1018.4	1519.6	1247.4	2279.1	1170.4	2650.9
Smp_052250 (Smp_334140)	17.3	21.4	24.8	15.7	6	12.8	9.4	6.8	7	16.3
Smp_052880 (Smp_340860)	63.8	53	268.7	77	28.1	34	62.9	17.5	73.4	28.1
Smp_054160 (Smp_306860)	1.2	0.6	0.1	0.3	0.1	0.3	0.1	0.2	0.1	0.5
Smp_059360	149.5	109.4	65.3	153.9	46.3	104.8	55	53.9	48.1	132.1
Smp_061870	937.5	532.1	527.4	648.9	368.5	411	452.1	956.1	429.4	642.3
Smp_071050	310.3	152.1	397.1	284.2	83.7	118.9	75.9	49.7	94.4	80.4
Smp_085540	72.9	1663.4	1034.1	1406.1	140.9	633	251.1	203.8	276.4	781.9
Smp_090100	0.4	0	0	0.2	0	0	0	0	0	0
Smp_090110	0.1	0.1	0	0	0	0.1	0.1	0.2	0.1	0.1
Smp_092530	33.7	69.4	44.9	48.1	25.4	59.8	35.4	39.6	27.9	80.7
Smp_119310	499.7	414.1	494.4	388.9	305.9	356.7	403.5	510.8	368.8	479.6
Smp_121960 (Smp_341880)	1.9	5.7	4.2	2.8	1.6	3.4	1.5	1.1	1.2	2.9
Smp_122500	28.4	40.2	52.2	64.1	17.9	44.4	19.1	22	19.6	12.3
Smp_123320	45.1	18.8	20.7	18.4	12.5	16.4	17.2	7.6	12.7	20.6
Smp_123830	9.6	217	271.8	129.9	33.1	109.9	73	134.1	129.4	424
Smp_127450	10.4	32.4	28.1	32.3	11.6	30.4	17.1	9.4	12.8	29
Smp_127680	18.3	13.9	17.1	10.5	7.2	14.5	11.9	7.3	9.8	17.6
Smp_129710	1.9	3.5	10.7	2	15.8	32.7	24.6	19.3	18.2	28.5
Smp_131580	0.2	8.9	6.1	4	0.5	2.6	0.8	0.8	0.5	2.1
Smp_132530 (Smp_342690)	25	20.2	23.1	16.6	14.7	20.5	19.8	8.5	16	25.3
Smp_135560	23.3	1100.3	958.3	782.8	83.9	287	218.7	476.3	426.6	1275.3
Smp_136620	9.2	18.9	20.6	22.4	3.6	4.8	3.4	5.3	6.4	4.6
Smp_136750 (Smp_213390)	106.3	70.1	88.5	75.1	64.8	115	92.6	69.2	67.6	99.9
Smp_138910 (Smp_138900)	5.2	33.7	43.5	17.5	10.8	22.6	19.3	7.9	16.5	32.8
Smp_141900 (Smp_245100)	2.2	6.8	10.9	5.1	2.4	8.4	3.8	3.2	3.4	13.1
Smp_142160	336.2	243.3	120.6	382.1	53.8	103	44.9	41.8	30.5	72.9
Smp_143270	51.8	52	54.5	62.3	15.4	22.4	11.3	19.2	19.4	22.8
Smp_143680 (Smp_343650)	1.4	11.7	15.3	8.2	3.1	27.2	5.3	5.3	4.4	11.2
Smp_146810	0.2	0.2	0.9	0.2	0.2	0.2	0.4	0.1	0.5	0.4
Smp_147060	39.3	5.1	12.5	28.1	7.8	11.9	5.8	5.3	5.1	2.6
Smp_150650	63.9	31.6	23.7	63.6	8.5	24	8.2	10.9	4.4	8.5
Smp_155920 (Smp_333310)	38.9	110.5	93.7	72.3	40.1	108.2	63.6	82.4	43.5	97.7
Smp_156330 (Smp_308750)	0.1	0	0	0	0	0	0	0	0	0
Smp_157980	9.6	23.7	19.5	11.9	11.2	22.2	16.2	9.8	12.4	23.4
Smp_159700	0.2	0	0.2	0.1	0.2	0.3	0.3	0.1	0.1	0.4
Smp_161450	8.8	2.8	6.3	4.3	3.1	5.7	4.8	2	3.1	6
Smp_163920 (Smp_345440)	6.1	19.7	38	11.9	19	66	44.4	35.8	31.2	72.2
Smp_164580 (Smp_345510)	29.9	12	15.6	13.2	7.4	18.9	17	8.3	12.1	19
Smp_165050	30.3	4.1	1.1	8.2	0	0	0	0	0.1	0.2
Smp_165820	1	3.2	1.9	1.3	0.4	1.3	0.8	2.5	0.9	3.7
Smp_171320 (Smp_334410)	1.7	1.1	2.4	0.9	1.2	0.9	1.2	0.7	1.2	1.4
Smp_172630 (Smp_346140)	17.3	11.9	11.6	13.8	21.4	27.3	13.6	10.2	9.4	3.6
Smp_173280	195.7	309.8	344.4	215.9	531.7	476.3	441	461	594.3	339.3
Smp_186610 (Smp_346730)	0.2	0	0	0	0	0	0	0	0	0
Smp_188580	130.7	79.6	114.7	117.8	63.5	60.4	31.4	15.8	14.7	25.7
Smp_194770	9958.6	618.7	711.2	4691.9	201.7	279.5	264.5	349.6	239	412.9
Smp_196370	0.9	2.7	6.5	1.5	2	3.8	2.8	0.8	1.6	3.7
Smp_200440	12.2	4	16	12.3	3.2	10.2	2.8	3.4	4.2	2.5
Smp_201600	69.5	63.9	101.2	116.8	14.6	30.8	11.8	10.7	7.1	15.9
Smp_204880	0.1	0	0.1	0.5	0.1	0.9	0	0	0	0

## Sheet: gene exp miracidia+sporocyst
gene_id	miracidia	first stage sporocyst	second stage sporocyst
Smp_000110	25.2	21.4	15.6
Smp_001890	0.4	0.4	77
Smp_002060	0.4	0	70.4
Smp_003990	208.4	52.8	190.4
Smp_004710	68.6	58.5	26
Smp_016050	181.5	144.7	165.3
Smp_019000 (Smp_309570)	0.2	0.2	5.8
Smp_019760	7.9	8.3	16
Smp_042160	2861.3	649.2	1767.9
Smp_052250 (Smp_334140)	9.5	0	5.7
Smp_052880 (Smp_340860)	130.8	0	11.5
Smp_054160 (Smp_306860)	137.7	0.3	3.8
Smp_059360	95.2	126.6	141.7
Smp_061870	405.7	620	409.9
Smp_071050	172.1	39.2	48.6
Smp_085540	120.8	194.4	195.4
Smp_090100	0.3	0.1	220
Smp_090110	0.4	7.8	64.6
Smp_092530	51.5	6.9	37.1
Smp_119310	487.2	419.5	421.4
Smp_121960 (Smp_341880)	3.2	0	0.8
Smp_122500	12.7	0	0.9
Smp_123320	27.2	4.7	15.4
Smp_123830	1.2	0.4	85
Smp_127450	92.5	32.9	17
Smp_127680	10.7	5.8	9.6
Smp_129710	38	26.1	37.7
Smp_131580	0	2	0.4
Smp_132530 (Smp_342690)	27	0.5	23.4
Smp_135560	0.8	0.3	235.9
Smp_136620	36.8	0	0.4
Smp_136750 (Smp_213390)	159.1	32.2	70.9
Smp_138910 (Smp_138900)	9.3	4.6	6.8
Smp_141900 (Smp_245100)	3.6	0.2	4.6
Smp_142160	115.3	0.6	29.3
Smp_143270	29.9	0	10.6
Smp_143680 (Smp_343650)	10.9	4.6	9.3
Smp_146810	0.5	0	4.3
Smp_147060	24.8	0	2.7
Smp_150650	195.8	21.9	11.3
Smp_155920 (Smp_333310)	130	0	76.6
Smp_156330 (Smp_308750)	0	0	0.6
Smp_157980	37.5	32	28.8
Smp_159700	5.7	16.1	1
Smp_161450	8.9	0	1.6
Smp_163920 (Smp_345440)	10.2	0	12.7
Smp_164580 (Smp_345510)	22.9	0	12.9
Smp_165050	0.2	0	448.2
Smp_165820	2	0.2	2.7
Smp_171320 (Smp_334410)	0.8	0	67.4
Smp_172630 (Smp_346140)	93	0	0
Smp_173280	232.1	190.4	201.8
Smp_186610 (Smp_346730)	0.2	0	2.4
Smp_188580	239.5	0	23.2
Smp_194770	155.9	285.7	592.8
Smp_196370	1.7	0	0.1
Smp_200440	97.3	2.6	2.3
Smp_201600	335.9	0	5.6
Smp_204880	0.1	0	0
