# Supplementary material for: Identification of Putative Neuropeptides That Alter the Behaviour of Schistosoma mansoni Cercariae
Source: Biology (Basel). 2022 Sep 12;11(9):1344. doi: 10.3390/biology11091344 (PMC9495596; doi:10.3390/biology11091344)
Supplement: Supplementary file 1 [file biology-11-01344-s001.zip › Table S2.xlsx]

## Sheet: putative neuropeptides
Description	Precursor accession	BLAST	e-Value	Neuropeptide sequence	MS/MS	Gene location on S. mansoni genome	Molecular existence among different phyla
Sm-npp-1	Smp_042120.1	NPP-1 prepropeptide\x3b Putative neuropeptide	0	AFVRL(-.98)		chromosome 4	Specific to parasitic flatworms and parasitic nematodes
				GFVRI(-.98)
Sm-npp-5	Smp_052880.1 (Smp_340860)	uncharacterised protein [Schistosoma mansoni]	0	AAYMDLPW(-.98)		chromosome 3	Specific to flatworms (free-living and parasites)
		TPA: neuropeptide precursor-5 [Schmidtea mediterranea]	0.009	AAYIDLPW(-.98)
Sm-npp-14	Smp_150650.1	uncharacterised protein [Schistosoma mansoni]	0	YSDYH (YTELDDLDPWQKYPNYDYPINYIRRYSDY)		unknown	Specific to parasitic flatworms
				SMYERIKSIPTE
				GLRNMRM(-.98)
Sm-npp-17	Smp_142160.1	uncharacterised protein [Schistosoma mansoni]	0	NYLWDTRL(-.98)		chromosome: W	Specific to parasitic flatworms
Sm-npp-26	Smp_071050.1	uncharacterised protein [Schistosoma mansoni] neuropeptide-23 [Dugesia japonica]	0 0.25	YEGRYPTDGNSRFIESEYSNFYPMAF		chromosome: 1	Specific to flatworms (free-living and parasites)
				TLFNPILF
				NFDPILF
				SYFDPIIY
				SYFDPILF
				NEDRQFE
				EHFDPIIY
Sm-npp-30	Smp_004710.1	uncharacterised protein [Schistosoma mansoni]	0	FLLALPSP		chromosome: 2	Specific to parasitic flatworms
				LSQPSYSFNRY
				PMYGYGYRPDYIDADDDLFNED
				FLLGLPPSLRQH
				FLLGLPPKVEH
				FILGLPAPTRFHS
Sm-npp-31	Smp_122500.1	uncharacterised protein [Schistosoma mansoni]	0	DYLFLR(-.98)		chromosome: 1	Specific to Schistosoma
				TMDRLREFNRYLNSIFL
				FSVLSNQN
				QQFYPEENEEPYES
Sm-npp-32	Smp_136620.1	uncharacterised protein [Schistosoma mansoni]	0	WFPIKEYRGGLMEV		unknown	Specific to parasitic flatworms
Sm-npp-33	Smp_143270.1	uncharacterised protein [Schistosoma mansoni]	0	NRKIDQSFYSYY(-.98)		chromosome: 1	Specific to Schistosoma
				FLYPSAYL
				TPFYQDNIE
Sm-npp-34	Smp_147060.1	uncharacterised protein [Schistosoma mansoni]	0	GPELIIPFISGGVPA		chromosome: 6	Specific to parasitic flatworms
Sm-npp-35	Smp_188580.1	uncharacterised protein [Schistosoma mansoni]	0	ILVLFVVDVYSLSEEQNPHKPFYDPLYEYSDYINQERTPN (LSEEQNPHKPFYDPLYEYSDYINQERTPN)		chromosome: 1	Specific to Schistosoma
				GADDVMRYDGIPALPRHKPYSLYDLLKERQ
				YIRF(-0.98)
Sm-npp-36	Smp_201600.1	uncharacterised protein [Schistosoma mansoni]	0	ASLSYF		chromosome: 2	Specific to parasitic flatworms
				RSELSDSPSSLSLSPSSSS
				ASLAYF
				GQYDQRFEGIHHIRQIIEICPCLNKDYLHWLEENLLLNKHTTNTNDDDNLELE
				TLTIKINGDNTDTYD
Sm-npp-37	Smp_204880.1	uncharacterised protein [Schistosoma mansoni]	0	QIFRF(-.98)		unknown	Specific to Schistosoma
				NSHPTIYKEMNELPSLWDIY
Sm-npp-38	Smp_172630.1 (Smp_346140)	uncharacterised protein [Schistosoma mansoni]	0	STLFPRV(-.98)		chromosome: 4	Specific to Schistosoma
Sm-npp-39	Smp_019000.1 (Smp_309570)	uncharacterised protein [Schistosoma mansoni]	0	EVIRDPVQEDSEETVQL		chromosome: 3	Specific to Schistosoma
				RTIIDDESD (TIIDDESD)
Sm-npp-40	Smp_200440.1	uncharacterised protein [Schistosoma mansoni]	0	WLKR		unknown	Specific to parasitic flatworms
				RNFLQNVNTIVRPNLNTDKSTYKH (RNFLQNVNTIVRPNLNTDKSTY)
