# Supplementary material for: Identification of Putative Neuropeptides That Alter the Behaviour of Schistosoma mansoni Cercariae
Source: Biology (Basel). 2022 Sep 12;11(9):1344. doi: 10.3390/biology11091344 (PMC9495596; doi:10.3390/biology11091344)
Supplement: Supplementary file 1 [file biology-11-01344-s001.zip › Table S3.xlsx]

## Sheet: GO enrichment
Tags	GO ID	GO Name	GO Category	P-Value	Nr Test	Nr Reference	Non Annot Test	Non Annot Reference
[OVER]	GO:0006508	proteolysis	BIOLOGICAL_PROCESS	4.84475e-05	11	407	62	11294
[OVER]	GO:0006757	ATP generation from ADP	BIOLOGICAL_PROCESS	0.000476843	3	22	70	11679
[OVER]	GO:0046031	ADP metabolic process	BIOLOGICAL_PROCESS	0.000536648	3	23	70	11678
[OVER]	GO:0009135	purine nucleoside diphosphate metabolic process	BIOLOGICAL_PROCESS	0.000536648	3	23	70	11678
[OVER]	GO:0009179	purine ribonucleoside diphosphate metabolic process	BIOLOGICAL_PROCESS	0.000536648	3	23	70	11678
[OVER]	GO:0006096	glycolytic process	BIOLOGICAL_PROCESS	0.000476843	3	22	70	11679
[OVER]	GO:0009185	ribonucleoside diphosphate metabolic process	BIOLOGICAL_PROCESS	0.000601051	3	24	70	11677
[OVER]	GO:0006090	pyruvate metabolic process	BIOLOGICAL_PROCESS	0.000744207	3	26	70	11675
[OVER]	GO:0006165	nucleoside diphosphate phosphorylation	BIOLOGICAL_PROCESS	0.000996828	3	29	70	11672
[OVER]	GO:0016052	carbohydrate catabolic process	BIOLOGICAL_PROCESS	0.0014097	3	33	70	11668
[OVER]	GO:0009132	nucleoside diphosphate metabolic process	BIOLOGICAL_PROCESS	0.0015273	3	34	70	11667
[OVER]	GO:0046939	nucleotide phosphorylation	BIOLOGICAL_PROCESS	0.0015273	3	34	70	11667
[OVER]	GO:0048478	replication fork protection	BIOLOGICAL_PROCESS	0.0062001	1	0	72	11701
[OVER]	GO:2000104	negative regulation of DNA-dependent DNA replication	BIOLOGICAL_PROCESS	0.0306236	1	4	72	11697
[OVER]	GO:0019693	ribose phosphate metabolic process	BIOLOGICAL_PROCESS	0.0286831	3	104	70	11597
[OVER]	GO:0001539	cilium or flagellum-dependent cell motility	BIOLOGICAL_PROCESS	0.0426124	1	6	72	11695
[OVER]	GO:0032787	monocarboxylic acid metabolic process	BIOLOGICAL_PROCESS	0.00726844	3	61	70	11640
[OVER]	GO:0009259	ribonucleotide metabolic process	BIOLOGICAL_PROCESS	0.0286831	3	104	70	11597
[OVER]	GO:0072521	purine-containing compound metabolic process	BIOLOGICAL_PROCESS	0.0293744	3	105	70	11596
[OVER]	GO:0045069	regulation of viral genome replication	BIOLOGICAL_PROCESS	0.0245738	1	3	72	11698
[OVER]	GO:0045070	positive regulation of viral genome replication	BIOLOGICAL_PROCESS	0.0184868	1	2	72	11699
[OVER]	GO:0045005	DNA-dependent DNA replication maintenance of fidelity	BIOLOGICAL_PROCESS	0.0245738	1	3	72	11698
[OVER]	GO:0046364	monosaccharide biosynthetic process	BIOLOGICAL_PROCESS	0.0485518	1	7	72	11694
[OVER]	GO:0046034	ATP metabolic process	BIOLOGICAL_PROCESS	0.00695831	3	60	70	11641
[OVER]	GO:0009150	purine ribonucleotide metabolic process	BIOLOGICAL_PROCESS	0.0240911	3	97	70	11604
[OVER]	GO:1903902	positive regulation of viral life cycle	BIOLOGICAL_PROCESS	0.0184868	1	2	72	11699
[OVER]	GO:1903900	regulation of viral life cycle	BIOLOGICAL_PROCESS	0.0245738	1	3	72	11698
[OVER]	GO:0019079	viral genome replication	BIOLOGICAL_PROCESS	0.0366364	1	5	72	11696
[OVER]	GO:0005996	monosaccharide metabolic process	BIOLOGICAL_PROCESS	0.0120404	2	25	71	11676
[OVER]	GO:0005975	carbohydrate metabolic process	BIOLOGICAL_PROCESS	0.0155831	4	151	69	11550
[OVER]	GO:0008156	negative regulation of DNA replication	BIOLOGICAL_PROCESS	0.0366364	1	5	72	11696
[OVER]	GO:0006163	purine nucleotide metabolic process	BIOLOGICAL_PROCESS	0.026006	3	100	70	11601
[OVER]	GO:0019319	hexose biosynthetic process	BIOLOGICAL_PROCESS	0.0426124	1	6	72	11695
[OVER]	GO:0019318	hexose metabolic process	BIOLOGICAL_PROCESS	0.00958162	2	22	71	11679
[OVER]	GO:0006013	mannose metabolic process	BIOLOGICAL_PROCESS	0.0245738	1	3	72	11698
[OVER]	GO:0006094	gluconeogenesis	BIOLOGICAL_PROCESS	0.0366364	1	5	72	11696
[OVER]	GO:0006091	generation of precursor metabolites and energy	BIOLOGICAL_PROCESS	0.00352981	4	97	69	11604
[OVER]	GO:0048471	perinuclear region of cytoplasm	CELLULAR_COMPONENT	0.0176848	2	31	71	11670
[OVER]	GO:0048475	coated membrane	CELLULAR_COMPONENT	0.0316192	2	43	71	11658
[OVER]	GO:0098791	Golgi subcompartment	CELLULAR_COMPONENT	0.0230835	2	36	71	11665
[OVER]	GO:0032991	protein-containing complex	CELLULAR_COMPONENT	0.0486163	12	1135	61	10566
[OVER]	GO:0097526	spliceosomal tri-snRNP complex	CELLULAR_COMPONENT	0.0366364	1	5	72	11696
[OVER]	GO:1990904	ribonucleoprotein complex	CELLULAR_COMPONENT	0.0406454	4	205	69	11496
[OVER]	GO:0030131	clathrin adaptor complex	CELLULAR_COMPONENT	0.0043013	2	14	71	11687
[OVER]	GO:0030118	clathrin coat	CELLULAR_COMPONENT	0.0111931	2	24	71	11677
[OVER]	GO:0030117	membrane coat	CELLULAR_COMPONENT	0.0316192	2	43	71	11658
[OVER]	GO:0030119	AP-type membrane coat adaptor complex	CELLULAR_COMPONENT	0.0060562	2	17	71	11684
[OVER]	GO:0016459	myosin complex	CELLULAR_COMPONENT	0.00544043	2	16	71	11685
[OVER]	GO:0005802	trans-Golgi network	CELLULAR_COMPONENT	0.00670226	2	18	71	11683
[OVER]	GO:0071001	U4/U6 snRNP	CELLULAR_COMPONENT	0.0123623	1	1	72	11700
[OVER]	GO:0005581	collagen trimer	CELLULAR_COMPONENT	0.00328806	2	12	71	11689
[OVER]	GO:0031984	organelle subcompartment	CELLULAR_COMPONENT	0.0230835	2	36	71	11665
[OVER]	GO:0046540	U4/U6 x U5 tri-snRNP complex	CELLULAR_COMPONENT	0.0366364	1	5	72	11696
[OVER]	GO:0044463	obsolete cell projection part	CELLULAR_COMPONENT	0.0245738	1	3	72	11698
[OVER]	GO:0055037	recycling endosome	CELLULAR_COMPONENT	0.0485518	1	7	72	11694
[OVER]	GO:0004252	serine-type endopeptidase activity	MOLECULAR_FUNCTION	1.23542e-09	7	27	66	11674
[OVER]	GO:0017171	serine hydrolase activity	MOLECULAR_FUNCTION	8.37783e-09	7	37	66	11664
[OVER]	GO:0016825	hydrolase activity, acting on acid phosphorus-nitrogen bonds	MOLECULAR_FUNCTION	8.37783e-09	7	37	66	11664
[OVER]	GO:0008236	serine-type peptidase activity	MOLECULAR_FUNCTION	8.37783e-09	7	37	66	11664
[OVER]	GO:0004175	endopeptidase activity	MOLECULAR_FUNCTION	4.09947e-07	10	191	63	11510
[OVER]	GO:0008233	peptidase activity	MOLECULAR_FUNCTION	8.162e-06	11	334	62	11367
[OVER]	GO:0070011	peptidase activity, acting on L-amino acid peptides	MOLECULAR_FUNCTION	1.53459e-05	10	291	63	11410
[OVER]	GO:0004332	fructose-bisphosphate aldolase activity	MOLECULAR_FUNCTION	3.79179e-05	2	0	71	11701
[OVER]	GO:0016832	aldehyde-lyase activity	MOLECULAR_FUNCTION	0.000113296	2	1	71	11700
[OVER]	GO:0016787	hydrolase activity	MOLECULAR_FUNCTION	0.000717322	18	1274	55	10427
[OVER]	GO:0005201	extracellular matrix structural constituent	MOLECULAR_FUNCTION	0.00132713	2	7	71	11694
[OVER]	GO:0017111	nucleoside-triphosphatase activity	MOLECULAR_FUNCTION	0.0141807	7	408	66	11293
[OVER]	GO:0005267	potassium channel activity	MOLECULAR_FUNCTION	0.0470987	2	54	71	11647
[OVER]	GO:0016462	pyrophosphatase activity	MOLECULAR_FUNCTION	0.0171273	7	424	66	11277
[OVER]	GO:0004559	alpha-mannosidase activity	MOLECULAR_FUNCTION	0.0426124	1	6	72	11695
[OVER]	GO:0005518	collagen binding	MOLECULAR_FUNCTION	0.0184868	1	2	72	11699
[OVER]	GO:0004222	metalloendopeptidase activity	MOLECULAR_FUNCTION	0.0055272	3	55	70	11646
[OVER]	GO:0016286	small conductance calcium-activated potassium channel activity	MOLECULAR_FUNCTION	0.0184868	1	2	72	11699
[OVER]	GO:0004364	glutathione transferase activity	MOLECULAR_FUNCTION	0.0245738	1	3	72	11698
[OVER]	GO:0016861	intramolecular oxidoreductase activity, interconverting aldoses and ketoses	MOLECULAR_FUNCTION	0.0366364	1	5	72	11696
[OVER]	GO:0004807	triose-phosphate isomerase activity	MOLECULAR_FUNCTION	0.0062001	1	0	72	11701
[OVER]	GO:0016830	carbon-carbon lyase activity	MOLECULAR_FUNCTION	0.0043013	2	14	71	11687
[OVER]	GO:0016817	hydrolase activity, acting on acid anhydrides	MOLECULAR_FUNCTION	0.017524	7	426	66	11275
[OVER]	GO:0016818	hydrolase activity, acting on acid anhydrides, in phosphorus-containing anhydrides	MOLECULAR_FUNCTION	0.0171273	7	424	66	11277
[OVER]	GO:0016679	oxidoreductase activity, acting on diphenols and related substances as donors	MOLECULAR_FUNCTION	0.0184868	1	2	72	11699
[OVER]	GO:0016681	oxidoreductase activity, acting on diphenols and related substances as donors, cytochrome as acceptor	MOLECULAR_FUNCTION	0.0184868	1	2	72	11699
[OVER]	GO:0008121	ubiquinol-cytochrome-c reductase activity	MOLECULAR_FUNCTION	0.0184868	1	2	72	11699
[OVER]	GO:0008237	metallopeptidase activity	MOLECULAR_FUNCTION	0.0205008	3	91	70	11610
[OVER]	GO:0050324	taurocyamine kinase activity	MOLECULAR_FUNCTION	0.0062001	1	0	72	11701
[OVER]	GO:0015923	mannosidase activity	MOLECULAR_FUNCTION	0.0485518	1	7	72	11694
[OVER]	GO:0008565	obsolete protein transporter activity	MOLECULAR_FUNCTION	0.0120404	2	25	71	11676
[OVER]	GO:0003774	motor activity	MOLECULAR_FUNCTION	0.0108221	3	71	70	11630
[OVER]	GO:0051537	2 iron, 2 sulfur cluster binding	MOLECULAR_FUNCTION	0.0485518	1	7	72	11694
[OVER]	GO:0140096	catalytic activity, acting on a protein	MOLECULAR_FUNCTION	0.00575381	13	949	60	10752
[OVER]	GO:0003824	catalytic activity	MOLECULAR_FUNCTION	0.0278699	27	3062	46	8639

## Sheet: PPI
#node1	node2	node1_string_internal_id	node2_string_internal_id	node1_external_id	node2_external_id	neighborhood_on_chromosome	gene_fusion	phylogenetic_cooccurrence	homology	coexpression	experimentally_determined_interaction	database_annotated	automated_textmining	combined_score
Smp_042160.2	Smp_003990	2669431	2668058	6183.Smp_042160.2	6183.Smp_003990.1	0.045	0	0	0	0.577	0	0.9	0.967	0.998
Smp_061870	Smp_003990	2670137	2668058	6183.Smp_061870.1	6183.Smp_003990.1	0	0	0	0	0.134	0.142	0	0.703	0.76
GST28	Smp_003990	2669867	2668058	6183.Smp_054160.1	6183.Smp_003990.1	0	0	0	0	0.055	0	0	0.633	0.639
Smp_150650	Smp_052880	2674397	2669825	6183.Smp_150650.1	6183.Smp_052880.1	0	0	0	0	0	0	0	0.61	0.61
Smp_194770	Smp_003990	2677526	2668058	6183.Smp_194770.1	6183.Smp_003990.1	0	0	0	0	0.055	0	0	0.475	0.482
Smp_110830	Smp_085540.6	2674966	2671007	6183.Smp_157010.1	6183.Smp_085540.6	0	0	0	0	0.205	0.273	0	0.131	0.454
Smp_194770	Smp_042160.2	2677526	2669431	6183.Smp_194770.1	6183.Smp_042160.2	0	0	0	0	0.145	0.286	0	0.119	0.415
Smp_136750	Smp_061870	2673166	2670137	6183.Smp_136750.1	6183.Smp_061870.1	0	0	0	0	0	0	0	0.382	0.382
Smp_150770	Smp_143680	2674408	2673784	6183.Smp_150770.1	6183.Smp_143680.1	0	0	0	0	0.05	0	0	0.366	0.371
Smp_163920	Smp_085540.6	2675588	2671007	6183.Smp_163920.1	6183.Smp_085540.6	0	0	0	0	0.146	0.15	0	0.202	0.37
GST28	Smp_042160.2	2669867	2669431	6183.Smp_054160.1	6183.Smp_042160.2	0	0	0	0	0.095	0.228	0	0.162	0.363
Smp_173280	Smp_059360	2676416	2670052	6183.Smp_173280.1	6183.Smp_059360.1	0	0	0	0	0.134	0.22	0	0.118	0.352
Smp_106910	Smp_090110	2671845	2671148	6183.Smp_119130.1	6183.Smp_090110.1	0	0	0	0	0	0	0	0.349	0.349
Smp_061870	Smp_042160.2	2670137	2669431	6183.Smp_061870.1	6183.Smp_042160.2	0	0	0	0	0.157	0.133	0	0.177	0.346
Smp_085540.6	Smp_042160.2	2671007	2669431	6183.Smp_085540.6	6183.Smp_042160.2	0	0	0	0	0.098	0.298	0	0.049	0.345
Smp_163920	Smp_110830	2675588	2674966	6183.Smp_163920.1	6183.Smp_157010.1	0	0	0	0.538	0.117	0.226	0	0.196	0.341
Smp_194770	Smp_085540.6	2677526	2671007	6183.Smp_194770.1	6183.Smp_085540.6	0	0	0	0	0.057	0.294	0	0.088	0.339
Smp_135560	Smp_123830	2673060	2672041	6183.Smp_135560.1	6183.Smp_123830.1	0	0	0.449	0.773	0.265	0	0	0	0.335
Smp_173280	Smp_000110	2676416	2667878	6183.Smp_173280.1	6183.Smp_000110.1	0	0	0	0	0.052	0.278	0	0.072	0.309
Smp_059360	Smp_000110	2670052	2667878	6183.Smp_059360.1	6183.Smp_000110.1	0	0	0	0	0.046	0.229	0	0.129	0.303
Smp_019760	Smp_003990	2668632	2668058	6183.Smp_019760.1	6183.Smp_003990.1	0.114	0	0	0	0.047	0	0	0.232	0.294
Smp_127450	Smp_042160.2	2672356	2669431	6183.Smp_127450.1	6183.Smp_042160.2	0	0	0	0	0.054	0.273	0	0.044	0.285
Smp_119310	Smp_003990	2671849	2668058	6183.Smp_119310.1	6183.Smp_003990.1	0.086	0	0	0	0.132	0	0	0.16	0.275
Smp_092530.2	Smp_059360	2671217	2670052	6183.Smp_092530.2	6183.Smp_059360.1	0	0	0	0	0.266	0	0	0	0.266
Smp_136750	Smp_127450	2673166	2672356	6183.Smp_136750.1	6183.Smp_127450.1	0	0	0	0	0.045	0.258	0	0.047	0.265
Smp_136750	Smp_085540.6	2673166	2671007	6183.Smp_136750.1	6183.Smp_085540.6	0	0	0	0	0.045	0.258	0	0.047	0.265
Smp_156330	Smp_006510	2674904	2671718	6183.Smp_156330.1	6183.Smp_112090.1	0	0	0	0	0.265	0	0	0	0.265
Smp_136750	Smp_123320	2673166	2671994	6183.Smp_136750.1	6183.Smp_123320.1	0	0	0	0	0.074	0.16	0	0.132	0.265
Smp_188580	Smp_143270	2677278	2673745	6183.Smp_188580.1	6183.Smp_143270.1	0	0	0	0	0.264	0	0	0	0.264
Smp_092530.2	Smp_052250	2671217	2669799	6183.Smp_092530.2	6183.Smp_052250.1	0	0	0	0	0.264	0	0	0	0.264
Smp_194770	Smp_127450	2677526	2672356	6183.Smp_194770.1	6183.Smp_127450.1	0	0	0	0	0.055	0.229	0	0.072	0.264
Smp_110830	Smp_138910	2674966	2673359	6183.Smp_157010.1	6183.Smp_138910.1	0	0	0	0	0.263	0	0	0	0.263
Smp_138910	Smp_123830	2673359	2672041	6183.Smp_138910.1	6183.Smp_123830.1	0	0	0	0	0.261	0	0	0	0.261
Smp_138910	Smp_052250	2673359	2669799	6183.Smp_138910.1	6183.Smp_052250.1	0	0	0	0	0.253	0	0	0.048	0.258
Smp_138910	Smp_085540.6	2673359	2671007	6183.Smp_138910.1	6183.Smp_085540.6	0	0	0	0	0.259	0	0	0	0.258
Smp_110830	Smp_127450	2674966	2672356	6183.Smp_157010.1	6183.Smp_127450.1	0	0	0	0	0.078	0.161	0	0.111	0.252
Smp_003990	Smp_000110	2668058	2667878	6183.Smp_003990.1	6183.Smp_000110.1	0	0	0	0	0.098	0	0	0.2	0.247
Smp_127680	Smp_092530.2	2672373	2671217	6183.Smp_127680.1	6183.Smp_092530.2	0	0	0	0	0.242	0	0	0	0.242
Smp_110830	Smp_123830	2674966	2672041	6183.Smp_157010.1	6183.Smp_123830.1	0	0	0	0	0.236	0	0	0	0.236
Smp_150650	Smp_142160	2674397	2673647	6183.Smp_150650.1	6183.Smp_142160.1	0	0	0	0	0.226	0	0	0	0.225
Smp_143680	Smp_123830	2673784	2672041	6183.Smp_143680.1	6183.Smp_123830.1	0	0	0	0	0.149	0.063	0	0.094	0.214
Smp_188580	Smp_004710	2677278	2668092	6183.Smp_188580.1	6183.Smp_004710.1	0	0	0	0	0.213	0	0	0	0.213
Smp_136750	Smp_127680	2673166	2672373	6183.Smp_136750.1	6183.Smp_127680.1	0	0	0	0	0.199	0	0	0.042	0.199
Smp_163920	Smp_127450	2675588	2672356	6183.Smp_163920.1	6183.Smp_127450.1	0	0	0	0	0.056	0.15	0	0.077	0.194
Smp_136750	Smp_016050	2673166	2668481	6183.Smp_136750.1	6183.Smp_016050.1	0	0	0	0	0	0	0	0.193	0.193
Smp_106910	Smp_090100	2671845	2671147	6183.Smp_119130.1	6183.Smp_090100.1	0	0	0	0	0	0	0	0.19	0.19
Smp_110830	Smp_135560	2674966	2673060	6183.Smp_157010.1	6183.Smp_135560.1	0	0	0	0	0.19	0	0	0	0.19
Smp_110830	Smp_003990	2674966	2668058	6183.Smp_157010.1	6183.Smp_003990.1	0	0	0	0	0	0	0	0.188	0.188
Smp_127680	Smp_123320	2672373	2671994	6183.Smp_127680.1	6183.Smp_123320.1	0	0	0	0	0.187	0	0	0	0.187
Smp_163920	Smp_123830	2675588	2672041	6183.Smp_163920.1	6183.Smp_123830.1	0	0	0	0	0.152	0.054	0	0.066	0.185
Smp_121960	Smp_085540.6	2671918	2671007	6183.Smp_121960.1	6183.Smp_085540.6	0	0	0	0	0.179	0	0	0	0.179
Smp_138910	Smp_135560	2673359	2673060	6183.Smp_138910.1	6183.Smp_135560.1	0	0	0	0	0.179	0	0	0	0.179
Smp_163920	Smp_135560	2675588	2673060	6183.Smp_163920.1	6183.Smp_135560.1	0	0	0	0	0.146	0.054	0	0.066	0.179
Smp_143680	Smp_092530.2	2673784	2671217	6183.Smp_143680.1	6183.Smp_092530.2	0	0	0	0	0.179	0	0	0	0.179
Smp_121960	Smp_004710	2671918	2668092	6183.Smp_121960.1	6183.Smp_004710.1	0	0	0	0	0.177	0	0	0	0.177
Smp_135560	Smp_085540.6	2673060	2671007	6183.Smp_135560.1	6183.Smp_085540.6	0	0	0	0	0.146	0	0	0.065	0.167
Smp_119310	Smp_042160.2	2671849	2669431	6183.Smp_119310.1	6183.Smp_042160.2	0.065	0	0	0	0.098	0	0	0.089	0.164
Smp_123830	Smp_085540.6	2672041	2671007	6183.Smp_123830.1	6183.Smp_085540.6	0	0	0	0	0.136	0	0	0.065	0.158
Smp_165820	Smp_127450	2675757	2672356	6183.Smp_165820.1	6183.Smp_127450.1	0	0	0	0	0.054	0.146	0	0	0.157
Smp_165820	Smp_085540.6	2675757	2671007	6183.Smp_165820.1	6183.Smp_085540.6	0	0	0	0	0.054	0.146	0	0	0.157
Smp_141900	Smp_085540.6	2673621	2671007	6183.Smp_141900.1	6183.Smp_085540.6	0	0	0	0	0	0.143	0	0.055	0.155
Smp_141900	Smp_127450	2673621	2672356	6183.Smp_141900.1	6183.Smp_127450.1	0	0	0	0	0	0.143	0	0.055	0.155
Smp_143680	Smp_135560	2673784	2673060	6183.Smp_143680.1	6183.Smp_135560.1	0	0	0	0	0.084	0.063	0	0.094	0.154
