# Supplementary material for: Identification of Putative Neuropeptides That Alter the Behaviour of Schistosoma mansoni Cercariae
Source: Biology (Basel). 2022 Sep 12;11(9):1344. doi: 10.3390/biology11091344 (PMC9495596; doi:10.3390/biology11091344)
Supplement: Supplementary file 1 [file biology-11-01344-s001.zip › Table S4.xlsx]

## Sheet: Acute Exposure Data
treatment	Concentration	replicate	Sample Title	Trial	period	TID	Max of Len [pixel]	Count of t [frame]	Sum of Passive State Points	Sum of Passive Start	Average of Non-passive Velocity	StdDev of Non-passive dA	Average Passive State Duration	Passive Points Rel	Passive Start Rel
MilliQ	0	1	MilliQ_0	MilliQ_0_1	pre	1	418.45	39	2	0	1.77881	27.6867	0.133333	0.0512821	0
MilliQ	0	1	MilliQ_0	MilliQ_0_1	pre	2	100.338	8	0	0	2.4714	11.6246	NA	0	0
MilliQ	0	1	MilliQ_0	MilliQ_0_1	pre	3	140.189	12	0	0	2.19729	16.94	NA	0	0
MilliQ	0	1	MilliQ_0	MilliQ_0_1	pre	4	105.904	10	0	0	2.02881	23.2122	NA	0	0
MilliQ	0	1	MilliQ_0	MilliQ_0_1	pre	5	221.373	19	0	0	2.1204	13.191	NA	0	0
MilliQ	0	1	MilliQ_0	MilliQ_0_1	pre	6	420.938	35	0	0	2.13457	7.22628	NA	0	0
MilliQ	0	1	MilliQ_0	MilliQ_0_1	pre	7	470.414	39	0	0	2.13437	9.45403	NA	0	0
MilliQ	0	1	MilliQ_0	MilliQ_0_1	pre	8	660.098	55	0	0	2.10759	10.09	NA	0	0
MilliQ	0	1	MilliQ_0	MilliQ_0_1	pre	9	72.943	7	0	0	2.09603	43.8106	NA	0	0
MilliQ	0	1	MilliQ_0	MilliQ_0_1	pre	10	106.01	9	0	0	2.2847	22.532	NA	0	0
MilliQ	0	1	MilliQ_0	MilliQ_0_1	pre	12	250.515	22	0	0	2.05677	9.14902	NA	0	0
MilliQ	0	1	MilliQ_0	MilliQ_0_1	pst	1	78.778	8	0	0	1.94034	28.2846	NA	0	0
MilliQ	0	1	MilliQ_0	MilliQ_0_1	pst	2	400.181	43	0	0	1.64278	6.2074	NA	0	0
MilliQ	0	1	MilliQ_0	MilliQ_0_1	pst	3	215.169	20	0	0	1.76718	9.47261	NA	0	0
MilliQ	0	1	MilliQ_0	MilliQ_0_1	pst	4	81	14	0	0	0.941631	115.128	NA	0	0
MilliQ	0	2	MilliQ_0	MilliQ_0_2	pre	10	90.838	9	0	0	1.95769	4.79203	NA	0	0
MilliQ	0	2	MilliQ_0	MilliQ_0_2	pre	13	140.682	97	75	1	0.940411	63.7724	5	0.773196	0.0103093
MilliQ	0	2	MilliQ_0	MilliQ_0_2	pre	17	81.481	11	0	0	1.40484	66.3432	NA	0	0
MilliQ	0	2	MilliQ_0	MilliQ_0_2	pre	20	107.049	11	0	0	1.84569	11.6758	NA	0	0
MilliQ	0	2	MilliQ_0	MilliQ_0_2	pre	25	189.869	19	0	0	1.81866	6.36101	NA	0	0
MilliQ	0	2	MilliQ_0	MilliQ_0_2	pre	31	28.928	5	0	0	1.2469	12.1463	NA	0	0
MilliQ	0	2	MilliQ_0	MilliQ_0_2	pre	32	4	3	0	0	0.344828	NA	NA	0	0
MilliQ	0	2	MilliQ_0	MilliQ_0_2	pre	33	177.132	19	0	0	1.69667	7.64408	NA	0	0
MilliQ	0	2	MilliQ_0	MilliQ_0_2	pre	37	249.524	26	0	0	1.72085	21.0574	NA	0	0
MilliQ	0	2	MilliQ_0	MilliQ_0_2	pre	38	118.701	13	0	0	1.70546	22.4513	NA	0	0
MilliQ	0	2	MilliQ_0	MilliQ_0_2	pre	42	167.963	86	60	1	0.848676	65.5908	4	0.697674	0.0116279
MilliQ	0	2	MilliQ_0	MilliQ_0_2	pre	45	98.719	10	0	0	1.89117	32.6034	NA	0	0
MilliQ	0	2	MilliQ_0	MilliQ_0_2	pre	46	163.657	30	0	0	0.972985	57.8025	NA	0	0
MilliQ	0	2	MilliQ_0	MilliQ_0_2	pre	49	120.095	15	0	0	1.47901	31.1014	NA	0	0
MilliQ	0	2	MilliQ_0	MilliQ_0_2	pre	50	176.865	21	0	0	1.5247	10.0425	NA	0	0
MilliQ	0	2	MilliQ_0	MilliQ_0_2	pre	52	23.458	3	0	0	2.02233	NA	NA	0	0
MilliQ	0	2	MilliQ_0	MilliQ_0_2	pre	60	415.569	44	0	0	1.66628	27.7614	NA	0	0
MilliQ	0	2	MilliQ_0	MilliQ_0_2	pre	64	144.388	16	0	0	1.6556	37.0013	NA	0	0
MilliQ	0	2	MilliQ_0	MilliQ_0_2	pre	66	70.669	8	0	0	1.74067	15.6818	NA	0	0
MilliQ	0	2	MilliQ_0	MilliQ_0_2	pre	69	8	2	0	0	1.37931	NA	NA	0	0
MilliQ	0	2	MilliQ_0	MilliQ_0_2	pre	72	77.114	9	0	0	1.66192	14.1212	NA	0	0
MilliQ	0	2	MilliQ_0	MilliQ_0_2	pre	74	138.556	70	50	1	0.97608	90.2611	3.33333	0.714286	0.0142857
MilliQ	0	2	MilliQ_0	MilliQ_0_2	pre	75	134.38	14	0	0	1.67248	31.0746	NA	0	0
MilliQ	0	2	MilliQ_0	MilliQ_0_2	pre	78	331.872	36	0	0	1.63484	10.5006	NA	0	0
MilliQ	0	2	MilliQ_0	MilliQ_0_2	pre	83	238.824	51	15	1	1.03775	58.9785	1	0.294118	0.0196078
MilliQ	0	2	MilliQ_0	MilliQ_0_2	pre	84	220.706	108	65	4	0.673748	76.5021	1.08333	0.601852	0.037037
MilliQ	0	2	MilliQ_0	MilliQ_0_2	pre	86	282.012	30	0	0	1.67665	9.26314	NA	0	0
MilliQ	0	2	MilliQ_0	MilliQ_0_2	pre	91	70	6	0	0	2.41379	146.969	NA	0	0
MilliQ	0	2	MilliQ_0	MilliQ_0_2	pre	95	65.05	7	0	0	1.86922	2.94726	NA	0	0
MilliQ	0	2	MilliQ_0	MilliQ_0_2	pre	97	187.567	40	11	1	1.11966	45.8514	0.733333	0.275	0.025
MilliQ	0	2	MilliQ_0	MilliQ_0_2	pre	100	208.555	21	2	0	1.79697	4.96962	0.133333	0.0952381	0
MilliQ	0	2	MilliQ_0	MilliQ_0_2	pre	103	28.064	3	0	0	2.41931	NA	NA	0	0
MilliQ	0	2	MilliQ_0	MilliQ_0_2	pre	106	62.707	6	0	0	2.16234	5.50573	NA	0	0
MilliQ	0	2	MilliQ_0	MilliQ_0_2	pre	108	222.378	26	0	0	1.53364	43.0408	NA	0	0
MilliQ	0	2	MilliQ_0	MilliQ_0_2	pre	110	211.644	19	0	0	2.02726	6.72747	NA	0	0
MilliQ	0	2	MilliQ_0	MilliQ_0_2	pre	112	136.4	53	31	1	1.08154	64.0109	2.06667	0.584906	0.0188679
MilliQ	0	2	MilliQ_0	MilliQ_0_2	pre	116	190.655	18	2	0	1.96352	4.73439	0.133333	0.111111	0
MilliQ	0	2	MilliQ_0	MilliQ_0_2	pre	119	161.614	97	76	1	1.04655	62.4404	5.06667	0.783505	0.0103093
MilliQ	0	2	MilliQ_0	MilliQ_0_2	pre	122	178.422	36	13	1	1.34345	69.9289	0.866667	0.361111	0.0277778
MilliQ	0	2	MilliQ_0	MilliQ_0_2	pre	123	132.266	14	1	0	1.82853	33.772	0.0666667	0.0714286	0
MilliQ	0	2	MilliQ_0	MilliQ_0_2	pre	124	103.434	10	0	0	1.98149	7.98218	NA	0	0
MilliQ	0	2	MilliQ_0	MilliQ_0_2	pre	126	457.677	48	0	0	1.67893	5.36004	NA	0	0
MilliQ	0	2	MilliQ_0	MilliQ_0_2	pre	127	133.408	14	0	0	1.76932	5.9783	NA	0	0
MilliQ	0	2	MilliQ_0	MilliQ_0_2	pre	128	285.388	65	26	1	1.24098	40.0763	1.73333	0.4	0.0153846
MilliQ	0	2	MilliQ_0	MilliQ_0_2	pst	2	117.879	12	2	0	1.8787	10.7171	0.133333	0.166667	0
MilliQ	0	2	MilliQ_0	MilliQ_0_2	pst	3	223.013	20	0	0	2.02369	3.68359	NA	0	0
MilliQ	0	2	MilliQ_0	MilliQ_0_2	pst	7	96.816	11	0	0	1.65202	44.3009	NA	0	0
MilliQ	0	2	MilliQ_0	MilliQ_0_2	pst	25	386.276	36	0	0	1.90285	9.14497	NA	0	0
MilliQ	0	2	MilliQ_0	MilliQ_0_2	pst	34	114.198	12	0	0	1.78994	19.5334	NA	0	0
MilliQ	0	2	MilliQ_0	MilliQ_0_2	pst	36	166.193	17	0	0	1.79089	17.3656	NA	0	0
MilliQ	0	2	MilliQ_0	MilliQ_0_2	pst	38	104	12	0	0	1.63009	0	NA	0	0
MilliQ	0	2	MilliQ_0	MilliQ_0_2	pst	40	263.844	26	0	0	1.81963	13.4953	NA	0	0
MilliQ	0	2	MilliQ_0	MilliQ_0_2	pst	41	376.908	34	0	0	1.96924	26.3643	NA	0	0
MilliQ	0	2	MilliQ_0	MilliQ_0_2	pst	42	338.558	33	0	0	1.82412	19.2688	NA	0	0
MilliQ	0	2	MilliQ_0	MilliQ_0_2	pst	45	222.068	23	0	0	1.74035	21.7597	NA	0	0
MilliQ	0	3	MilliQ_0	MilliQ_0_3	pre	10	338.402	43	0	0	1.38917	14.2392	NA	0	0
MilliQ	0	3	MilliQ_0	MilliQ_0_3	pre	11	303.942	31	0	0	1.7468	8.4729	NA	0	0
MilliQ	0	3	MilliQ_0	MilliQ_0_3	pre	13	338.661	35	0	0	1.71734	16.0966	NA	0	0
MilliQ	0	3	MilliQ_0	MilliQ_0_3	pre	24	13	4	0	0	0.747126	63.6396	NA	0	0
MilliQ	0	3	MilliQ_0	MilliQ_0_3	pre	26	355.937	122	70	1	1.08035	39.6899	4.66667	0.57377	0.00819672
MilliQ	0	3	MilliQ_0	MilliQ_0_3	pre	29	163.464	59	28	1	0.846948	77.2207	1.86667	0.474576	0.0169492
MilliQ	0	3	MilliQ_0	MilliQ_0_3	pre	38	268.4	28	0	0	1.71391	5.87712	NA	0	0
MilliQ	0	3	MilliQ_0	MilliQ_0_3	pst	2	204.018	25	0	0	1.46565	9.0102	NA	0	0
MilliQ	0	3	MilliQ_0	MilliQ_0_3	pst	5	142.246	18	0	0	1.44267	20.9876	NA	0	0
MilliQ	0	3	MilliQ_0	MilliQ_0_3	pst	6	102.058	66	48	1	0.802039	71.5442	3.2	0.727273	0.0151515
MilliQ	0	3	MilliQ_0	MilliQ_0_3	pst	8	178.162	24	0	0	1.33554	18.6058	NA	0	0
MilliQ	0	4	MilliQ_0	MilliQ_0_4	pre	1	247.584	569	544	2	0.613233	91.0028	18.1333	0.956063	0.00351494
MilliQ	0	4	MilliQ_0	MilliQ_0_4	pre	6	298.143	947	933	1	0.832294	73.4633	62.2	0.985216	0.00105597
MilliQ	0	4	MilliQ_0	MilliQ_0_4	pre	14	133.4	11	2	0	1.95534	10.0724	0.133333	0.181818	0
MilliQ	0	4	MilliQ_0	MilliQ_0_4	pre	42	502.413	344	267	4	0.903201	70.1002	4.45	0.776163	0.0116279
MilliQ	0	4	MilliQ_0	MilliQ_0_4	pre	50	379.502	46	2	0	1.46953	21.6294	0.133333	0.0434783	0
MilliQ	0	4	MilliQ_0	MilliQ_0_4	pre	68	231.765	26	0	0	1.59839	27.5122	NA	0	0
MilliQ	0	4	MilliQ_0	MilliQ_0_4	pre	74	611.585	488	420	2	1.22995	38.4095	14	0.860656	0.00409836
MilliQ	0	4	MilliQ_0	MilliQ_0_4	pre	75	467.193	514	439	3	0.689895	70.3887	9.75556	0.854086	0.00583658
MilliQ	0	4	MilliQ_0	MilliQ_0_4	pre	80	284.989	183	148	3	0.726288	94.9079	3.28889	0.808743	0.0163934
MilliQ	0	4	MilliQ_0	MilliQ_0_4	pre	83	25.142	4	0	0	1.44494	31.8198	NA	0	0
MilliQ	0	4	MilliQ_0	MilliQ_0_4	pre	94	152.745	17	0	0	1.5005	35.0491	NA	0	0
MilliQ	0	4	MilliQ_0	MilliQ_0_4	pre	101	123.774	15	0	0	1.52433	21.9484	NA	0	0
MilliQ	0	4	MilliQ_0	MilliQ_0_4	pre	102	199.83	25	0	0	1.43555	38.4258	NA	0	0
MilliQ	0	4	MilliQ_0	MilliQ_0_4	pre	107	1	2	0	0	0.172414	NA	NA	0	0
MilliQ	0	4	MilliQ_0	MilliQ_0_4	pre	109	82.949	10	0	0	1.58906	27.0187	NA	0	0
MilliQ	0	4	MilliQ_0	MilliQ_0_4	pre	111	102.422	13	0	0	1.47159	31.2287	NA	0	0
MilliQ	0	4	MilliQ_0	MilliQ_0_4	pre	113	58.137	8	0	0	1.43195	80.8496	NA	0	0
MilliQ	0	4	MilliQ_0	MilliQ_0_4	pre	114	101.616	12	0	0	1.59271	74.4164	NA	0	0
MilliQ	0	4	MilliQ_0	MilliQ_0_4	pre	115	18	2	0	0	3.10345	NA	NA	0	0
MilliQ	0	4	MilliQ_0	MilliQ_0_4	pre	118	157.712	15	0	0	1.94227	88.5793	NA	0	0
MilliQ	0	4	MilliQ_0	MilliQ_0_4	pre	119	36.456	4	0	0	2.09517	14.024	NA	0	0
MilliQ	0	4	MilliQ_0	MilliQ_0_4	pre	123	631.411	993	899	8	0.425984	118.433	7.49167	0.905337	0.00805639
MilliQ	0	4	MilliQ_0	MilliQ_0_4	pre	124	152.733	20	2	0	1.36852	57.3669	0.133333	0.1	0
MilliQ	0	4	MilliQ_0	MilliQ_0_4	pre	126	385.732	69	18	1	1.25758	29.07	1.2	0.26087	0.0144928
MilliQ	0	4	MilliQ_0	MilliQ_0_4	pre	128	131.594	16	2	0	1.51361	30.158	0.133333	0.125	0
MilliQ	0	4	MilliQ_0	MilliQ_0_4	pst	3	124.42	14	0	0	1.65013	23.7409	NA	0	0
MilliQ	0	4	MilliQ_0	MilliQ_0_4	pst	8	111.309	14	0	0	1.47626	32.3671	NA	0	0
MilliQ	0	4	MilliQ_0	MilliQ_0_4	pst	9	266.162	28	0	0	1.69962	18.2412	NA	0	0
MilliQ	0	4	MilliQ_0	MilliQ_0_4	pst	10	38.991	7	0	0	1.1204	95.9083	NA	0	0
MilliQ	0	4	MilliQ_0	MilliQ_0_4	pst	18	186.013	23	0	0	1.45779	21.5879	NA	0	0
MilliQ	0	4	MilliQ_0	MilliQ_0_4	pst	21	152.646	21	0	0	1.31592	26.5502	NA	0	0
MilliQ	0	4	MilliQ_0	MilliQ_0_4	pst	24	133.19	16	0	0	1.53091	17.1249	NA	0	0
MilliQ	0	4	MilliQ_0	MilliQ_0_4	pst	26	90.335	20	9	0	0.674052	67.0023	0.6	0.45	0
MilliQ	0	4	MilliQ_0	MilliQ_0_4	pst	28	56.568	9	0	0	1.21909	31.4457	NA	0	0
MilliQ	0	4	MilliQ_0	MilliQ_0_4	pst	39	175.881	20	0	0	1.59601	21.6752	NA	0	0
MilliQ	0	4	MilliQ_0	MilliQ_0_4	pst	43	77.66	9	0	0	1.67371	21.7674	NA	0	0
MilliQ	0	4	MilliQ_0	MilliQ_0_4	pst	46	270.698	29	0	0	1.66687	17.1993	NA	0	0
MilliQ	0	4	MilliQ_0	MilliQ_0_4	pst	58	99.373	34	17	0	0.209052	110.052	1.13333	0.5	0
MilliQ	0	4	MilliQ_0	MilliQ_0_4	pst	61	170.925	18	0	0	1.5063	41.4443	NA	0	0
MilliQ	0	4	MilliQ_0	MilliQ_0_4	pst	67	286.269	31	0	0	1.64522	10.1004	NA	0	0
MilliQ	0	4	MilliQ_0	MilliQ_0_4	pst	75	243.578	137	108	1	1.19536	21.4137	7.2	0.788321	0.00729927
MilliQ	0	4	MilliQ_0	MilliQ_0_4	pst	76	87.975	10	2	0	1.61079	5.0615	0.133333	0.2	0
MilliQ	0	4	MilliQ_0	MilliQ_0_4	pst	78	116.417	12	0	0	1.80118	23.4309	NA	0	0
MilliQ	0	4	MilliQ_0	MilliQ_0_4	pst	79	117.422	404	397	1	0.0678736	109.363	26.4667	0.982673	0.00247525
MilliQ	0	4	MilliQ_0	MilliQ_0_4	pst	81	174.333	83	59	1	0.78479	83.7305	3.93333	0.710843	0.0120482
MilliQ	0	4	MilliQ_0	MilliQ_0_4	pst	83	415.16	47	0	0	1.55608	22.533	NA	0	0
MilliQ	0	4	MilliQ_0	MilliQ_0_4	pst	84	227.775	23	0	0	1.78508	7.50389	NA	0	0
MilliQ	0	4	MilliQ_0	MilliQ_0_4	pst	87	214.698	22	0	0	1.76271	21.7096	NA	0	0
MilliQ	0	4	MilliQ_0	MilliQ_0_4	pst	88	169.608	21	0	0	1.46215	25.5308	NA	0	0
MilliQ	0	4	MilliQ_0	MilliQ_0_4	pst	90	306.72	33	0	0	1.65258	10.6451	NA	0	0
MilliQ	0	4	MilliQ_0	MilliQ_0_4	pst	98	533.612	239	181	1	1.3363	37.8241	12.0667	0.757322	0.0041841
MilliQ	0	4	MilliQ_0	MilliQ_0_4	pst	99	548.749	250	190	1	1.30525	46.1834	12.6667	0.76	0.004
MilliQ	0	4	MilliQ_0	MilliQ_0_4	pst	102	208.731	45	9	0	0.883857	68.0147	0.6	0.2	0
MilliQ	0	5	MilliQ_0	MilliQ_0_5	pre	1	937.717	565	393	3	0.763885	49.5929	8.73333	0.695575	0.00530973
MilliQ	0	5	MilliQ_0	MilliQ_0_5	pre	2	76.547	7	0	0	2.19963	20.2651	NA	0	0
MilliQ	0	5	MilliQ_0	MilliQ_0_5	pre	3	460.057	191	137	2	1.13936	73.6025	4.56667	0.717277	0.0104712
MilliQ	0	5	MilliQ_0	MilliQ_0_5	pre	8	224.436	24	0	0	1.68243	15.1732	NA	0	0
MilliQ	0	5	MilliQ_0	MilliQ_0_5	pre	11	388.485	77	0	0	0.710867	67.8235	NA	0	0
MilliQ	0	5	MilliQ_0	MilliQ_0_5	pre	12	382.412	34	0	0	1.99797	15.7773	NA	0	0
MilliQ	0	5	MilliQ_0	MilliQ_0_5	pre	13	82.913	13	0	0	1.19129	23.7062	NA	0	0
MilliQ	0	5	MilliQ_0	MilliQ_0_5	pst	1	361.926	81	28	2	1.04181	47.8029	0.933333	0.345679	0.0246914
MilliQ	0	6	MilliQ_0	MilliQ_0_6	pre	3	358.327	32	0	0	1.99292	19.7244	NA	0	0
MilliQ	0	6	MilliQ_0	MilliQ_0_6	pre	11	327.846	29	0	0	2.01875	59.9725	NA	0	0
MilliQ	0	6	MilliQ_0	MilliQ_0_6	pre	20	171.128	26	0	0	1.18019	37.1358	NA	0	0
MilliQ	0	6	MilliQ_0	MilliQ_0_6	pre	37	304.159	27	0	0	2.01698	11.5343	NA	0	0
MilliQ	0	6	MilliQ_0	MilliQ_0_6	pre	42	68	74	60	1	0.530504	124.106	4	0.810811	0.0135135
MilliQ	0	6	MilliQ_0	MilliQ_0_6	pre	47	241.074	27	0	0	1.59864	18.3101	NA	0	0
MilliQ	0	6	MilliQ_0	MilliQ_0_6	pre	51	103.484	183	168	1	0.494889	111.617	11.2	0.918033	0.00546448
MilliQ	0	6	MilliQ_0	MilliQ_0_6	pre	54	344.945	67	33	1	1.48913	64.3319	2.2	0.492537	0.0149254
MilliQ	0	6	MilliQ_0	MilliQ_0_6	pre	68	271.72	26	0	0	1.87394	6.22459	NA	0	0
MilliQ	0	6	MilliQ_0	MilliQ_0_6	pre	72	179.382	82	50	1	0.509244	90.2372	3.33333	0.609756	0.0121951
MilliQ	0	6	MilliQ_0	MilliQ_0_6	pre	74	322.811	28	2	0	2.03126	7.18525	0.133333	0.0714286	0
MilliQ	0	6	MilliQ_0	MilliQ_0_6	pre	75	360.743	33	0	0	1.94366	8.00828	NA	0	0
MilliQ	0	6	MilliQ_0	MilliQ_0_6	pst	1	251.489	199	123	3	0.338637	90.3017	2.73333	0.61809	0.0150754
MilliQ	0	6	MilliQ_0	MilliQ_0_6	pst	14	59.104	6	1	0	2.20276	60.3024	0.0666667	0.166667	0
MilliQ	0	6	MilliQ_0	MilliQ_0_6	pst	18	97	13	0	0	1.39368	0	NA	0	0
MilliQ	0	7	MilliQ_0	MilliQ_0_7	pre	1	321.277	34	0	0	1.67856	24.9741	NA	0	0
MilliQ	0	7	MilliQ_0	MilliQ_0_7	pre	6	330.674	31	0	0	1.90043	12.2279	NA	0	0
MilliQ	0	7	MilliQ_0	MilliQ_0_7	pre	22	41.368	10	0	0	0.792471	99.2909	NA	0	0
MilliQ	0	7	MilliQ_0	MilliQ_0_7	pre	23	122.698	11	0	0	2.11548	10.5065	NA	0	0
MilliQ	0	7	MilliQ_0	MilliQ_0_7	pre	24	258.465	27	0	0	1.71396	14.3489	NA	0	0
MilliQ	0	7	MilliQ_0	MilliQ_0_7	pst	5	376.781	42	0	0	1.58444	14.9089	NA	0	0
MilliQ	0	7	MilliQ_0	MilliQ_0_7	pst	10	62.791	9	0	0	1.35328	11.2521	NA	0	0
MilliQ	0	7	MilliQ_0	MilliQ_0_7	pst	13	298.976	28	0	0	1.90918	6.36483	NA	0	0
MilliQ	0	10	MilliQ_0	MilliQ_0_10	pre	1	308.323	33	0	0	1.66123	66.2303	NA	0	0
MilliQ	0	10	MilliQ_0	MilliQ_0_10	pre	3	54.597	6	0	0	1.88266	91.3064	NA	0	0
MilliQ	0	10	MilliQ_0	MilliQ_0_10	pre	4	200.034	143	109	1	0.90128	65.8243	7.26667	0.762238	0.00699301
MilliQ	0	10	MilliQ_0	MilliQ_0_10	pre	16	80.605	7	0	0	2.31624	38.4121	NA	0	0
MilliQ	0	10	MilliQ_0	MilliQ_0_10	pre	17	454.011	39	0	0	2.05993	18.2058	NA	0	0
MilliQ	0	10	MilliQ_0	MilliQ_0_10	pre	28	395.372	48	0	0	1.45036	20.4223	NA	0	0
MilliQ	0	10	MilliQ_0	MilliQ_0_10	pre	31	334.535	29	0	0	2.05994	24.0309	NA	0	0
MilliQ	0	10	MilliQ_0	MilliQ_0_10	pre	51	467.156	77	32	1	1.70486	52.4915	2.13333	0.415584	0.012987
MilliQ	0	10	MilliQ_0	MilliQ_0_10	pre	56	209.016	19	0	0	2.00208	12.2654	NA	0	0
MilliQ	0	10	MilliQ_0	MilliQ_0_10	pre	57	113.467	12	0	0	1.77848	65.7332	NA	0	0
MilliQ	0	10	MilliQ_0	MilliQ_0_10	pre	59	94.996	10	0	0	1.81983	24.2481	NA	0	0
MilliQ	0	10	MilliQ_0	MilliQ_0_10	pre	62	61.669	56	41	1	0.710234	112.711	2.73333	0.732143	0.0178571
MilliQ	0	10	MilliQ_0	MilliQ_0_10	pre	64	422.264	41	2	0	1.83568	15.7044	0.133333	0.0487805	0
MilliQ	0	10	MilliQ_0	MilliQ_0_10	pre	74	164.843	20	0	0	1.49585	20.9674	NA	0	0
MilliQ	0	10	MilliQ_0	MilliQ_0_10	pre	78	126.643	14	0	0	1.67963	11.8357	NA	0	0
MilliQ	0	10	MilliQ_0	MilliQ_0_10	pst	1	337.051	36	0	0	1.66036	51.0033	NA	0	0
MilliQ	0	10	MilliQ_0	MilliQ_0_10	pst	6	501.868	48	0	0	1.84105	9.99642	NA	0	0
MilliQ	0	10	MilliQ_0	MilliQ_0_10	pst	12	224.838	599	584	2	0.678498	107.358	19.4667	0.974958	0.0033389
MilliQ	0	10	MilliQ_0	MilliQ_0_10	pst	14	192.725	17	2	0	2.09613	5.74337	0.133333	0.117647	0
MilliQ	0	10	MilliQ_0	MilliQ_0_10	pst	15	312.961	31	0	0	1.79862	16.8221	NA	0	0
MilliQ	0	10	MilliQ_0	MilliQ_0_10	pst	24	80.387	8	0	0	1.97995	32.4024	NA	0	0
MilliQ	0	11	MilliQ_0	MilliQ_0_11	pre	2	412.544	31	0	0	2.37094	17.4572	NA	0	0
MilliQ	0	11	MilliQ_0	MilliQ_0_11	pre	11	341.71	24	0	0	2.56154	38.4487	NA	0	0
MilliQ	0	11	MilliQ_0	MilliQ_0_11	pre	16	416.658	42	0	0	1.75214	25.8037	NA	0	0
MilliQ	0	11	MilliQ_0	MilliQ_0_11	pre	32	41.052	5	0	0	1.76948	33.6497	NA	0	0
MilliQ	0	11	MilliQ_0	MilliQ_0_11	pre	48	550.714	39	0	0	2.49869	19.9471	NA	0	0
MilliQ	0	11	MilliQ_0	MilliQ_0_11	pre	51	493.326	38	0	0	2.29881	22.5647	NA	0	0
MilliQ	0	11	MilliQ_0	MilliQ_0_11	pre	53	448.27	40	0	0	1.98174	24.3949	NA	0	0
MilliQ	0	11	MilliQ_0	MilliQ_0_11	pre	60	60.422	5	0	0	2.6044	42.0127	NA	0	0
MilliQ	0	11	MilliQ_0	MilliQ_0_11	pre	64	540.641	39	0	0	2.453	17.2999	NA	0	0
MilliQ	0	11	MilliQ_0	MilliQ_0_11	pre	84	451.455	36	0	0	2.22392	15.3946	NA	0	0
MilliQ	0	11	MilliQ_0	MilliQ_0_11	pre	85	513.235	533	463	3	0.773431	94.3385	10.2889	0.868668	0.00562852
MilliQ	0	11	MilliQ_0	MilliQ_0_11	pre	87	332.114	32	0	0	1.84713	25.6246	NA	0	0
MilliQ	0	11	MilliQ_0	MilliQ_0_11	pre	90	536.747	41	0	0	2.31355	15.9171	NA	0	0
MilliQ	0	11	MilliQ_0	MilliQ_0_11	pre	91	433.669	40	0	0	1.9172	32.0292	NA	0	0
MilliQ	0	11	MilliQ_0	MilliQ_0_11	pre	106	214.214	29	0	0	1.31905	38.8176	NA	0	0
MilliQ	0	11	MilliQ_0	MilliQ_0_11	pre	108	489.689	53	0	0	1.62364	54.5181	NA	0	0
MilliQ	0	11	MilliQ_0	MilliQ_0_11	pre	114	471.949	36	0	0	2.32487	14.6383	NA	0	0
MilliQ	0	11	MilliQ_0	MilliQ_0_11	pre	125	430.649	44	0	0	1.72674	27.2307	NA	0	0
MilliQ	0	11	MilliQ_0	MilliQ_0_11	pre	131	126.665	16	0	0	1.45592	81.0792	NA	0	0
MilliQ	0	11	MilliQ_0	MilliQ_0_11	pre	134	35.474	5	0	0	1.52905	56.9397	NA	0	0
MilliQ	0	11	MilliQ_0	MilliQ_0_11	pre	138	166.145	18	0	0	1.68504	14.3656	NA	0	0
MilliQ	0	11	MilliQ_0	MilliQ_0_11	pre	166	140.213	13	0	0	2.01455	20.0971	NA	0	0
MilliQ	0	11	MilliQ_0	MilliQ_0_11	pre	167	163.428	59	29	1	0.784221	49.7775	1.93333	0.491525	0.0169492
MilliQ	0	11	MilliQ_0	MilliQ_0_11	pre	155	38	4	0	0	1.14943	0	NA	0	0
MilliQ	0	11	MilliQ_0	MilliQ_0_11	pre	158	301.317	33	0	0	1.62347	43.3526	NA	0	0
MilliQ	0	11	MilliQ_0	MilliQ_0_11	pre	160	693.559	119	21	1	1.19948	41.596	1.4	0.176471	0.00840336
MilliQ	0	11	MilliQ_0	MilliQ_0_11	pre	162	282.36	49	0	0	1.01422	60.9272	NA	0	0
MilliQ	0	11	MilliQ_0	MilliQ_0_11	pst	2	354.693	30	0	0	2.10876	13.4472	NA	0	0
MilliQ	0	11	MilliQ_0	MilliQ_0_11	pst	3	237.983	78	26	1	0.674794	65.8498	1.73333	0.333333	0.0128205
MilliQ	0	11	MilliQ_0	MilliQ_0_11	pst	4	668.456	229	86	2	0.721745	57.1874	2.86667	0.375546	0.00873362
MilliQ	0	11	MilliQ_0	MilliQ_0_11	pst	5	39.124	4	0	0	2.24851	1.66736	NA	0	0
MilliQ	0	11	MilliQ_0	MilliQ_0_11	pst	6	204.971	73	35	1	0.740331	81.2228	2.33333	0.479452	0.0136986
MilliQ	0	11	MilliQ_0	MilliQ_0_11	pst	12	221.924	26	0	0	1.5305	45.5144	NA	0	0
MilliQ	0	11	MilliQ_0	MilliQ_0_11	pst	16	312.421	78	42	1	1.3996	47.3473	2.8	0.538462	0.0128205
MilliQ	0	11	MilliQ_0	MilliQ_0_11	pst	31	218.759	19	0	0	2.09539	14.924	NA	0	0
MilliQ	0	11	MilliQ_0	MilliQ_0_11	pst	42	748.347	236	74	1	0.763725	66.2308	4.93333	0.313559	0.00423729
MilliQ	0	11	MilliQ_0	MilliQ_0_11	pst	46	98	10	0	0	1.87739	0	NA	0	0
MilliQ	0	11	MilliQ_0	MilliQ_0_11	pst	58	276.33	31	0	0	1.57661	21.2957	NA	0	0
MilliQ	0	11	MilliQ_0	MilliQ_0_11	pst	64	314.297	40	0	0	1.38947	26.5633	NA	0	0
MilliQ	0	11	MilliQ_0	MilliQ_0_11	pst	66	61.58	14	0	0	0.654178	80.5856	NA	0	0
MilliQ	0	11	MilliQ_0	MilliQ_0_11	pst	69	264.233	148	84	1	0.592693	109.572	5.6	0.567568	0.00675676
MilliQ	0	11	MilliQ_0	MilliQ_0_11	pst	72	430.284	40	0	0	1.90222	13.8188	NA	0	0
MilliQ	0	11	MilliQ_0	MilliQ_0_11	pst	73	230.459	102	44	1	0.630048	60.4502	2.93333	0.431373	0.00980392
MilliQ	0	11	MilliQ_0	MilliQ_0_11	pst	92	95.366	10	0	0	1.82695	30.3894	NA	0	0
MilliQ	0	11	MilliQ_0	MilliQ_0_11	pst	101	346.574	148	70	2	0.66796	71.366	2.33333	0.472973	0.0135135
MilliQ	0	11	MilliQ_0	MilliQ_0_11	pst	102	262.657	142	82	3	0.538445	77.1059	1.82222	0.577465	0.0211268
MilliQ	0	11	MilliQ_0	MilliQ_0_11	pst	63	20.742	3	0	0	1.7881	NA	NA	0	0
MilliQ	0	11	MilliQ_0	MilliQ_0_11	pst	93	618.769	122	49	1	1.41511	52.9276	3.26667	0.401639	0.00819672
MilliQ	0	12	MilliQ_0	MilliQ_0_12	pre	1	268.235	27	2	0	1.80794	33.7916	0.133333	0.0740741	0
MilliQ	0	12	MilliQ_0	MilliQ_0_12	pre	16	225.201	21	0	0	1.9414	9.04458	NA	0	0
MilliQ	0	12	MilliQ_0	MilliQ_0_12	pre	19	228.034	23	0	0	1.7871	8.71455	NA	0	0
MilliQ	0	12	MilliQ_0	MilliQ_0_12	pst	2	308.416	25	0	0	2.21564	23.3747	NA	0	0
MilliQ	0	12	MilliQ_0	MilliQ_0_12	pst	4	189.176	19	0	0	1.81202	19.9566	NA	0	0
MilliQ	0	12	MilliQ_0	MilliQ_0_12	pst	13	163.032	22	0	0	1.33852	47.0655	NA	0	0
MilliQ	0	12	MilliQ_0	MilliQ_0_12	pst	19	238.573	24	0	0	1.7884	25.8722	NA	0	0
MilliQ	0	12	MilliQ_0	MilliQ_0_12	pst	34	316.598	31	0	0	1.81953	19.6376	NA	0	0
MilliQ	0	12	MilliQ_0	MilliQ_0_12	pst	44	310.687	27	0	0	2.06025	7.91393	NA	0	0
MilliQ	0	12	MilliQ_0	MilliQ_0_12	pst	54	113.43	11	0	0	1.95567	32.9116	NA	0	0
MilliQ	0	13	MilliQ_0	MilliQ_0_13	pre	2	505.614	211	119	3	0.744108	78.5136	2.64444	0.563981	0.014218
MilliQ	0	13	MilliQ_0	MilliQ_0_13	pre	6	149.151	14	0	0	1.97816	41.4626	NA	0	0
MilliQ	0	13	MilliQ_0	MilliQ_0_13	pre	11	98.06	10	0	0	1.87856	36.8938	NA	0	0
MilliQ	0	13	MilliQ_0	MilliQ_0_13	pre	15	474.568	43	0	0	1.94814	20.4209	NA	0	0
MilliQ	0	13	MilliQ_0	MilliQ_0_13	pre	21	351.259	151	95	2	0.961671	74.281	3.16667	0.629139	0.013245
MilliQ	0	13	MilliQ_0	MilliQ_0_13	pre	30	58.342	83	75	1	0.273744	122.657	5	0.903614	0.0120482
MilliQ	0	13	MilliQ_0	MilliQ_0_13	pre	38	609.216	212	137	1	1.28591	68.6581	9.13333	0.646226	0.00471698
MilliQ	0	13	MilliQ_0	MilliQ_0_13	pre	42	29.698	4	0	0	1.70678	47.6243	NA	0	0
MilliQ	0	13	MilliQ_0	MilliQ_0_13	pst	2	339.458	81	48	1	1.6232	54.3567	3.2	0.592593	0.0123457
MilliQ	0	13	MilliQ_0	MilliQ_0_13	pst	3	271.608	24	0	0	2.03603	18.3986	NA	0	0
MilliQ	0	13	MilliQ_0	MilliQ_0_13	pst	10	129.331	16	0	0	1.48656	36.2864	NA	0	0
MilliQ	0	13	MilliQ_0	MilliQ_0_13	pst	11	44.627	5	0	0	1.92358	24.3153	NA	0	0
MilliQ	0	13	MilliQ_0	MilliQ_0_13	pst	13	192.616	20	0	0	1.74789	17.2187	NA	0	0
MilliQ	0	13	MilliQ_0	MilliQ_0_13	pst	18	163.233	19	0	0	1.56352	29.0622	NA	0	0
MilliQ	0	14	MilliQ_0	MilliQ_0_14	pre	1	464.093	41	0	0	2.00041	34.3958	NA	0	0
MilliQ	0	14	MilliQ_0	MilliQ_0_14	pre	4	245.964	20	0	0	2.232	30.9816	NA	0	0
MilliQ	0	14	MilliQ_0	MilliQ_0_14	pre	13	211.698	24	0	0	1.58695	24.0548	NA	0	0
MilliQ	0	14	MilliQ_0	MilliQ_0_14	pre	17	66.313	8	0	0	1.6333	50.4236	NA	0	0
MilliQ	0	14	MilliQ_0	MilliQ_0_14	pre	19	1640.69	129	0	0	2.20999	24.2938	NA	0	0
MilliQ	0	14	MilliQ_0	MilliQ_0_14	pre	53	307.699	25	0	0	2.21048	18.6777	NA	0	0
MilliQ	0	14	MilliQ_0	MilliQ_0_14	pre	54	128.998	11	0	0	2.2241	24.861	NA	0	0
MilliQ	0	14	MilliQ_0	MilliQ_0_14	pre	56	525.829	47	0	0	1.97087	30.8674	NA	0	0
MilliQ	0	14	MilliQ_0	MilliQ_0_14	pre	57	187.321	15	0	0	2.25004	25.5238	NA	0	0
MilliQ	0	14	MilliQ_0	MilliQ_0_14	pre	67	154.337	13	0	0	2.21749	37.8354	NA	0	0
MilliQ	0	14	MilliQ_0	MilliQ_0_14	pre	70	110.147	9	0	0	2.37386	27.1686	NA	0	0
MilliQ	0	14	MilliQ_0	MilliQ_0_14	pre	71	105.119	9	0	0	2.2655	12.0208	NA	0	0
MilliQ	0	14	MilliQ_0	MilliQ_0_14	pre	72	76.643	7	0	0	2.20241	38.0793	NA	0	0
MilliQ	0	14	MilliQ_0	MilliQ_0_14	pre	74	179.775	14	0	0	2.38427	20.7494	NA	0	0
MilliQ	0	14	MilliQ_0	MilliQ_0_14	pre	77	124.164	51	37	1	0.984629	78.8021	2.46667	0.72549	0.0196078
MilliQ	0	14	MilliQ_0	MilliQ_0_14	pre	87	445.489	53	0	0	1.47708	44.7699	NA	0	0
MilliQ	0	14	MilliQ_0	MilliQ_0_14	pst	1	91.102	9	0	0	1.96341	33.3872	NA	0	0
MilliQ	0	14	MilliQ_0	MilliQ_0_14	pst	3	288.722	27	0	0	1.91459	25.9859	NA	0	0
MilliQ	0	14	MilliQ_0	MilliQ_0_14	pst	12	145.799	15	0	0	1.79554	13.6233	NA	0	0
MilliQ	0	14	MilliQ_0	MilliQ_0_14	pst	13	350.387	40	0	0	1.54901	26.5377	NA	0	0
MilliQ	0	15	MilliQ_0	MilliQ_0_15	pre	2	434.155	42	0	0	1.82572	38.683	NA	0	0
MilliQ	0	15	MilliQ_0	MilliQ_0_15	pre	3	249.295	18	0	0	2.52835	34.6199	NA	0	0
MilliQ	0	15	MilliQ_0	MilliQ_0_15	pre	9	247.512	26	0	0	1.70698	33.6389	NA	0	0
MilliQ	0	15	MilliQ_0	MilliQ_0_15	pre	14	58.493	6	0	0	2.017	24.8221	NA	0	0
MilliQ	0	15	MilliQ_0	MilliQ_0_15	pre	17	371.848	33	0	0	2.00351	34.2191	NA	0	0
MilliQ	0	15	MilliQ_0	MilliQ_0_15	pre	21	345.154	37	0	0	1.64346	33.2063	NA	0	0
MilliQ	0	15	MilliQ_0	MilliQ_0_15	pre	24	288.031	22	0	0	2.36479	20.1373	NA	0	0
MilliQ	0	15	MilliQ_0	MilliQ_0_15	pre	26	338.073	39	0	0	1.53391	32.1558	NA	0	0
MilliQ	0	15	MilliQ_0	MilliQ_0_15	pre	40	81.107	10	0	0	1.55377	24.3468	NA	0	0
MilliQ	0	15	MilliQ_0	MilliQ_0_15	pre	41	363.243	40	0	0	1.60587	29.3532	NA	0	0
MilliQ	0	15	MilliQ_0	MilliQ_0_15	pre	45	2161.93	240	15	1	1.64488	34.3964	1	0.0625	0.00416667
MilliQ	0	15	MilliQ_0	MilliQ_0_15	pre	59	798.823	173	78	2	1.39392	46.9336	2.6	0.450867	0.0115607
MilliQ	0	15	MilliQ_0	MilliQ_0_15	pre	80	437.645	101	15	1	0.837974	71.4473	1	0.148515	0.00990099
MilliQ	0	15	MilliQ_0	MilliQ_0_15	pre	101	154.802	14	0	0	2.05308	24.4337	NA	0	0
MilliQ	0	15	MilliQ_0	MilliQ_0_15	pre	118	108.793	17	0	0	1.08168	67.3911	NA	0	0
MilliQ	0	15	MilliQ_0	MilliQ_0_15	pre	119	209.478	20	0	0	1.90088	25.7609	NA	0	0
MilliQ	0	15	MilliQ_0	MilliQ_0_15	pre	127	488.669	50	0	0	1.71945	54.2519	NA	0	0
MilliQ	0	15	MilliQ_0	MilliQ_0_15	pre	135	120.376	139	114	2	0.593427	78.6821	3.8	0.820144	0.0143885
MilliQ	0	15	MilliQ_0	MilliQ_0_15	pre	137	302.426	29	0	0	1.86223	24.2485	NA	0	0
MilliQ	0	15	MilliQ_0	MilliQ_0_15	pre	136	96.544	10	0	0	1.84952	14.9574	NA	0	0
MilliQ	0	15	MilliQ_0	MilliQ_0_15	pst	1	81.772	8	0	0	2.01411	17.8866	NA	0	0
MilliQ	0	15	MilliQ_0	MilliQ_0_15	pst	3	225.461	64	34	1	1.16867	74.3999	2.26667	0.53125	0.015625
MilliQ	0	15	MilliQ_0	MilliQ_0_15	pst	11	216.17	22	0	0	1.7748	24.4272	NA	0	0
MilliQ	0	15	MilliQ_0	MilliQ_0_15	pst	13	242.081	28	0	0	1.54585	9.97515	NA	0	0
MilliQ	0	16	MilliQ_0	MilliQ_0_16	pre	2	44.12	4	0	0	2.53563	61.3769	NA	0	0
MilliQ	0	16	MilliQ_0	MilliQ_0_16	pre	3	237.099	16	0	0	2.72528	19.1552	NA	0	0
MilliQ	0	16	MilliQ_0	MilliQ_0_16	pre	7	200.025	20	0	0	1.81511	28.8209	NA	0	0
MilliQ	0	16	MilliQ_0	MilliQ_0_16	pre	13	360.177	29	0	0	2.21785	26.6197	NA	0	0
MilliQ	0	16	MilliQ_0	MilliQ_0_16	pre	27	266.699	19	0	0	2.55459	18.3629	NA	0	0
MilliQ	0	16	MilliQ_0	MilliQ_0_16	pre	28	410.445	112	70	1	1.58977	62.365	4.66667	0.625	0.00892857
MilliQ	0	16	MilliQ_0	MilliQ_0_16	pre	33	256.154	24	0	0	1.92019	26.0465	NA	0	0
MilliQ	0	16	MilliQ_0	MilliQ_0_16	pre	45	470.063	108	52	1	1.36381	62.8816	3.46667	0.481481	0.00925926
MilliQ	0	16	MilliQ_0	MilliQ_0_16	pre	47	127.468	13	0	0	1.83142	29.3642	NA	0	0
MilliQ	0	16	MilliQ_0	MilliQ_0_16	pre	54	311.164	31	0	0	1.7883	23.5675	NA	0	0
MilliQ	0	16	MilliQ_0	MilliQ_0_16	pre	65	353.099	40	0	0	1.56099	59.1683	NA	0	0
MilliQ	0	16	MilliQ_0	MilliQ_0_16	pre	74	111.496	9	0	0	2.40295	34.5901	NA	0	0
MilliQ	0	16	MilliQ_0	MilliQ_0_16	pre	78	327.033	25	0	0	2.34938	28.6465	NA	0	0
MilliQ	0	16	MilliQ_0	MilliQ_0_16	pre	81	208.996	19	0	0	2.00187	23.6472	NA	0	0
MilliQ	0	16	MilliQ_0	MilliQ_0_16	pre	87	284.006	24	0	0	2.12898	17.8635	NA	0	0
MilliQ	0	16	MilliQ_0	MilliQ_0_16	pre	94	183.439	15	0	0	2.25911	23.2498	NA	0	0
MilliQ	0	16	MilliQ_0	MilliQ_0_16	pst	2	192.177	15	0	0	2.27436	30.7556	NA	0	0
MilliQ	0	16	MilliQ_0	MilliQ_0_16	pst	7	578.513	46	0	0	2.16112	24.3545	NA	0	0
MilliQ	0	16	MilliQ_0	MilliQ_0_16	pst	19	552.249	44	0	0	2.15502	19.9209	NA	0	0
MilliQ	0	16	MilliQ_0	MilliQ_0_16	pst	41	557.038	43	0	0	2.17998	19.2618	NA	0	0
MilliQ	0	16	MilliQ_0	MilliQ_0_16	pst	42	594.631	50	0	0	2.0923	17.9262	NA	0	0
MilliQ	0	16	MilliQ_0	MilliQ_0_16	pst	47	575.22	48	0	0	2.11012	17.3209	NA	0	0
MilliQ	0	16	MilliQ_0	MilliQ_0_16	pst	81	564.745	245	133	2	0.718442	76.8388	4.43333	0.542857	0.00816327
MilliQ	0	16	MilliQ_0	MilliQ_0_16	pst	83	405.547	44	0	0	1.62609	30.0336	NA	0	0
MilliQ	0	16	MilliQ_0	MilliQ_0_16	pst	84	344.296	31	0	0	1.97871	16.9121	NA	0	0
MilliQ	0	16	MilliQ_0	MilliQ_0_16	pst	90	181.111	18	0	0	1.83683	32.0452	NA	0	0
MilliQ	0	16	MilliQ_0	MilliQ_0_16	pst	97	32.311	4	0	0	1.85695	75.2821	NA	0	0
MilliQ	0	16	MilliQ_0	MilliQ_0_16	pst	99	990.44	170	65	2	1.53474	60.0953	2.16667	0.382353	0.0117647
MilliQ	0	17	MilliQ_0	MilliQ_0_17	pre	5	390.471	44	0	0	1.56565	61.3195	NA	0	0
MilliQ	0	17	MilliQ_0	MilliQ_0_17	pre	8	1707.91	120	0	0	2.3344	28.9889	NA	0	0
MilliQ	0	17	MilliQ_0	MilliQ_0_17	pre	38	189.629	20	0	0	1.72076	64.2215	NA	0	0
MilliQ	0	17	MilliQ_0	MilliQ_0_17	pre	40	85.038	7	0	0	2.44359	22.6261	NA	0	0
MilliQ	0	17	MilliQ_0	MilliQ_0_17	pre	44	251.883	20	0	0	2.2857	25.3011	NA	0	0
MilliQ	0	17	MilliQ_0	MilliQ_0_17	pre	54	231.472	19	0	0	2.21717	23.922	NA	0	0
MilliQ	0	17	MilliQ_0	MilliQ_0_17	pre	72	234.079	16	0	0	2.69056	33.9035	NA	0	0
MilliQ	0	17	MilliQ_0	MilliQ_0_17	pre	74	420.55	32	0	0	2.339	25.8341	NA	0	0
MilliQ	0	17	MilliQ_0	MilliQ_0_17	pre	80	234.034	20	0	0	2.12371	23.1189	NA	0	0
MilliQ	0	17	MilliQ_0	MilliQ_0_17	pre	100	206.542	14	0	0	2.73927	21.7215	NA	0	0
MilliQ	0	17	MilliQ_0	MilliQ_0_17	pre	107	237.073	21	0	0	1.96361	32.7517	NA	0	0
MilliQ	0	17	MilliQ_0	MilliQ_0_17	pre	109	235.741	20	0	0	2.13922	19.9465	NA	0	0
MilliQ	0	17	MilliQ_0	MilliQ_0_17	pre	122	259.725	23	0	0	2.03549	15.4582	NA	0	0
MilliQ	0	17	MilliQ_0	MilliQ_0_17	pre	124	225.299	19	0	0	2.15805	14.0929	NA	0	0
MilliQ	0	17	MilliQ_0	MilliQ_0_17	pre	130	208.932	18	0	0	2.11899	12.4985	NA	0	0
MilliQ	0	17	MilliQ_0	MilliQ_0_17	pre	138	207.989	19	0	0	1.99224	25.2296	NA	0	0
MilliQ	0	17	MilliQ_0	MilliQ_0_17	pre	167	103.821	11	0	0	1.79002	31.9387	NA	0	0
MilliQ	0	17	MilliQ_0	MilliQ_0_17	pre	148	187.133	17	0	0	2.01654	28.3763	NA	0	0
MilliQ	0	17	MilliQ_0	MilliQ_0_17	pre	152	165.44	28	0	0	1.05644	59.5259	NA	0	0
MilliQ	0	17	MilliQ_0	MilliQ_0_17	pre	156	198.323	18	0	0	2.01137	12.4926	NA	0	0
MilliQ	0	17	MilliQ_0	MilliQ_0_17	pre	159	194.523	18	0	0	1.97284	19.4485	NA	0	0
MilliQ	0	17	MilliQ_0	MilliQ_0_17	pre	169	120.973	12	0	0	1.89611	22.8212	NA	0	0
MilliQ	0	17	MilliQ_0	MilliQ_0_17	pre	179	79.336	9	0	0	1.70983	31.339	NA	0	0
MilliQ	0	17	MilliQ_0	MilliQ_0_17	pre	184	89.488	9	0	0	1.92862	25.881	NA	0	0
MilliQ	0	17	MilliQ_0	MilliQ_0_17	pre	185	360.559	29	0	0	2.22018	26.4867	NA	0	0
MilliQ	0	17	MilliQ_0	MilliQ_0_17	pre	186	78.414	9	0	0	1.68994	13.8028	NA	0	0
MilliQ	0	17	MilliQ_0	MilliQ_0_17	pst	14	36.139	4	0	0	2.07695	3.70595	NA	0	0
MilliQ	0	17	MilliQ_0	MilliQ_0_17	pst	20	214.733	143	109	1	0.615716	101.078	7.26667	0.762238	0.00699301
MilliQ	0	18	MilliQ_0	MilliQ_0_18	pre	1	228.346	22	2	0	1.91671	11.0288	0.133333	0.0909091	0
MilliQ	0	18	MilliQ_0	MilliQ_0_18	pre	10	149.75	14	0	0	1.98607	46.5896	NA	0	0
MilliQ	0	18	MilliQ_0	MilliQ_0_18	pre	11	360.209	37	0	0	1.72515	22.6805	NA	0	0
MilliQ	0	18	MilliQ_0	MilliQ_0_18	pre	24	299.926	28	0	0	1.83222	15.7991	NA	0	0
MilliQ	0	18	MilliQ_0	MilliQ_0_18	pre	25	123.309	11	0	0	2.12602	23.6828	NA	0	0
MilliQ	0	18	MilliQ_0	MilliQ_0_18	pre	27	218.232	23	0	0	1.71027	19.8527	NA	0	0
MilliQ	0	18	MilliQ_0	MilliQ_0_18	pst	1	332.553	30	0	0	1.97713	8.13092	NA	0	0
MilliQ	0	18	MilliQ_0	MilliQ_0_18	pst	7	272.617	28	0	0	1.74085	22.671	NA	0	0
MilliQ	0	19	MilliQ_0	MilliQ_0_19	pre	1	185.43	89	39	1	0.523835	69.6349	2.6	0.438202	0.011236
MilliQ	0	19	MilliQ_0	MilliQ_0_19	pre	3	313.154	310	191	7	0.244928	87.4554	1.81905	0.616129	0.0225806
MilliQ	0	19	MilliQ_0	MilliQ_0_19	pre	5	281.201	92	36	1	0.753216	101.525	2.4	0.391304	0.0108696
MilliQ	0	19	MilliQ_0	MilliQ_0_19	pre	17	495.744	565	449	8	0.31876	78.8161	3.74167	0.79469	0.0141593
MilliQ	0	19	MilliQ_0	MilliQ_0_19	pst	2	757.757	887	652	7	0.294287	74.5554	6.20952	0.735062	0.00789177
MilliQ	0	19	MilliQ_0	MilliQ_0_19	pst	14	22	145	144	0	NA	NA	9.6	0.993103	0
MilliQ	0	20	MilliQ_0	MilliQ_0_20	pre	1	381.418	180	117	3	0.759875	73.831	2.6	0.65	0.0166667
MilliQ	0	20	MilliQ_0	MilliQ_0_20	pre	3	95.475	20	0	0	0.825526	112.047	NA	0	0
MilliQ	0	20	MilliQ_0	MilliQ_0_20	pre	4	427.97	79	38	1	1.69109	42.9447	2.53333	0.481013	0.0126582
MilliQ	0	20	MilliQ_0	MilliQ_0_20	pre	7	121.705	28	0	0	0.73341	107.092	NA	0	0
MilliQ	0	20	MilliQ_0	MilliQ_0_20	pre	11	112.872	31	0	0	0.648678	95.9437	NA	0	0
MilliQ	0	20	MilliQ_0	MilliQ_0_20	pre	15	184.283	18	0	0	1.86898	43.9332	NA	0	0
MilliQ	0	20	MilliQ_0	MilliQ_0_20	pre	23	235.649	29	0	0	1.45105	29.7031	NA	0	0
MilliQ	0	20	MilliQ_0	MilliQ_0_20	pre	24	266.139	38	0	0	1.24017	20.3434	NA	0	0
MilliQ	0	20	MilliQ_0	MilliQ_0_20	pre	27	688.53	90	0	0	1.33385	17.3398	NA	0	0
MilliQ	0	20	MilliQ_0	MilliQ_0_20	pre	33	346.168	52	0	0	1.17027	16.7514	NA	0	0
MilliQ	0	20	MilliQ_0	MilliQ_0_20	pre	39	265.193	22	0	0	2.17729	25.0385	NA	0	0
MilliQ	0	20	MilliQ_0	MilliQ_0_20	pre	40	79.996	8	0	0	1.97034	33.0405	NA	0	0
MilliQ	0	20	MilliQ_0	MilliQ_0_20	pre	43	45.657	7	0	0	1.06049	33.263	NA	0	0
MilliQ	0	20	MilliQ_0	MilliQ_0_20	pre	44	21	4	0	0	0.890805	0	NA	0	0
MilliQ	0	20	MilliQ_0	MilliQ_0_20	pre	45	461.81	70	0	0	1.15395	17.1567	NA	0	0
MilliQ	0	20	MilliQ_0	MilliQ_0_20	pre	50	35	5	0	0	1.50862	0	NA	0	0
MilliQ	0	20	MilliQ_0	MilliQ_0_20	pre	51	452.199	69	0	0	1.14655	16.5066	NA	0	0
MilliQ	0	20	MilliQ_0	MilliQ_0_20	pre	61	541.131	81	0	0	1.10158	19.8951	NA	0	0
MilliQ	0	20	MilliQ_0	MilliQ_0_20	pre	62	350.963	36	0	0	1.72888	73.0446	NA	0	0
MilliQ	0	20	MilliQ_0	MilliQ_0_20	pre	64	385.42	61	0	0	1.09987	18.8273	NA	0	0
MilliQ	0	20	MilliQ_0	MilliQ_0_20	pst	2	204	20	0	0	1.85118	21.2132	NA	0	0
MilliQ	0	20	MilliQ_0	MilliQ_0_20	pst	6	156.034	15	0	0	1.9216	15.3267	NA	0	0
MilliQ	0	20	MilliQ_0	MilliQ_0_20	pst	8	70.334	9	0	0	1.51582	26.2899	NA	0	0
NP1	0.1	1	NP1_0.1	NP1_0.1_1	pre	4	205.503	29	0	0	1.26542	84.1578	NA	0	0
NP1	0.1	1	NP1_0.1	NP1_0.1_1	pre	6	428.486	90	31	1	1.22915	73.7731	2.06667	0.344444	0.0111111
NP1	0.1	1	NP1_0.1	NP1_0.1_1	pre	9	851.283	114	3	0	1.29372	78.5702	0.2	0.0263158	0
NP1	0.1	1	NP1_0.1	NP1_0.1_1	pre	21	512.337	74	0	0	1.20195	114.481	NA	0	0
NP1	0.1	1	NP1_0.1	NP1_0.1_1	pre	23	531.325	87	0	0	1.05387	88.5886	NA	0	0
NP1	0.1	1	NP1_0.1	NP1_0.1_1	pre	24	247.52	39	0	0	1.12304	72.6883	NA	0	0
NP1	0.1	1	NP1_0.1	NP1_0.1_1	pre	26	434.553	60	0	0	1.26987	88.3265	NA	0	0
NP1	0.1	1	NP1_0.1	NP1_0.1_1	pre	29	690.638	89	0	0	1.35313	94.9109	NA	0	0
NP1	0.1	1	NP1_0.1	NP1_0.1_1	pre	35	444.171	71	0	0	1.09278	80.2573	NA	0	0
NP1	0.1	1	NP1_0.1	NP1_0.1_1	pre	40	933.38	187	56	1	1.17542	99.9179	3.73333	0.299465	0.00534759
NP1	0.1	1	NP1_0.1	NP1_0.1_1	pre	41	363.998	199	123	2	0.713837	100.975	4.1	0.61809	0.0100503
NP1	0.1	1	NP1_0.1	NP1_0.1_1	pre	46	711.289	75	0	0	1.63743	97.0644	NA	0	0
NP1	0.1	1	NP1_0.1	NP1_0.1_1	pre	48	377.68	66	0	0	0.956218	75.6354	NA	0	0
NP1	0.1	1	NP1_0.1	NP1_0.1_1	pre	49	33.647	7	0	0	0.966868	114.563	NA	0	0
NP1	0.1	1	NP1_0.1	NP1_0.1_1	pre	51	172.088	25	0	0	1.23627	82.0063	NA	0	0
NP1	0.1	1	NP1_0.1	NP1_0.1_1	pre	53	443.243	60	0	0	1.2863	87.2123	NA	0	0
NP1	0.1	1	NP1_0.1	NP1_0.1_1	pre	58	192.99	33	0	0	0.999429	99.8977	NA	0	0
NP1	0.1	1	NP1_0.1	NP1_0.1_1	pre	59	310.697	189	122	2	0.607934	112.766	4.06667	0.645503	0.010582
NP1	0.1	1	NP1_0.1	NP1_0.1_1	pre	61	722.496	207	89	2	0.934344	103.072	2.96667	0.429952	0.00966184
NP1	0.1	1	NP1_0.1	NP1_0.1_1	pre	70	511.575	96	13	1	1.01657	115.207	0.866667	0.135417	0.0104167
NP1	0.1	1	NP1_0.1	NP1_0.1_1	pre	74	199.229	53	19	1	0.950172	96.4411	1.26667	0.358491	0.0188679
NP1	0.1	1	NP1_0.1	NP1_0.1_1	pre	76	440.423	61	2	0	1.29436	93.2824	0.133333	0.0327869	0
NP1	0.1	1	NP1_0.1	NP1_0.1_1	pst	4	85.379	16	2	0	0.95622	105.787	0.133333	0.125	0
NP1	0.1	1	NP1_0.1	NP1_0.1_1	pst	6	219.893	39	0	0	0.965109	99.8415	NA	0	0
NP1	0.1	1	NP1_0.1	NP1_0.1_1	pst	17	167.96	73	38	1	0.765522	100.867	2.53333	0.520548	0.0136986
NP1	0.1	1	NP1_0.1	NP1_0.1_1	pst	23	155.667	24	0	0	1.15904	112.091	NA	0	0
NP1	0.1	1	NP1_0.1	NP1_0.1_1	pst	32	740.629	239	117	4	0.865447	107.02	1.95	0.48954	0.0167364
NP1	0.1	1	NP1_0.1	NP1_0.1_1	pst	33	116.582	24	7	0	0.877414	123.075	0.466667	0.291667	0
NP1	0.1	1	NP1_0.1	NP1_0.1_1	pst	44	1802.66	606	259	10	0.77461	111.102	1.72667	0.427393	0.0165017
NP1	0.1	1	NP1_0.1	NP1_0.1_1	pst	51	603.882	163	65	2	0.965707	104.502	2.16667	0.398773	0.0122699
NP1	0.1	1	NP1_0.1	NP1_0.1_1	pst	56	943.395	223	84	2	1.0972	116.143	2.8	0.376682	0.00896861
NP1	0.1	2	NP1_0.1	NP1_0.1_2	pst	4	305.047	381	329	1	0.610838	98.7949	21.9333	0.863517	0.00262467
NP1	0.1	2	NP1_0.1	NP1_0.1_2	pst	6	110.999	131	108	1	0.476638	93.8914	7.2	0.824427	0.00763359
NP1	0.1	2	NP1_0.1	NP1_0.1_2	pst	7	231.878	96	50	1	0.717625	101.059	3.33333	0.520833	0.0104167
NP1	0.1	2	NP1_0.1	NP1_0.1_2	pst	14	366.565	60	0	0	1.07121	114.616	NA	0	0
NP1	0.1	2	NP1_0.1	NP1_0.1_2	pst	36	113.155	21	0	0	0.975466	105.844	NA	0	0
NP1	0.1	2	NP1_0.1	NP1_0.1_2	pst	37	620.6	374	249	2	0.716916	115.91	8.3	0.665775	0.00534759
NP1	0.1	2	NP1_0.1	NP1_0.1_2	pst	39	314.71	87	35	1	0.961403	109.228	2.33333	0.402299	0.0114943
NP1	0.1	2	NP1_0.1	NP1_0.1_2	pst	46	477.106	70	0	0	1.19215	97.801	NA	0	0
NP1	0.1	2	NP1_0.1	NP1_0.1_2	pst	48	654.96	323	219	4	0.931421	108.027	3.65	0.678019	0.0123839
NP1	0.1	2	NP1_0.1	NP1_0.1_2	pst	59	403.677	64	0	0	1.10474	107.464	NA	0	0
NP1	0.1	2	NP1_0.1	NP1_0.1_2	pst	64	487.588	521	403	6	0.404397	109.272	4.47778	0.773512	0.0115163
NP1	0.1	2	NP1_0.1	NP1_0.1_2	pst	77	408.325	114	47	1	0.977524	109.949	3.13333	0.412281	0.00877193
NP1	0.1	2	NP1_0.1	NP1_0.1_2	pst	85	1031.35	972	691	5	0.404746	133.826	9.21333	0.710905	0.00514403
NP1	0.1	2	NP1_0.1	NP1_0.1_2	pst	87	281.203	51	2	0	0.975776	114.875	0.133333	0.0392157	0
NP1	0.1	2	NP1_0.1	NP1_0.1_2	pst	105	383.262	67	0	0	0.999475	103.833	NA	0	0
NP1	0.1	2	NP1_0.1	NP1_0.1_2	pst	107	179.146	34	0	0	0.91245	136.902	NA	0	0
NP1	0.1	2	NP1_0.1	NP1_0.1_2	pst	109	306.236	184	133	2	0.80929	123.811	4.43333	0.722826	0.0108696
NP1	0.1	2	NP1_0.1	NP1_0.1_2	pst	111	365.483	262	180	2	0.569374	118.647	6	0.687023	0.00763359
NP1	0.1	2	NP1_0.1	NP1_0.1_2	pst	114	87.606	15	0	0	1.07888	118.536	NA	0	0
NP1	0.1	2	NP1_0.1	NP1_0.1_2	pst	115	59.75	17	0	0	0.643847	85.7991	NA	0	0
NP1	0.1	2	NP1_0.1	NP1_0.1_2	pst	96	812.757	363	243	1	1.0431	113.633	16.2	0.669421	0.00275482
NP1	0.1	3	NP1_0.1	NP1_0.1_3	pre	11	192.567	22	2	0	1.57677	98.3575	0.133333	0.0909091	0
NP1	0.1	3	NP1_0.1	NP1_0.1_3	pre	24	521.88	141	67	1	1.13713	104.92	4.46667	0.475177	0.0070922
NP1	0.1	3	NP1_0.1	NP1_0.1_3	pre	42	181.38	25	0	0	1.30302	121.068	NA	0	0
NP1	0.1	3	NP1_0.1	NP1_0.1_3	pre	53	479.484	54	0	0	1.55981	103.723	NA	0	0
NP1	0.1	3	NP1_0.1	NP1_0.1_3	pre	56	421.301	116	61	1	1.19362	111.884	4.06667	0.525862	0.00862069
NP1	0.1	3	NP1_0.1	NP1_0.1_3	pre	76	114.585	15	0	0	1.41116	43.3554	NA	0	0
NP1	0.1	3	NP1_0.1	NP1_0.1_3	pre	77	308.055	45	0	0	1.20711	77.6976	NA	0	0
NP1	0.1	3	NP1_0.1	NP1_0.1_3	pre	81	391.815	655	596	3	0.48195	114.221	13.2444	0.909924	0.00458015
NP1	0.1	3	NP1_0.1	NP1_0.1_3	pre	84	522.571	74	0	0	1.23422	114.887	NA	0	0
NP1	0.1	3	NP1_0.1	NP1_0.1_3	pre	98	585.111	103	18	1	1.14326	118.838	1.2	0.174757	0.00970874
NP1	0.1	3	NP1_0.1	NP1_0.1_3	pre	112	1094.56	642	380	6	0.560885	105.31	4.22222	0.5919	0.00934579
NP1	0.1	3	NP1_0.1	NP1_0.1_3	pre	113	418.847	51	0	0	1.4443	110.312	NA	0	0
NP1	0.1	3	NP1_0.1	NP1_0.1_3	pre	120	241.684	34	0	0	1.26272	103.084	NA	0	0
NP1	0.1	3	NP1_0.1	NP1_0.1_3	pre	139	461.763	194	121	2	0.962246	106.836	4.03333	0.623711	0.0103093
NP1	0.1	3	NP1_0.1	NP1_0.1_3	pre	142	578.713	147	59	1	1.02682	96.2203	3.93333	0.401361	0.00680272
NP1	0.1	3	NP1_0.1	NP1_0.1_3	pre	147	1055.17	888	736	5	0.796104	114.201	9.81333	0.828829	0.00563063
NP1	0.1	3	NP1_0.1	NP1_0.1_3	pre	149	128.572	19	0	0	1.23154	110.701	NA	0	0
NP1	0.1	3	NP1_0.1	NP1_0.1_3	pre	150	434.874	79	0	0	0.961262	111.62	NA	0	0
NP1	0.1	3	NP1_0.1	NP1_0.1_3	pst	6	185.725	207	176	2	0.641414	115.279	5.86667	0.850242	0.00966184
NP1	0.1	3	NP1_0.1	NP1_0.1_3	pst	8	207.494	94	63	0	1.04902	135.26	4.2	0.670213	0
NP1	0.1	3	NP1_0.1	NP1_0.1_3	pst	15	177.989	347	329	2	0.487424	125.224	10.9667	0.948127	0.00576369
NP1	0.1	3	NP1_0.1	NP1_0.1_3	pst	18	188.323	96	48	2	0.522406	115.982	1.6	0.5	0.0208333
NP1	0.1	3	NP1_0.1	NP1_0.1_3	pst	19	722.638	1000	827	7	0.435158	104.419	7.87619	0.827	0.007
NP1	0.1	3	NP1_0.1	NP1_0.1_3	pst	37	474.744	200	131	1	1.1137	120.22	8.73333	0.655	0.005
NP1	0.1	3	NP1_0.1	NP1_0.1_3	pst	38	216.27	171	136	2	0.769037	123.575	4.53333	0.795322	0.0116959
NP1	0.1	4	NP1_0.1	NP1_0.1_4	pre	15	869.211	998	851	7	0.711088	113.652	8.10476	0.852705	0.00701403
NP1	0.1	4	NP1_0.1	NP1_0.1_4	pre	18	433.916	95	2	0	0.795692	95.538	0.133333	0.0210526	0
NP1	0.1	4	NP1_0.1	NP1_0.1_4	pre	26	462.004	55	0	0	1.4751	83.3169	NA	0	0
NP1	0.1	4	NP1_0.1	NP1_0.1_4	pre	27	593.057	76	0	0	1.36104	100.02	NA	0	0
NP1	0.1	4	NP1_0.1	NP1_0.1_4	pre	28	233.721	44	0	0	0.9251	108.912	NA	0	0
NP1	0.1	4	NP1_0.1	NP1_0.1_4	pre	33	177.614	28	0	0	1.13418	107.425	NA	0	0
NP1	0.1	4	NP1_0.1	NP1_0.1_4	pre	37	78.017	11	0	0	1.34512	91.1989	NA	0	0
NP1	0.1	4	NP1_0.1	NP1_0.1_4	pre	38	253.521	33	0	0	1.36595	87.0202	NA	0	0
NP1	0.1	4	NP1_0.1	NP1_0.1_4	pre	44	153.483	20	0	0	1.39276	91.1115	NA	0	0
NP1	0.1	4	NP1_0.1	NP1_0.1_4	pre	54	398.057	48	0	0	1.46021	93.2556	NA	0	0
NP1	0.1	4	NP1_0.1	NP1_0.1_4	pre	56	989.034	570	419	1	0.960059	102.237	27.9333	0.735088	0.00175439
NP1	0.1	4	NP1_0.1	NP1_0.1_4	pre	73	113.177	15	0	0	1.39381	104.566	NA	0	0
NP1	0.1	4	NP1_0.1	NP1_0.1_4	pre	79	405.19	56	0	0	1.27019	109.353	NA	0	0
NP1	0.1	4	NP1_0.1	NP1_0.1_4	pre	80	647.685	314	223	2	0.982619	117.235	7.43333	0.710191	0.00636943
NP1	0.1	4	NP1_0.1	NP1_0.1_4	pre	87	462.236	62	0	0	1.30649	86.2941	NA	0	0
NP1	0.1	4	NP1_0.1	NP1_0.1_4	pre	90	245.615	37	0	0	1.1763	109.118	NA	0	0
NP1	0.1	4	NP1_0.1	NP1_0.1_4	pre	98	296.225	54	0	0	0.963634	114.924	NA	0	0
NP1	0.1	4	NP1_0.1	NP1_0.1_4	pre	103	341.259	46	0	0	1.30751	120.916	NA	0	0
NP1	0.1	4	NP1_0.1	NP1_0.1_4	pre	63	143.849	20	0	0	1.23275	101.542	NA	0	0
NP1	0.1	4	NP1_0.1	NP1_0.1_4	pst	2	77.498	178	174	0	1.69759	181.163	11.6	0.977528	0
NP1	0.1	4	NP1_0.1	NP1_0.1_4	pst	11	211.722	29	0	0	1.30371	106.252	NA	0	0
NP1	0.1	4	NP1_0.1	NP1_0.1_4	pst	25	480.567	70	0	0	1.20081	107.843	NA	0	0
NP1	0.1	4	NP1_0.1	NP1_0.1_4	pst	28	182.115	24	0	0	1.27079	128.591	NA	0	0
NP1	0.1	4	NP1_0.1	NP1_0.1_4	pst	56	2284.58	998	503	4	0.743223	114.268	8.38333	0.504008	0.00400802
NP1	0.1	4	NP1_0.1	NP1_0.1_4	pst	64	189.175	29	3	0	1.17363	112.712	0.2	0.103448	0
NP1	0.1	4	NP1_0.1	NP1_0.1_4	pst	69	526.452	85	0	0	1.08057	112.863	NA	0	0
NP1	0.1	4	NP1_0.1	NP1_0.1_4	pst	71	1598.31	1000	610	11	0.56624	134.537	3.69697	0.61	0.011
NP1	0.1	5	NP1_0.1	NP1_0.1_5	pre	2	511.602	535	463	1	0.911595	122.698	30.8667	0.865421	0.00186916
NP1	0.1	5	NP1_0.1	NP1_0.1_5	pre	15	406.296	73	15	1	1.15943	127.536	1	0.205479	0.0136986
NP1	0.1	5	NP1_0.1	NP1_0.1_5	pre	16	96.476	16	0	0	1.10893	114.124	NA	0	0
NP1	0.1	5	NP1_0.1	NP1_0.1_5	pre	20	111.47	15	0	0	1.29272	120.497	NA	0	0
NP1	0.1	5	NP1_0.1	NP1_0.1_5	pre	22	378.552	47	0	0	1.38999	97.1152	NA	0	0
NP1	0.1	5	NP1_0.1	NP1_0.1_5	pre	24	579.877	68	0	0	1.41502	91.1567	NA	0	0
NP1	0.1	5	NP1_0.1	NP1_0.1_5	pre	28	199.863	115	75	1	0.685345	104.819	5	0.652174	0.00869565
NP1	0.1	5	NP1_0.1	NP1_0.1_5	pre	34	221.711	27	0	0	1.47023	114.961	NA	0	0
NP1	0.1	5	NP1_0.1	NP1_0.1_5	pre	38	206.48	27	0	0	1.36923	99.7073	NA	0	0
NP1	0.1	5	NP1_0.1	NP1_0.1_5	pre	49	298.595	44	0	0	1.19725	113.577	NA	0	0
NP1	0.1	5	NP1_0.1	NP1_0.1_5	pst	7	402.223	493	413	1	0.653429	105.646	27.5333	0.837728	0.0020284
NP1	0.1	5	NP1_0.1	NP1_0.1_5	pst	14	796.798	717	596	5	0.79318	109.477	7.94667	0.831241	0.0069735
NP1	0.1	5	NP1_0.1	NP1_0.1_5	pst	19	292.38	113	60	1	0.817182	100.848	4	0.530973	0.00884956
NP1	0.1	5	NP1_0.1	NP1_0.1_5	pst	33	84.97	16	0	0	0.976667	139.534	NA	0	0
NP1	0.1	5	NP1_0.1	NP1_0.1_5	pst	34	311.422	139	99	2	0.815172	118.423	3.3	0.71223	0.0143885
NP1	0.1	5	NP1_0.1	NP1_0.1_5	pst	80	282.211	1000	955	1	0.914835	117.055	63.6667	0.955	0.001
NP1	0.1	5	NP1_0.1	NP1_0.1_5	pst	81	223.967	39	0	0	1.01618	105.54	NA	0	0
NP1	0.1	6	NP1_0.1	NP1_0.1_6	pre	1	33.176	5	0	0	1.43	185.331	NA	0	0
NP1	0.1	6	NP1_0.1	NP1_0.1_6	pre	5	594.751	210	114	1	1.01086	124.897	7.6	0.542857	0.0047619
NP1	0.1	6	NP1_0.1	NP1_0.1_6	pre	16	433.8	59	0	0	1.28954	104.743	NA	0	0
NP1	0.1	6	NP1_0.1	NP1_0.1_6	pre	18	397.254	47	0	0	1.48897	106.106	NA	0	0
NP1	0.1	6	NP1_0.1	NP1_0.1_6	pre	35	456.908	49	0	0	1.6412	108.15	NA	0	0
NP1	0.1	6	NP1_0.1	NP1_0.1_6	pre	44	711.704	167	64	1	1.1274	109.957	4.26667	0.383234	0.00598802
NP1	0.1	6	NP1_0.1	NP1_0.1_6	pre	56	586.404	76	0	0	1.34806	104.516	NA	0	0
NP1	0.1	6	NP1_0.1	NP1_0.1_6	pre	61	446.08	50	0	0	1.5696	111.009	NA	0	0
NP1	0.1	6	NP1_0.1	NP1_0.1_6	pre	72	896.37	187	62	1	1.19459	107.678	4.13333	0.331551	0.00534759
NP1	0.1	6	NP1_0.1	NP1_0.1_6	pre	74	589.649	73	0	0	1.36056	94.6414	NA	0	0
NP1	0.1	6	NP1_0.1	NP1_0.1_6	pre	83	1741.29	653	303	3	0.81601	116.011	6.73333	0.464012	0.00459418
NP1	0.1	6	NP1_0.1	NP1_0.1_6	pre	87	399.818	60	3	0	1.18099	90.8952	0.2	0.05	0
NP1	0.1	6	NP1_0.1	NP1_0.1_6	pre	95	370.675	58	0	0	1.12122	88.579	NA	0	0
NP1	0.1	6	NP1_0.1	NP1_0.1_6	pre	97	207.767	30	0	0	1.23524	100.611	NA	0	0
NP1	0.1	6	NP1_0.1	NP1_0.1_6	pre	101	128.095	21	0	0	1.10428	96.6249	NA	0	0
NP1	0.1	6	NP1_0.1	NP1_0.1_6	pre	102	32.719	8	0	0	0.805887	150.129	NA	0	0
NP1	0.1	6	NP1_0.1	NP1_0.1_6	pst	4	405.068	89	27	1	1.05665	112.295	1.8	0.303371	0.011236
NP1	0.1	6	NP1_0.1	NP1_0.1_6	pst	8	406.98	50	0	0	1.43201	101.481	NA	0	0
NP1	0.1	6	NP1_0.1	NP1_0.1_6	pst	11	345.762	45	0	0	1.35488	96.9835	NA	0	0
NP1	0.1	6	NP1_0.1	NP1_0.1_6	pst	14	444.626	61	0	0	1.26759	110.895	NA	0	0
NP1	0.1	6	NP1_0.1	NP1_0.1_6	pst	31	825.794	209	99	2	1.20648	110.987	3.3	0.473684	0.00956938
NP1	0.1	6	NP1_0.1	NP1_0.1_6	pst	34	190.848	32	4	0	1.1293	121.816	0.266667	0.125	0
NP1	0.1	7	NP1_0.1	NP1_0.1_7	pre	3	65.518	9	0	0	1.41203	99.2997	NA	0	0
NP1	0.1	7	NP1_0.1	NP1_0.1_7	pre	20	530.602	144	61	1	1.05439	116.73	4.06667	0.423611	0.00694444
NP1	0.1	7	NP1_0.1	NP1_0.1_7	pre	28	605.474	511	413	4	0.765355	123.459	6.88333	0.808219	0.00782779
NP1	0.1	7	NP1_0.1	NP1_0.1_7	pre	40	315.038	259	207	3	0.732617	110.915	4.6	0.799228	0.011583
NP1	0.1	7	NP1_0.1	NP1_0.1_7	pre	44	410.626	60	2	0	1.20196	104.733	0.133333	0.0333333	0
NP1	0.1	7	NP1_0.1	NP1_0.1_7	pre	81	249.319	990	958	2	0.868793	107.324	31.9333	0.967677	0.0020202
NP1	0.1	7	NP1_0.1	NP1_0.1_7	pst	3	233.636	37	0	0	1.11895	90.5565	NA	0	0
NP1	0.1	7	NP1_0.1	NP1_0.1_7	pst	4	169.244	23	0	0	1.26723	124.171	NA	0	0
NP1	0.1	7	NP1_0.1	NP1_0.1_7	pst	7	471.444	375	281	5	0.624918	105.192	3.74667	0.749333	0.0133333
NP1	0.1	8	NP1_0.1	NP1_0.1_8	pre	2	63.843	12	0	0	0.961489	107.434	NA	0	0
NP1	0.1	8	NP1_0.1	NP1_0.1_8	pre	3	55.204	58	42	1	0.311241	119.252	2.8	0.724138	0.0172414
NP1	0.1	8	NP1_0.1	NP1_0.1_8	pre	7	193.016	83	58	1	1.00828	114.795	3.86667	0.698795	0.0120482
NP1	0.1	8	NP1_0.1	NP1_0.1_8	pre	8	511.737	67	0	0	1.33684	75.2957	NA	0	0
NP1	0.1	8	NP1_0.1	NP1_0.1_8	pre	10	118.355	21	0	0	1.00737	120.793	NA	0	0
NP1	0.1	8	NP1_0.1	NP1_0.1_8	pre	12	637.237	85	0	0	1.30795	112.395	NA	0	0
NP1	0.1	8	NP1_0.1	NP1_0.1_8	pre	13	157.589	24	0	0	1.18133	124.968	NA	0	0
NP1	0.1	8	NP1_0.1	NP1_0.1_8	pre	15	178.941	25	0	0	1.2855	106.884	NA	0	0
NP1	0.1	8	NP1_0.1	NP1_0.1_8	pre	19	157.534	20	0	0	1.38868	129.726	NA	0	0
NP1	0.1	8	NP1_0.1	NP1_0.1_8	pre	22	356.142	47	0	0	1.33487	102.352	NA	0	0
NP1	0.1	8	NP1_0.1	NP1_0.1_8	pre	25	274.392	32	0	0	1.52609	88.4997	NA	0	0
NP1	0.1	8	NP1_0.1	NP1_0.1_8	pre	29	232.504	29	0	0	1.35764	97.9275	NA	0	0
NP1	0.1	8	NP1_0.1	NP1_0.1_8	pre	33	533.257	454	366	3	0.756443	94.2676	8.13333	0.806167	0.00660793
NP1	0.1	8	NP1_0.1	NP1_0.1_8	pre	43	1140.42	441	269	5	0.904481	112.752	3.58667	0.609977	0.0113379
NP1	0.1	8	NP1_0.1	NP1_0.1_8	pre	44	448.131	57	0	0	1.37972	87.2891	NA	0	0
NP1	0.1	8	NP1_0.1	NP1_0.1_8	pre	50	161.57	24	0	0	1.21117	110.141	NA	0	0
NP1	0.1	8	NP1_0.1	NP1_0.1_8	pre	54	160.921	21	0	0	1.38725	111.078	NA	0	0
NP1	0.1	8	NP1_0.1	NP1_0.1_8	pre	56	249.377	34	0	0	1.30292	99.9287	NA	0	0
NP1	0.1	8	NP1_0.1	NP1_0.1_8	pre	57	471.438	56	0	0	1.44436	110.048	NA	0	0
NP1	0.1	8	NP1_0.1	NP1_0.1_8	pre	59	451.009	82	0	0	0.960002	95.4674	NA	0	0
NP1	0.1	8	NP1_0.1	NP1_0.1_8	pst	3	140.631	18	0	0	1.42628	132.731	NA	0	0
NP1	0.1	8	NP1_0.1	NP1_0.1_8	pst	6	600.51	191	114	1	1.18878	103.132	7.6	0.596859	0.0052356
NP1	0.1	8	NP1_0.1	NP1_0.1_8	pst	17	562.108	329	220	2	0.750587	114.474	7.33333	0.668693	0.00607903
NP1	0.1	8	NP1_0.1	NP1_0.1_8	pst	18	562.506	75	0	0	1.31058	127.318	NA	0	0
NP1	0.1	8	NP1_0.1	NP1_0.1_8	pst	24	268.102	27	0	0	1.66819	123.907	NA	0	0
NP1	0.1	8	NP1_0.1	NP1_0.1_8	pst	32	348.743	49	0	0	1.25266	105.269	NA	0	0
NP1	0.1	8	NP1_0.1	NP1_0.1_8	pst	39	546.07	79	0	0	1.18643	95.1248	NA	0	0
NP1	0.1	8	NP1_0.1	NP1_0.1_8	pst	44	935.194	372	215	3	0.953119	103.65	4.77778	0.577957	0.00806452
NP1	0.1	8	NP1_0.1	NP1_0.1_8	pst	48	221.005	124	66	1	0.486376	110.658	4.4	0.532258	0.00806452
NP1	0.1	8	NP1_0.1	NP1_0.1_8	pst	49	1118.45	410	238	2	0.990529	116.102	7.93333	0.580488	0.00487805
NP1	0.1	9	NP1_0.1	NP1_0.1_9	pre	9	235.221	30	2	0	1.40396	87.2093	0.133333	0.0666667	0
NP1	0.1	9	NP1_0.1	NP1_0.1_9	pre	16	503.988	76	0	0	1.15858	102.951	NA	0	0
NP1	0.1	9	NP1_0.1	NP1_0.1_9	pre	21	324.177	41	0	0	1.39732	107.312	NA	0	0
NP1	0.1	9	NP1_0.1	NP1_0.1_9	pre	23	366.548	165	114	1	1.06114	112.834	7.6	0.690909	0.00606061
NP1	0.1	9	NP1_0.1	NP1_0.1_9	pre	30	313.174	35	0	0	1.5805	95.9788	NA	0	0
NP1	0.1	9	NP1_0.1	NP1_0.1_9	pre	35	403.462	49	0	0	1.44921	95.3008	NA	0	0
NP1	0.1	9	NP1_0.1	NP1_0.1_9	pre	46	104.358	14	0	0	1.38406	125.61	NA	0	0
NP1	0.1	9	NP1_0.1	NP1_0.1_9	pre	48	131.211	20	0	0	1.19065	97.4325	NA	0	0
NP1	0.1	9	NP1_0.1	NP1_0.1_9	pre	49	1299.49	711	461	5	0.734571	110.523	6.14667	0.648383	0.00703235
NP1	0.1	9	NP1_0.1	NP1_0.1_9	pst	9	476.568	105	35	0	1.11704	123.675	2.33333	0.333333	0
NP1	0.1	9	NP1_0.1	NP1_0.1_9	pst	29	1075.4	1000	831	7	0.716469	117.252	7.91429	0.831	0.007
NP1	0.1	9	NP1_0.1	NP1_0.1_9	pst	30	1396.98	478	259	3	0.962136	117.888	5.75556	0.541841	0.00627615
NP1	0.1	9	NP1_0.1	NP1_0.1_9	pst	80	233.604	999	969	1	1.17858	132.478	64.6	0.96997	0.001001
NP1	3	1	NP1_3	NP1_3_1	pre	5	6	57	49	1	0.0492611	0	3.26667	0.859649	0.0175439
NP1	3	1	NP1_3	NP1_3_1	pre	7	49.114	125	124	0	NA	NA	8.26667	0.992	0
NP1	3	1	NP1_3	NP1_3_1	pre	18	102.712	13	2	0	1.41581	46.0527	0.133333	0.153846	0
NP1	3	1	NP1_3	NP1_3_1	pre	20	271.174	29	0	0	1.66979	18.4425	NA	0	0
NP1	3	1	NP1_3	NP1_3_1	pre	23	96.363	77	55	2	0.422898	101.191	1.83333	0.714286	0.025974
NP1	3	1	NP1_3	NP1_3_1	pre	30	134.398	20	0	0	1.21958	55.1458	NA	0	0
NP1	3	1	NP1_3	NP1_3_1	pre	44	371.132	42	0	0	1.56069	28.3056	NA	0	0
NP1	3	1	NP1_3	NP1_3_1	pre	52	59.211	56	38	2	0.277556	94.5382	1.26667	0.678571	0.0357143
NP1	3	1	NP1_3	NP1_3_1	pre	53	407.689	45	1	0	1.58346	14.1557	0.0666667	0.0222222	0
NP1	3	1	NP1_3	NP1_3_1	pre	60	204.9	24	0	0	1.53598	12.5921	NA	0	0
NP1	3	1	NP1_3	NP1_3_1	pre	61	343.681	251	212	2	0.788852	63.6417	7.06667	0.844622	0.00796813
NP1	3	1	NP1_3	NP1_3_1	pre	66	253.513	27	0	0	1.68112	9.83304	NA	0	0
NP1	3	1	NP1_3	NP1_3_1	pre	67	25	182	175	1	0.0287356	40.2492	11.6667	0.961538	0.00549451
NP1	3	1	NP1_3	NP1_3_1	pre	69	30.837	5	3	0	1.62466	NA	0.2	0.6	0
NP1	3	1	NP1_3	NP1_3_1	pre	77	63.278	7	0	0	1.81833	11.5531	NA	0	0
NP1	3	1	NP1_3	NP1_3_1	pre	79	89.401	10	0	0	1.71262	26.6608	NA	0	0
NP1	3	1	NP1_3	NP1_3_1	pre	80	26.009	999	992	1	0	0	66.1333	0.992993	0.001001
NP1	3	1	NP1_3	NP1_3_1	pre	81	131.079	321	297	3	0.236027	73.3672	6.6	0.925234	0.00934579
NP1	3	1	NP1_3	NP1_3_1	pre	86	106.447	15	1	0	1.28739	55.359	0.0666667	0.0666667	0
NP1	3	1	NP1_3	NP1_3_1	pre	88	327.529	111	69	1	1.14985	60.5489	4.6	0.621622	0.00900901
NP1	3	1	NP1_3	NP1_3_1	pre	97	42.942	5	0	0	1.85095	4.13258	NA	0	0
NP1	3	1	NP1_3	NP1_3_1	pre	106	310.86	31	0	0	1.78654	10.8059	NA	0	0
NP1	3	1	NP1_3	NP1_3_1	pre	109	121.304	13	0	0	1.74286	32.7434	NA	0	0
NP1	3	1	NP1_3	NP1_3_1	pre	110	133.792	15	0	0	1.64768	21.0207	NA	0	0
NP1	3	1	NP1_3	NP1_3_1	pre	112	570.458	942	881	2	0.778365	57.6521	29.3667	0.935244	0.00212314
NP1	3	1	NP1_3	NP1_3_1	pre	114	376.358	36	2	0	1.84375	32.5257	0.133333	0.0555556	0
NP1	3	1	NP1_3	NP1_3_1	pre	115	189.531	20	0	0	1.71987	19.4166	NA	0	0
NP1	3	1	NP1_3	NP1_3_1	pre	93	207.825	20	0	0	1.88589	25.6052	NA	0	0
NP1	3	1	NP1_3	NP1_3_1	pst	2	25.619	43	37	1	0.0434483	175.428	2.46667	0.860465	0.0232558
NP1	3	1	NP1_3	NP1_3_1	pst	6	93.349	16	0	0	1.07298	52.5026	NA	0	0
NP1	3	1	NP1_3	NP1_3_1	pst	7	102.413	86	67	1	0.538745	70.4881	4.46667	0.77907	0.0116279
NP1	3	1	NP1_3	NP1_3_1	pst	15	265.177	275	236	2	0.732319	71.6757	7.86667	0.858182	0.00727273
NP1	3	1	NP1_3	NP1_3_1	pst	33	77.428	12	0	0	1.21359	62.9056	NA	0	0
NP1	3	1	NP1_3	NP1_3_1	pst	40	132.005	16	0	0	1.51731	19.9702	NA	0	0
NP1	3	1	NP1_3	NP1_3_1	pst	44	204.115	27	0	0	1.35355	13.8931	NA	0	0
NP1	3	1	NP1_3	NP1_3_1	pst	53	270.136	261	212	2	0.729752	70.0691	7.06667	0.812261	0.00766284
NP1	3	1	NP1_3	NP1_3_1	pst	54	123.976	17	0	0	1.33596	20.564	NA	0	0
NP1	3	1	NP1_3	NP1_3_1	pst	61	232.87	28	0	0	1.48704	18.515	NA	0	0
NP1	3	1	NP1_3	NP1_3_1	pst	67	319.802	40	2	0	1.4186	11.3737	0.133333	0.05	0
NP1	3	1	NP1_3	NP1_3_1	pst	70	50.756	8	0	0	1.25015	31.473	NA	0	0
NP1	3	1	NP1_3	NP1_3_1	pst	75	282.378	529	485	2	0.58437	88.5345	16.1667	0.916824	0.00378072
NP1	3	1	NP1_3	NP1_3_1	pst	88	406.837	52	1	0	1.34501	9.71844	0.0666667	0.0192308	0
NP1	3	1	NP1_3	NP1_3_1	pst	94	156.007	22	0	0	1.28085	17.6497	NA	0	0
NP1	3	1	NP1_3	NP1_3_1	pst	100	176.276	231	205	1	0.761779	84.7714	13.6667	0.887446	0.004329
NP1	3	1	NP1_3	NP1_3_1	pst	104	150.857	21	0	0	1.3005	15.6472	NA	0	0
NP1	3	1	NP1_3	NP1_3_1	pst	105	134.606	19	0	0	1.28933	29.1316	NA	0	0
NP1	3	1	NP1_3	NP1_3_1	pst	120	257.802	35	0	0	1.3073	22.1866	NA	0	0
NP1	3	1	NP1_3	NP1_3_1	pst	121	60.219	9	0	0	1.29782	7.37401	NA	0	0
NP1	3	1	NP1_3	NP1_3_1	pst	123	167.676	25	0	0	1.20456	15.8296	NA	0	0
NP1	3	1	NP1_3	NP1_3_1	pst	127	121.471	18	0	0	1.23195	19.9552	NA	0	0
NP1	3	1	NP1_3	NP1_3_1	pst	131	229.038	29	1	0	1.40077	15.0735	0.0666667	0.0344828	0
NP1	3	1	NP1_3	NP1_3_1	pst	138	118.48	61	36	1	0.521164	119.144	2.4	0.590164	0.0163934
NP1	3	1	NP1_3	NP1_3_1	pst	63	612.822	631	558	3	1.07245	69.3881	12.4	0.884311	0.00475436
NP1	3	1	NP1_3	NP1_3_1	pst	129	13	27	20	1	0.0287356	63.6396	1.33333	0.740741	0.037037
NP1	3	1	NP1_3	NP1_3_1	pst	166	230.532	36	0	0	1.1225	74.1591	NA	0	0
NP1	3	1	NP1_3	NP1_3_1	pst	158	71.709	11	0	0	1.23638	66.2926	NA	0	0
NP1	3	1	NP1_3	NP1_3_1	pst	136	177.569	25	0	0	1.27565	71.3523	NA	0	0
NP1	3	1	NP1_3	NP1_3_1	pst	169	97.017	13	0	0	1.39391	20.8195	NA	0	0
NP1	3	1	NP1_3	NP1_3_1	pst	96	201.223	677	657	2	0.394746	111.65	21.9	0.970458	0.00295421
NP1	3	1	NP1_3	NP1_3_1	pst	157	331.496	38	0	0	1.54471	13.1947	NA	0	0
NP1	3	1	NP1_3	NP1_3_1	pst	149	82.377	59	50	0	0.598922	150.596	3.33333	0.847458	0
NP1	3	1	NP1_3	NP1_3_1	pst	150	301.222	46	0	0	1.15411	15.7319	NA	0	0
NP1	3	1	NP1_3	NP1_3_1	pst	163	94.143	12	0	0	1.4756	16.3523	NA	0	0
NP1	3	1	NP1_3	NP1_3_1	pst	172	242.703	34	0	0	1.26806	24.3279	NA	0	0
NP1	3	1	NP1_3	NP1_3_1	pst	174	53.113	33	27	0	1.01538	31.1823	1.8	0.818182	0
NP1	3	1	NP1_3	NP1_3_1	pst	173	238.573	657	629	2	0.314847	118.133	20.9667	0.957382	0.00304414
NP1	3	1	NP1_3	NP1_3_1	pst	144	12.408	30	24	1	0.0951034	122.847	1.6	0.8	0.0333333
NP1	3	1	NP1_3	NP1_3_1	pst	154	506.546	510	436	3	0.831923	67.5394	9.68889	0.854902	0.00588235
NP1	3	1	NP1_3	NP1_3_1	pst	170	391.56	54	0	0	1.27378	22.536	NA	0	0
NP1	3	2	NP1_3	NP1_3_2	pre	15	84.605	11	0	0	1.45871	80.8079	NA	0	0
NP1	3	2	NP1_3	NP1_3_2	pre	18	213.772	22	0	0	1.7551	30.054	NA	0	0
NP1	3	2	NP1_3	NP1_3_2	pre	20	227.125	24	0	0	1.70259	11.6041	NA	0	0
NP1	3	2	NP1_3	NP1_3_2	pre	24	167.814	26	0	0	1.15734	38.4088	NA	0	0
NP1	3	2	NP1_3	NP1_3_2	pre	31	98.847	11	0	0	1.70426	10.8091	NA	0	0
NP1	3	2	NP1_3	NP1_3_2	pre	35	592.219	121	48	1	1.3451	56.8452	3.2	0.396694	0.00826446
NP1	3	2	NP1_3	NP1_3_2	pre	37	62.996	7	0	0	1.81023	60.8925	NA	0	0
NP1	3	2	NP1_3	NP1_3_2	pre	38	235.588	129	92	1	0.89023	93.3304	6.13333	0.713178	0.00775194
NP1	3	2	NP1_3	NP1_3_2	pre	41	116.542	13	0	0	1.67445	8.54657	NA	0	0
NP1	3	2	NP1_3	NP1_3_2	pre	46	229.957	25	0	0	1.65198	9.76951	NA	0	0
NP1	3	2	NP1_3	NP1_3_2	pre	55	471.391	202	139	1	1.15125	48.8948	9.26667	0.688119	0.0049505
NP1	3	2	NP1_3	NP1_3_2	pre	56	233.705	74	35	1	0.969224	67.9264	2.33333	0.472973	0.0135135
NP1	3	2	NP1_3	NP1_3_2	pre	61	143.386	57	29	1	0.707612	112.695	1.93333	0.508772	0.0175439
NP1	3	2	NP1_3	NP1_3_2	pre	65	623.879	113	33	1	1.30208	60.9162	2.2	0.292035	0.00884956
NP1	3	2	NP1_3	NP1_3_2	pre	72	91.693	12	0	0	1.43718	23.0748	NA	0	0
NP1	3	2	NP1_3	NP1_3_2	pre	77	96.369	11	0	0	1.66157	9.35061	NA	0	0
NP1	3	2	NP1_3	NP1_3_2	pre	81	9.148	5	0	0	0.39431	19.9734	NA	0	0
NP1	3	2	NP1_3	NP1_3_2	pre	90	288.255	34	0	0	1.50603	6.55397	NA	0	0
NP1	3	2	NP1_3	NP1_3_2	pre	95	244.362	35	0	0	1.23915	44.076	NA	0	0
NP1	3	2	NP1_3	NP1_3_2	pre	99	836.722	204	88	2	1.16241	48.6673	2.93333	0.431373	0.00980392
NP1	3	2	NP1_3	NP1_3_2	pre	101	49.424	6	0	0	1.70431	44.3642	NA	0	0
NP1	3	2	NP1_3	NP1_3_2	pre	102	227.219	161	127	1	0.942894	51.1251	8.46667	0.78882	0.00621118
NP1	3	2	NP1_3	NP1_3_2	pre	110	333.217	34	0	0	1.74096	17.5196	NA	0	0
NP1	3	2	NP1_3	NP1_3_2	pre	112	423.451	129	73	1	1.19419	50.8402	4.86667	0.565891	0.00775194
NP1	3	2	NP1_3	NP1_3_2	pre	118	100.279	12	0	0	1.57176	18.6618	NA	0	0
NP1	3	2	NP1_3	NP1_3_2	pre	119	21.992	54	47	1	0.0574425	115.488	3.13333	0.87037	0.0185185
NP1	3	2	NP1_3	NP1_3_2	pre	120	396.965	48	1	0	1.47148	12.9422	0.0666667	0.0208333	0
NP1	3	2	NP1_3	NP1_3_2	pre	130	3.214	5	0	0	0.138491	109.22	NA	0	0
NP1	3	2	NP1_3	NP1_3_2	pre	133	164.138	36	3	0	0.879434	98.6833	0.2	0.0833333	0
NP1	3	2	NP1_3	NP1_3_2	pre	135	281.64	30	0	0	1.67443	6.46618	NA	0	0
NP1	3	2	NP1_3	NP1_3_2	pre	137	365.429	221	174	1	1.0415	45.2444	11.6	0.78733	0.00452489
NP1	3	2	NP1_3	NP1_3_2	pre	141	83.776	10	0	0	1.6049	20.5644	NA	0	0
NP1	3	2	NP1_3	NP1_3_2	pre	129	37.868	5	0	0	1.6322	7.10156	NA	0	0
NP1	3	2	NP1_3	NP1_3_2	pre	140	174.847	129	100	1	0.740043	65.2976	6.66667	0.775194	0.00775194
NP1	3	2	NP1_3	NP1_3_2	pre	142	185.977	47	12	1	0.889158	62.206	0.8	0.255319	0.0212766
NP1	3	2	NP1_3	NP1_3_2	pst	2	46.292	20	7	0	0.46148	70.6211	0.466667	0.35	0
NP1	3	2	NP1_3	NP1_3_2	pst	4	89.872	97	83	1	0.651048	76.1867	5.53333	0.85567	0.0103093
NP1	3	2	NP1_3	NP1_3_2	pst	9	139.142	18	0	0	1.39594	25.5549	NA	0	0
NP1	3	2	NP1_3	NP1_3_2	pst	12	208.377	24	0	0	1.56205	13.0771	NA	0	0
NP1	3	2	NP1_3	NP1_3_2	pst	13	88.966	11	0	0	1.5339	27.4994	NA	0	0
NP1	3	2	NP1_3	NP1_3_2	pst	15	88.108	11	0	0	1.5191	24.9472	NA	0	0
NP1	3	2	NP1_3	NP1_3_2	pst	16	83.888	15	0	0	1.0331	59.3735	NA	0	0
NP1	3	2	NP1_3	NP1_3_2	pst	18	99.711	15	0	0	1.22797	27.8717	NA	0	0
NP1	3	2	NP1_3	NP1_3_2	pst	23	73.369	13	0	0	1.05415	16.3663	NA	0	0
NP1	3	2	NP1_3	NP1_3_2	pst	27	304.758	200	153	2	0.828223	78.302	5.1	0.765	0.01
NP1	3	2	NP1_3	NP1_3_2	pst	33	95.338	12	0	0	1.49433	31.0749	NA	0	0
NP1	3	2	NP1_3	NP1_3_2	pst	36	195.775	28	0	0	1.25016	15.6844	NA	0	0
NP1	3	2	NP1_3	NP1_3_2	pst	41	216.015	27	0	0	1.43246	21.026	NA	0	0
NP1	3	2	NP1_3	NP1_3_2	pst	44	289.781	551	508	3	0.431429	92.9206	11.2889	0.92196	0.00544465
NP1	3	2	NP1_3	NP1_3_2	pst	47	235.462	262	222	2	0.661989	80.6594	7.4	0.847328	0.00763359
NP1	3	2	NP1_3	NP1_3_2	pst	50	260.773	73	46	0	1.46007	9.18902	3.06667	0.630137	0
NP1	3	2	NP1_3	NP1_3_2	pst	59	109.496	98	76	1	0.581273	74.6398	5.06667	0.77551	0.0102041
NP1	3	2	NP1_3	NP1_3_2	pst	66	88.472	14	0	0	1.16452	21.5702	NA	0	0
NP1	3	2	NP1_3	NP1_3_2	pst	67	139.923	84	47	1	0.431935	139.83	3.13333	0.559524	0.0119048
NP1	3	2	NP1_3	NP1_3_2	pst	72	130.65	19	0	0	1.25146	21.1662	NA	0	0
NP1	3	2	NP1_3	NP1_3_2	pst	81	81.257	43	25	1	0.749959	67.7551	1.66667	0.581395	0.0232558
NP1	3	2	NP1_3	NP1_3_2	pst	97	180.563	33	6	0	1.18877	73.2354	0.4	0.181818	0
NP1	3	2	NP1_3	NP1_3_2	pst	103	400.769	110	51	1	1.05264	41.5912	3.4	0.463636	0.00909091
NP1	3	2	NP1_3	NP1_3_2	pst	104	191.42	27	0	0	1.26938	14.7685	NA	0	0
NP1	3	2	NP1_3	NP1_3_2	pst	106	44.627	41	21	1	0.237123	64.1979	1.4	0.512195	0.0243902
NP1	3	2	NP1_3	NP1_3_2	pst	107	53.445	278	277	0	NA	NA	18.4667	0.996403	0
NP1	3	2	NP1_3	NP1_3_2	pst	109	224.859	32	2	0	1.25179	9.00838	0.133333	0.0625	0
NP1	3	2	NP1_3	NP1_3_2	pst	110	253.93	62	27	1	1.18282	54.1824	1.8	0.435484	0.016129
NP1	3	2	NP1_3	NP1_3_2	pst	111	96.409	278	265	1	0.485517	71.1595	17.6667	0.953237	0.00359712
NP1	3	2	NP1_3	NP1_3_2	pst	93	345.403	117	69	1	1.02664	40.2212	4.6	0.589744	0.00854701
NP1	3	3	NP1_3	NP1_3_3	pre	1	23.078	48	47	0	NA	NA	3.13333	0.979167	0
NP1	3	3	NP1_3	NP1_3_3	pre	2	52.194	119	112	0	0.60546	79.25	7.46667	0.941176	0
NP1	3	3	NP1_3	NP1_3_3	pre	9	275.922	94	56	1	1.13767	56.9167	3.73333	0.595745	0.0106383
NP1	3	3	NP1_3	NP1_3_3	pre	21	233.71	24	0	0	1.75195	12.0789	NA	0	0
NP1	3	3	NP1_3	NP1_3_3	pre	31	215.401	451	420	1	0.477443	101.877	28	0.931264	0.00221729
NP1	3	3	NP1_3	NP1_3_3	pre	37	2	6	0	0	0.0689655	103.923	NA	0	0
NP1	3	3	NP1_3	NP1_3_3	pre	40	70.265	23	0	0	0.55065	22.6271	NA	0	0
NP1	3	3	NP1_3	NP1_3_3	pre	50	172.907	23	0	0	1.35507	56.7664	NA	0	0
NP1	3	3	NP1_3	NP1_3_3	pre	51	142.246	321	292	2	0.479489	82.7421	9.73333	0.909657	0.00623053
NP1	3	3	NP1_3	NP1_3_3	pre	80	26.009	999	998	0	NA	NA	66.5333	0.998999	0
NP1	3	3	NP1_3	NP1_3_3	pst	1	675.667	689	570	1	0.785348	42.3843	38	0.827286	0.00145138
NP1	3	3	NP1_3	NP1_3_3	pst	5	231.503	50	18	0	1.17326	43.6393	1.2	0.36	0
NP1	3	3	NP1_3	NP1_3_3	pst	8	271.627	39	0	0	1.23243	26.116	NA	0	0
NP1	3	3	NP1_3	NP1_3_3	pst	13	214.359	138	96	3	0.665526	97.4403	2.13333	0.695652	0.0217391
NP1	3	3	NP1_3	NP1_3_3	pst	14	505.139	88	12	1	1.09107	45.7266	0.8	0.136364	0.0113636
NP1	3	3	NP1_3	NP1_3_3	pst	19	21	50	40	1	0.383142	96.214	2.66667	0.8	0.02
NP1	3	3	NP1_3	NP1_3_3	pst	24	344.706	810	777	2	0.663335	65.0731	25.9	0.959259	0.00246914
NP1	3	3	NP1_3	NP1_3_3	pst	25	173.345	25	2	0	1.2271	11.8149	0.133333	0.08	0
NP1	3	3	NP1_3	NP1_3_3	pst	27	115.702	113	81	2	0.396535	109.1	2.7	0.716814	0.0176991
NP1	3	3	NP1_3	NP1_3_3	pst	35	139.424	20	0	0	1.26519	12.4404	NA	0	0
NP1	3	3	NP1_3	NP1_3_3	pst	39	283.671	41	0	0	1.22272	12.0605	NA	0	0
NP1	3	3	NP1_3	NP1_3_3	pst	42	25.079	5	0	0	1.08099	52.674	NA	0	0
NP1	3	3	NP1_3	NP1_3_3	pst	45	102.341	52	23	1	0.510129	55.3156	1.53333	0.442308	0.0192308
NP1	3	4	NP1_3	NP1_3_4	pre	7	112.578	13	0	0	1.6175	27.1949	NA	0	0
NP1	3	4	NP1_3	NP1_3_4	pre	12	215.387	21	0	0	1.85678	19.5759	NA	0	0
NP1	3	4	NP1_3	NP1_3_4	pre	18	231.443	20	0	0	2.10022	33.8048	NA	0	0
NP1	3	4	NP1_3	NP1_3_4	pre	20	364.431	62	1	0	1.04583	69.7838	0.0666667	0.016129	0
NP1	3	4	NP1_3	NP1_3_4	pre	24	303.742	81	44	1	1.30227	68.2286	2.93333	0.54321	0.0123457
NP1	3	4	NP1_3	NP1_3_4	pre	28	112.114	11	0	0	1.933	10.8936	NA	0	0
NP1	3	4	NP1_3	NP1_3_4	pre	31	141.554	14	0	0	1.87737	24.0281	NA	0	0
NP1	3	4	NP1_3	NP1_3_4	pre	35	202.178	19	0	0	1.93654	11.3239	NA	0	0
NP1	3	4	NP1_3	NP1_3_4	pre	41	288.146	33	0	0	1.55251	19.2451	NA	0	0
NP1	3	4	NP1_3	NP1_3_4	pre	47	237.832	21	0	0	1.88698	6.08087	NA	0	0
NP1	3	4	NP1_3	NP1_3_4	pre	50	224.467	26	0	0	1.54805	9.36183	NA	0	0
NP1	3	4	NP1_3	NP1_3_4	pre	56	176.719	18	0	0	1.79225	6.0379	NA	0	0
NP1	3	4	NP1_3	NP1_3_4	pre	60	147.944	18	0	0	1.50045	23.6932	NA	0	0
NP1	3	4	NP1_3	NP1_3_4	pre	70	397.049	43	0	0	1.62992	10.4463	NA	0	0
NP1	3	4	NP1_3	NP1_3_4	pre	73	204.714	22	0	0	1.68072	20.1995	NA	0	0
NP1	3	4	NP1_3	NP1_3_4	pre	79	386.273	43	0	0	1.58567	15.1792	NA	0	0
NP1	3	4	NP1_3	NP1_3_4	pre	80	19.968	932	925	1	0	0	61.6667	0.992489	0.00107296
NP1	3	4	NP1_3	NP1_3_4	pre	81	316.691	81	36	1	1.14536	51.469	2.4	0.444444	0.0123457
NP1	3	4	NP1_3	NP1_3_4	pre	85	133.183	14	0	0	1.76637	8.25796	NA	0	0
NP1	3	4	NP1_3	NP1_3_4	pre	88	56.479	6	0	0	1.94759	39.2429	NA	0	0
NP1	3	4	NP1_3	NP1_3_4	pre	91	48.023	7	0	0	1.37994	13.5764	NA	0	0
NP1	3	4	NP1_3	NP1_3_4	pre	97	207.599	24	0	0	1.55621	9.23653	NA	0	0
NP1	3	4	NP1_3	NP1_3_4	pre	101	182.292	20	0	0	1.65419	7.52533	NA	0	0
NP1	3	4	NP1_3	NP1_3_4	pre	105	307.51	29	0	0	1.75807	15.2673	NA	0	0
NP1	3	4	NP1_3	NP1_3_4	pre	107	74.154	8	0	0	1.82645	31.0618	NA	0	0
NP1	3	4	NP1_3	NP1_3_4	pre	108	124.171	14	0	0	1.64682	6.17127	NA	0	0
NP1	3	4	NP1_3	NP1_3_4	pre	109	17	22	15	1	0.0862069	150.599	1	0.681818	0.0454545
NP1	3	4	NP1_3	NP1_3_4	pre	118	144.582	220	210	0	1.22502	68.0427	14	0.954545	0
NP1	3	4	NP1_3	NP1_3_4	pre	119	255.706	27	0	0	1.69566	12.2127	NA	0	0
NP1	3	4	NP1_3	NP1_3_4	pre	93	153.698	19	0	0	1.47219	18.9946	NA	0	0
NP1	3	4	NP1_3	NP1_3_4	pst	1	374.543	161	98	1	0.861574	69.1114	6.53333	0.608696	0.00621118
NP1	3	4	NP1_3	NP1_3_4	pst	5	80.855	13	0	0	1.16171	35.8001	NA	0	0
NP1	3	4	NP1_3	NP1_3_4	pst	6	86.541	13	0	0	1.24341	27.1008	NA	0	0
NP1	3	4	NP1_3	NP1_3_4	pst	12	100.994	10	0	0	1.93475	9.14476	NA	0	0
NP1	3	4	NP1_3	NP1_3_4	pst	13	150.823	31	0	0	0.866793	93.7797	NA	0	0
NP1	3	4	NP1_3	NP1_3_4	pst	16	79.931	16	0	0	0.877115	90.9573	NA	0	0
NP1	3	4	NP1_3	NP1_3_4	pst	19	61.795	19	0	0	0.591906	94.7303	NA	0	0
NP1	3	4	NP1_3	NP1_3_4	pst	24	353.273	47	0	0	1.32413	18.1922	NA	0	0
NP1	3	4	NP1_3	NP1_3_4	pst	27	354.737	95	44	1	1.14393	52.2487	2.93333	0.463158	0.0105263
NP1	3	4	NP1_3	NP1_3_4	pst	42	436.104	70	0	0	1.08971	51.1158	NA	0	0
NP1	3	4	NP1_3	NP1_3_4	pst	56	359.679	120	66	1	1.06128	28.5648	4.4	0.55	0.00833333
NP1	3	4	NP1_3	NP1_3_4	pst	57	53.634	9	0	0	1.15591	19.4587	NA	0	0
NP1	3	4	NP1_3	NP1_3_4	pst	59	90.099	20	0	0	0.817568	78.577	NA	0	0
NP1	3	4	NP1_3	NP1_3_4	pst	66	329.399	350	295	2	0.690814	70.1371	9.83333	0.842857	0.00571429
NP1	3	4	NP1_3	NP1_3_4	pst	71	138.902	336	325	1	0.388224	69.5755	21.6667	0.967262	0.00297619
NP1	3	4	NP1_3	NP1_3_4	pst	79	287.036	56	2	0	0.892645	58.2647	0.133333	0.0357143	0
NP1	3	4	NP1_3	NP1_3_4	pst	81	406.482	239	130	3	0.687763	71.4406	2.88889	0.543933	0.0125523
NP1	3	4	NP1_3	NP1_3_4	pst	83	62.681	20	0	0	0.568775	39.3901	NA	0	0
NP1	3	4	NP1_3	NP1_3_4	pst	84	80.816	20	0	0	0.733348	78.612	NA	0	0
NP1	3	4	NP1_3	NP1_3_4	pst	85	60.622	7	0	0	1.74204	23.0068	NA	0	0
NP1	3	4	NP1_3	NP1_3_4	pst	88	483.289	71	0	0	1.17559	72.5566	NA	0	0
NP1	3	4	NP1_3	NP1_3_4	pst	94	61.928	9	0	0	1.33466	41.6213	NA	0	0
NP1	3	4	NP1_3	NP1_3_4	pst	95	186.565	70	42	1	1.02296	46.4665	2.8	0.6	0.0142857
NP1	3	4	NP1_3	NP1_3_4	pst	97	80.029	12	2	0	1.30075	33.4565	0.133333	0.166667	0
NP1	3	4	NP1_3	NP1_3_4	pst	100	467.768	209	68	2	0.506603	65.937	2.26667	0.325359	0.00956938
NP1	3	4	NP1_3	NP1_3_4	pst	63	362.13	80	0	0	0.772656	46.1437	NA	0	0
NP1	3	5	NP1_3	NP1_3_5	pre	1	99.058	9	0	0	1.93259	26.9433	NA	0	0
NP1	3	5	NP1_3	NP1_3_5	pre	2	272.023	32	0	0	1.51292	9.86818	NA	0	0
NP1	3	5	NP1_3	NP1_3_5	pre	3	318.838	30	0	0	1.89558	20.3169	NA	0	0
NP1	3	5	NP1_3	NP1_3_5	pre	4	126.899	9	0	0	2.73489	20.8035	NA	0	0
NP1	3	5	NP1_3	NP1_3_5	pre	5	251.019	27	0	0	1.66457	21.3199	NA	0	0
NP1	3	5	NP1_3	NP1_3_5	pre	6	404.284	77	19	1	1.13104	56.296	1.26667	0.246753	0.012987
NP1	3	5	NP1_3	NP1_3_5	pre	8	224.116	20	0	0	1.95169	22.1622	NA	0	0
NP1	3	5	NP1_3	NP1_3_5	pre	10	370.061	32	0	0	2.05819	17.8468	NA	0	0
NP1	3	5	NP1_3	NP1_3_5	pre	12	54.639	27	16	1	0.769638	164.531	1.06667	0.592593	0.037037
NP1	3	5	NP1_3	NP1_3_5	pre	13	959.716	265	150	3	1.24982	69.4932	3.33333	0.566038	0.0113208
NP1	3	5	NP1_3	NP1_3_5	pre	15	253.214	20	0	0	2.29775	16.7817	NA	0	0
NP1	3	5	NP1_3	NP1_3_5	pre	18	406.034	28	0	0	2.59279	6.31088	NA	0	0
NP1	3	5	NP1_3	NP1_3_5	pre	80	108.245	999	992	1	0	0	66.1333	0.992993	0.001001
NP1	3	5	NP1_3	NP1_3_5	pre	81	134.857	811	794	1	0.988825	42.1003	52.9333	0.979038	0.00123305
NP1	3	5	NP1_3	NP1_3_5	pst	3	242.476	41	0	0	1.04516	36.8849	NA	0	0
NP1	3	5	NP1_3	NP1_3_5	pst	5	802.063	162	10	0	0.882892	73.5994	0.666667	0.0617284	0
NP1	3	5	NP1_3	NP1_3_5	pst	6	67.85	16	2	0	0.816844	71.0943	0.133333	0.125	0
NP1	3	5	NP1_3	NP1_3_5	pst	15	41.187	15	4	0	0.434414	68.2194	0.266667	0.266667	0
NP1	3	5	NP1_3	NP1_3_5	pst	16	591.108	147	39	1	0.887705	73.0623	2.6	0.265306	0.00680272
NP1	3	5	NP1_3	NP1_3_5	pst	17	825.581	206	54	1	0.860183	81.8629	3.6	0.262136	0.00485437
NP1	3	5	NP1_3	NP1_3_5	pst	22	452.373	59	0	0	1.29755	31.8031	NA	0	0
NP1	3	5	NP1_3	NP1_3_5	pst	26	144.853	13	0	0	1.9324	25.2135	NA	0	0
NP1	3	5	NP1_3	NP1_3_5	pst	27	68.04	9	0	0	1.46638	35.5232	NA	0	0
NP1	3	5	NP1_3	NP1_3_5	pst	31	904.088	140	33	1	1.38747	61.4595	2.2	0.235714	0.00714286
NP1	3	5	NP1_3	NP1_3_5	pst	32	327.635	631	590	2	0.359358	102.784	19.6667	0.935024	0.00316957
NP1	3	5	NP1_3	NP1_3_5	pst	33	32.087	6	3	0	1.54155	13.0306	0.2	0.5	0
NP1	3	5	NP1_3	NP1_3_5	pst	34	84.335	27	16	1	0.875	86.5216	1.06667	0.592593	0.037037
NP1	3	5	NP1_3	NP1_3_5	pst	36	53.882	32	24	1	0.0369458	0	1.6	0.75	0.03125
NP1	3	5	NP1_3	NP1_3_5	pst	41	774.344	346	249	3	0.988348	73.2814	5.53333	0.719653	0.00867052
NP1	3	6	NP1_3	NP1_3_6	pre	1	96.789	222	201	1	0.293716	98.3021	13.4	0.905405	0.0045045
NP1	3	6	NP1_3	NP1_3_6	pre	11	453.504	51	0	0	1.5638	17.3065	NA	0	0
NP1	3	6	NP1_3	NP1_3_6	pre	20	304.913	31	0	0	1.75237	9.02146	NA	0	0
NP1	3	6	NP1_3	NP1_3_6	pre	22	188.502	22	0	0	1.54762	28.3125	NA	0	0
NP1	3	6	NP1_3	NP1_3_6	pre	31	312.981	101	62	1	1.26496	65.5007	4.13333	0.613861	0.00990099
NP1	3	6	NP1_3	NP1_3_6	pre	32	463.458	52	0	0	1.56679	13.5192	NA	0	0
NP1	3	6	NP1_3	NP1_3_6	pre	34	92.295	9	0	0	1.98912	27.9037	NA	0	0
NP1	3	6	NP1_3	NP1_3_6	pre	38	542.561	68	0	0	1.39619	21.6997	NA	0	0
NP1	3	6	NP1_3	NP1_3_6	pre	42	380.519	58	13	1	1.43549	51.7814	0.866667	0.224138	0.0172414
NP1	3	6	NP1_3	NP1_3_6	pre	47	150.254	18	0	0	1.52386	47.8588	NA	0	0
NP1	3	6	NP1_3	NP1_3_6	pre	50	530.862	148	79	1	1.23994	33.8186	5.26667	0.533784	0.00675676
NP1	3	6	NP1_3	NP1_3_6	pre	58	320.366	38	0	0	1.49285	21.8934	NA	0	0
NP1	3	6	NP1_3	NP1_3_6	pre	64	423.574	47	0	0	1.58762	13.9375	NA	0	0
NP1	3	6	NP1_3	NP1_3_6	pre	71	222.003	25	0	0	1.59484	49.0654	NA	0	0
NP1	3	6	NP1_3	NP1_3_6	pre	72	101.63	211	199	1	0.577288	84.0754	13.2667	0.943128	0.00473934
NP1	3	6	NP1_3	NP1_3_6	pre	73	146.502	19	0	0	1.40327	9.44385	NA	0	0
NP1	3	6	NP1_3	NP1_3_6	pre	74	486.914	91	31	1	1.34187	55.5189	2.06667	0.340659	0.010989
NP1	3	6	NP1_3	NP1_3_6	pre	77	136.839	18	0	0	1.38781	11.5923	NA	0	0
NP1	3	6	NP1_3	NP1_3_6	pst	3	193.385	44	9	0	0.875223	22.0549	0.6	0.204545	0
NP1	3	6	NP1_3	NP1_3_6	pst	8	192.216	30	0	0	1.14278	47.8896	NA	0	0
NP1	3	6	NP1_3	NP1_3_6	pst	10	210.551	26	0	0	1.45207	24.1323	NA	0	0
NP1	3	6	NP1_3	NP1_3_6	pst	13	385.747	195	137	2	0.936585	42.709	4.56667	0.702564	0.0102564
NP1	3	6	NP1_3	NP1_3_6	pst	17	305.532	181	137	1	1.01779	46.2622	9.13333	0.756906	0.00552486
NP1	3	6	NP1_3	NP1_3_6	pst	29	164.14	22	0	0	1.34762	18.7919	NA	0	0
NP1	3	6	NP1_3	NP1_3_6	pst	35	508.857	148	81	1	1.22589	41.8081	5.4	0.547297	0.00675676
NP1	3	6	NP1_3	NP1_3_6	pst	40	110.815	48	31	1	1.04327	92.931	2.06667	0.645833	0.0208333
NP1	3	6	NP1_3	NP1_3_6	pst	43	642.412	79	2	0	1.43795	91.4844	0.133333	0.0253165	0
NP1	3	7	NP1_3	NP1_3_7	pre	6	56.074	10	2	0	1.01177	34.28	0.133333	0.2	0
NP1	3	7	NP1_3	NP1_3_7	pre	11	245.326	161	97	2	0.429381	83.1543	3.23333	0.602484	0.0124224
NP1	3	7	NP1_3	NP1_3_7	pre	17	75.16	10	0	0	1.43985	20.5531	NA	0	0
NP1	3	7	NP1_3	NP1_3_7	pre	33	236.858	24	0	0	1.77555	23.8561	NA	0	0
NP1	3	7	NP1_3	NP1_3_7	pre	35	359.204	88	42	1	1.24887	41.1189	2.8	0.477273	0.0113636
NP1	3	7	NP1_3	NP1_3_7	pre	41	2219.4	482	186	2	1.22686	48.5303	6.2	0.385892	0.00414938
NP1	3	7	NP1_3	NP1_3_7	pst	3	179.939	104	69	1	0.654686	88.4785	4.6	0.663462	0.00961538
NP1	3	7	NP1_3	NP1_3_7	pst	5	78.694	13	0	0	1.13068	36.9452	NA	0	0
NP1	3	7	NP1_3	NP1_3_7	pst	15	416.696	59	0	0	1.23867	16.5978	NA	0	0
NP1	3	7	NP1_3	NP1_3_7	pst	19	301.469	122	65	2	0.752235	75.1235	2.16667	0.532787	0.0163934
NP1	3	7	NP1_3	NP1_3_7	pst	24	249.831	91	33	2	0.699189	38.8493	1.1	0.362637	0.021978
NP1	3	7	NP1_3	NP1_3_7	pst	28	1045.8	372	226	2	1.06919	63.9272	7.53333	0.607527	0.00537634
NP1	3	8	NP1_3	NP1_3_8	pst	2	379.254	369	221	4	0.3188	94.4021	3.68333	0.598916	0.0108401
NP1	3	8	NP1_3	NP1_3_8	pst	5	434.321	68	1	0	1.13458	12.801	0.0666667	0.0147059	0
NP1	3	8	NP1_3	NP1_3_8	pst	7	343.079	477	433	2	0.925674	51.9759	14.4333	0.907757	0.00419287
NP1	3	9	NP1_3	NP1_3_9	pre	14	268.959	34	0	0	1.40521	27.5502	NA	0	0
NP1	3	9	NP1_3	NP1_3_9	pre	22	287.83	27	0	0	1.90869	26.0678	NA	0	0
NP1	3	9	NP1_3	NP1_3_9	pre	23	288.393	37	0	0	1.38119	27.6558	NA	0	0
NP1	3	9	NP1_3	NP1_3_9	pre	25	260.122	34	0	0	1.35906	28.977	NA	0	0
NP1	3	9	NP1_3	NP1_3_9	pre	30	285.286	37	0	0	1.36632	17.7188	NA	0	0
NP1	3	9	NP1_3	NP1_3_9	pre	44	328.835	43	0	0	1.3364	42.7293	NA	0	0
NP1	3	9	NP1_3	NP1_3_9	pre	45	997.889	757	626	4	0.944186	64.5793	10.4333	0.826948	0.00528402
NP1	3	9	NP1_3	NP1_3_9	pre	47	92.911	72	52	2	0.470318	117.633	1.73333	0.722222	0.0277778
NP1	3	9	NP1_3	NP1_3_9	pre	51	224.713	87	55	1	0.848949	62.8842	3.66667	0.632184	0.0114943
NP1	3	9	NP1_3	NP1_3_9	pre	80	26.009	999	992	1	0	0	66.1333	0.992993	0.001001
NP1	3	9	NP1_3	NP1_3_9	pst	1	166.856	135	111	1	0.697136	92.5215	7.4	0.822222	0.00740741
NP1	3	9	NP1_3	NP1_3_9	pst	3	109.449	64	39	1	0.587205	87.5644	2.6	0.609375	0.015625
NP1	3	9	NP1_3	NP1_3_9	pst	11	311.126	85	38	2	0.924888	73.4845	1.26667	0.447059	0.0235294
NP1	3	9	NP1_3	NP1_3_9	pst	16	247.161	502	474	1	0.633812	92.6872	31.6	0.944223	0.00199203
NP3	3	1	NP3_3	NP3_3_1	pre	8	166.359	15	2	0	1.62316	20.7933	0.133333	0.133333	0
NP3	3	1	NP3_3	NP3_3_1	pre	12	215.725	42	0	0	0.886526	104.807	NA	0	0
NP3	3	1	NP3_3	NP3_3_1	pre	15	350.74	43	0	0	1.43983	47.5955	NA	0	0
NP3	3	1	NP3_3	NP3_3_1	pre	42	498.975	113	34	1	1.04703	78.0384	2.26667	0.300885	0.00884956
NP3	3	1	NP3_3	NP3_3_1	pre	52	223.68	23	0	0	1.75298	6.32969	NA	0	0
NP3	3	1	NP3_3	NP3_3_1	pre	55	229.984	19	0	0	2.20292	14.9388	NA	0	0
NP3	3	1	NP3_3	NP3_3_1	pre	56	123.738	11	0	0	2.13343	22.5062	NA	0	0
NP3	3	1	NP3_3	NP3_3_1	pre	58	47.747	5	0	0	2.05806	19.5338	NA	0	0
NP3	3	1	NP3_3	NP3_3_1	pre	77	370.986	438	398	2	1.06504	55.5723	13.2667	0.908676	0.00456621
NP3	3	1	NP3_3	NP3_3_1	pre	78	398.516	45	0	0	1.56158	21.5502	NA	0	0
NP3	3	1	NP3_3	NP3_3_1	pre	80	26.009	999	998	0	NA	NA	66.5333	0.998999	0
NP3	3	1	NP3_3	NP3_3_1	pre	81	369.255	923	856	3	1.16304	80.0356	19.0222	0.927411	0.00325027
NP3	3	1	NP3_3	NP3_3_1	pre	83	248.48	26	0	0	1.66381	82.8729	NA	0	0
NP3	3	1	NP3_3	NP3_3_1	pre	87	67.433	7	0	0	1.93776	19.1559	NA	0	0
NP3	3	1	NP3_3	NP3_3_1	pre	90	71.962	11	0	0	1.24072	28.7256	NA	0	0
NP3	3	1	NP3_3	NP3_3_1	pre	101	208.931	25	0	0	1.50093	23.8659	NA	0	0
NP3	3	1	NP3_3	NP3_3_1	pre	103	281.239	29	0	0	1.73176	9.72161	NA	0	0
NP3	3	1	NP3_3	NP3_3_1	pre	112	70.272	9	0	0	1.51446	82.2315	NA	0	0
NP3	3	1	NP3_3	NP3_3_1	pre	114	143.093	18	0	0	1.42586	54.0488	NA	0	0
NP3	3	1	NP3_3	NP3_3_1	pre	123	183.622	19	0	0	1.75882	7.79315	NA	0	0
NP3	3	1	NP3_3	NP3_3_1	pre	127	164.743	19	0	0	1.57802	14.8481	NA	0	0
NP3	3	1	NP3_3	NP3_3_1	pre	130	97.561	11	0	0	1.68209	38.8559	NA	0	0
NP3	3	1	NP3_3	NP3_3_1	pre	131	82.362	37	22	1	0.686478	48.0344	1.46667	0.594595	0.027027
NP3	3	1	NP3_3	NP3_3_1	pre	139	323.323	31	0	0	1.8582	15.4756	NA	0	0
NP3	3	1	NP3_3	NP3_3_1	pre	82	197.059	19	0	0	1.88754	10.6819	NA	0	0
NP3	3	1	NP3_3	NP3_3_1	pre	155	155.712	208	178	2	0.590898	67.7736	5.93333	0.855769	0.00961538
NP3	3	1	NP3_3	NP3_3_1	pre	158	222.137	22	0	0	1.8238	9.959	NA	0	0
NP3	3	1	NP3_3	NP3_3_1	pre	156	33.764	10	2	0	0.686749	79.761	0.133333	0.2	0
NP3	3	1	NP3_3	NP3_3_1	pre	179	206.893	22	0	0	1.69865	21.0929	NA	0	0
NP3	3	1	NP3_3	NP3_3_1	pre	186	458.983	45	0	0	1.79853	16.692	NA	0	0
NP3	3	1	NP3_3	NP3_3_1	pre	192	214.956	140	114	1	1.01976	84.6481	7.6	0.814286	0.00714286
NP3	3	1	NP3_3	NP3_3_1	pre	218	108.321	46	30	1	0.793333	111.785	2	0.652174	0.0217391
NP3	3	1	NP3_3	NP3_3_1	pre	246	80.339	9	0	0	1.73147	43.0617	NA	0	0
NP3	3	1	NP3_3	NP3_3_1	pre	300	103.298	12	0	0	1.61909	74.7774	NA	0	0
NP3	3	1	NP3_3	NP3_3_1	pre	302	5	3	0	0	0.431034	NA	NA	0	0
NP3	3	1	NP3_3	NP3_3_1	pre	150	330.787	36	0	0	1.62948	42.4575	NA	0	0
NP3	3	1	NP3_3	NP3_3_1	pre	174	98.088	11	0	0	1.69117	26.8829	NA	0	0
NP3	3	1	NP3_3	NP3_3_1	pre	146	525.705	235	177	1	1.34227	51.1836	11.8	0.753191	0.00425532
NP3	3	1	NP3_3	NP3_3_1	pre	151	200.212	42	9	0	0.885345	79.7359	0.6	0.214286	0
NP3	3	1	NP3_3	NP3_3_1	pre	183	278.865	264	229	1	0.963742	67.6619	15.2667	0.867424	0.00378788
NP3	3	1	NP3_3	NP3_3_1	pre	210	103.224	14	0	0	1.36899	69.5727	NA	0	0
NP3	3	1	NP3_3	NP3_3_1	pre	175	303.596	122	72	1	0.844039	72.1439	4.8	0.590164	0.00819672
NP3	3	1	NP3_3	NP3_3_1	pre	198	67.891	9	0	0	1.42006	43.1728	NA	0	0
NP3	3	1	NP3_3	NP3_3_1	pre	201	225.217	28	0	0	1.43817	29.6352	NA	0	0
NP3	3	1	NP3_3	NP3_3_1	pre	238	125.787	17	0	0	1.32315	90.4974	NA	0	0
NP3	3	1	NP3_3	NP3_3_1	pre	243	264.404	30	0	0	1.57197	20.3047	NA	0	0
NP3	3	1	NP3_3	NP3_3_1	pre	203	141.616	16	0	0	1.62777	8.32421	NA	0	0
NP3	3	1	NP3_3	NP3_3_1	pre	227	464.725	133	72	2	1.21427	50.2916	2.4	0.541353	0.0150376
NP3	3	1	NP3_3	NP3_3_1	pre	231	120.628	14	0	0	1.59983	22.2567	NA	0	0
NP3	3	1	NP3_3	NP3_3_1	pre	235	350.485	94	49	1	1.22453	43.5717	3.26667	0.521277	0.0106383
NP3	3	1	NP3_3	NP3_3_1	pre	189	54.147	37	18	1	0.408716	47.1133	1.2	0.486486	0.027027
NP3	3	1	NP3_3	NP3_3_1	pre	196	85.553	10	0	0	1.63895	37.854	NA	0	0
NP3	3	1	NP3_3	NP3_3_1	pre	214	187.302	241	214	2	0.795942	54.9016	7.13333	0.887967	0.00829876
NP3	3	1	NP3_3	NP3_3_1	pre	194	408.158	86	37	1	1.34848	66.6845	2.46667	0.430233	0.0116279
NP3	3	1	NP3_3	NP3_3_1	pre	248	138.429	125	104	1	0.823897	58.6486	6.93333	0.832	0.008
NP3	3	1	NP3_3	NP3_3_1	pre	254	140.142	70	45	1	0.755194	53.2769	3	0.642857	0.0142857
NP3	3	1	NP3_3	NP3_3_1	pre	268	349.718	34	0	0	1.82716	11.8887	NA	0	0
NP3	3	1	NP3_3	NP3_3_1	pre	270	19.922	32	22	1	0.234866	44.677	1.46667	0.6875	0.03125
NP3	3	1	NP3_3	NP3_3_1	pre	272	51.226	10	2	0	1.097	17.074	0.133333	0.2	0
NP3	3	1	NP3_3	NP3_3_1	pre	277	130.352	38	13	1	0.81079	58.3703	0.866667	0.342105	0.0263158
NP3	3	1	NP3_3	NP3_3_1	pre	289	28.35	117	110	1	0.052069	79.8801	7.33333	0.940171	0.00854701
NP3	3	1	NP3_3	NP3_3_1	pre	291	182.514	17	2	0	1.80687	18.5741	0.133333	0.117647	0
NP3	3	1	NP3_3	NP3_3_1	pre	292	77.007	5	0	0	1.65565	19.8456	NA	0	0
NP3	3	1	NP3_3	NP3_3_1	pre	293	108.666	13	0	0	1.55412	33.3524	NA	0	0
NP3	3	1	NP3_3	NP3_3_1	pre	295	158.649	15	0	0	1.50334	83.1035	NA	0	0
NP3	3	1	NP3_3	NP3_3_1	pre	298	218.985	38	9	0	1.22625	87.0255	0.6	0.236842	0
NP3	3	1	NP3_3	NP3_3_1	pre	312	47.613	7	0	0	1.16138	113.753	NA	0	0
NP3	3	1	NP3_3	NP3_3_1	pre	314	315.536	34	0	0	1.62897	14.6389	NA	0	0
NP3	3	1	NP3_3	NP3_3_1	pre	324	323.103	39	0	0	1.46599	66.4462	NA	0	0
NP3	3	1	NP3_3	NP3_3_1	pre	327	363.291	90	45	1	1.28594	49.778	3	0.5	0.0111111
NP3	3	1	NP3_3	NP3_3_1	pre	330	298.298	38	0	0	1.39002	24.1625	NA	0	0
NP3	3	1	NP3_3	NP3_3_1	pre	332	203.228	19	0	0	1.94663	15.1489	NA	0	0
NP3	3	1	NP3_3	NP3_3_1	pre	337	191.242	23	0	0	1.49875	13.6614	NA	0	0
NP3	3	1	NP3_3	NP3_3_1	pre	340	224.742	370	341	1	0.609951	57.7159	22.7333	0.921622	0.0027027
NP3	3	1	NP3_3	NP3_3_1	pre	341	110.571	13	0	0	1.58865	12.1315	NA	0	0
NP3	3	1	NP3_3	NP3_3_1	pre	342	112.347	74	54	2	0.630054	111.78	1.8	0.72973	0.027027
NP3	3	1	NP3_3	NP3_3_1	pre	343	134.854	16	0	0	1.55005	46.8481	NA	0	0
NP3	3	1	NP3_3	NP3_3_1	pre	349	317.05	111	64	1	0.988287	52.3808	4.26667	0.576577	0.00900901
NP3	3	1	NP3_3	NP3_3_1	pre	351	103.512	19	3	0	1.09997	72.4889	0.2	0.157895	0
NP3	3	1	NP3_3	NP3_3_1	pre	353	127.911	14	0	0	1.69642	8.83011	NA	0	0
NP3	3	1	NP3_3	NP3_3_1	pre	356	120.557	14	0	0	1.59889	11.9031	NA	0	0
NP3	3	1	NP3_3	NP3_3_1	pre	357	174.543	18	0	0	1.77022	38.1438	NA	0	0
NP3	3	1	NP3_3	NP3_3_1	pre	358	227.556	428	401	2	0.650431	82.6221	13.3667	0.936916	0.0046729
NP3	3	1	NP3_3	NP3_3_1	pst	2	75	29	8	0	0.362069	136.648	0.533333	0.275862	0
NP3	3	1	NP3_3	NP3_3_1	pst	3	6.042	32	25	1	0.0168391	122.446	1.66667	0.78125	0.03125
NP3	3	1	NP3_3	NP3_3_1	pst	11	298.818	22	1	0	2.49141	7.87567	0.0666667	0.0454545	0
NP3	3	1	NP3_3	NP3_3_1	pst	12	68.18	16	0	0	0.783678	39.4377	NA	0	0
NP3	3	1	NP3_3	NP3_3_1	pst	13	231.785	61	29	1	1.05685	74.8181	1.93333	0.47541	0.0163934
NP3	3	1	NP3_3	NP3_3_1	pst	16	180.46	48	16	1	0.916997	52.2237	1.06667	0.333333	0.0208333
NP3	3	1	NP3_3	NP3_3_1	pst	19	96.181	28	5	0	0.696332	53.3707	0.333333	0.178571	0
NP3	3	1	NP3_3	NP3_3_1	pst	24	210.204	95	66	2	0.873732	59.6689	2.2	0.694737	0.0210526
NP3	3	1	NP3_3	NP3_3_1	pst	25	2	7	1	0	0.0689655	86.1684	0.0666667	0.142857	0
NP3	3	1	NP3_3	NP3_3_1	pst	27	92.525	10	0	0	1.77251	6.80991	NA	0	0
NP3	3	1	NP3_3	NP3_3_1	pst	29	222.167	30	0	0	1.32087	25.2002	NA	0	0
NP3	3	1	NP3_3	NP3_3_1	pst	31	90.518	70	49	2	0.355543	59.038	1.63333	0.7	0.0285714
NP3	3	1	NP3_3	NP3_3_1	pst	32	145.268	20	0	0	1.31823	20.6114	NA	0	0
NP3	3	1	NP3_3	NP3_3_1	pst	33	73.271	9	0	0	1.57909	39.2068	NA	0	0
NP3	3	1	NP3_3	NP3_3_1	pst	36	288.664	35	0	0	1.46379	8.59135	NA	0	0
NP3	3	1	NP3_3	NP3_3_1	pst	38	154.9	27	0	0	1.02719	23.5641	NA	0	0
NP3	3	1	NP3_3	NP3_3_1	pst	41	111.179	17	0	0	1.19806	10.7501	NA	0	0
NP3	3	1	NP3_3	NP3_3_1	pst	42	81.708	14	0	0	1.08367	26.8216	NA	0	0
NP3	3	1	NP3_3	NP3_3_1	pst	46	87.884	41	21	1	0.633421	76.4558	1.4	0.512195	0.0243902
NP3	3	1	NP3_3	NP3_3_1	pst	47	259.954	186	143	2	0.789134	82.4366	4.76667	0.768817	0.0107527
NP3	3	1	NP3_3	NP3_3_1	pst	54	356.219	41	0	0	1.53542	11.1498	NA	0	0
NP3	3	1	NP3_3	NP3_3_1	pst	55	154.985	19	0	0	1.48454	29.4128	NA	0	0
NP3	3	1	NP3_3	NP3_3_1	pst	57	30.105	5	0	0	1.29767	11.7415	NA	0	0
NP3	3	1	NP3_3	NP3_3_1	pst	59	178.697	225	200	1	0.985402	61.8658	13.3333	0.888889	0.00444444
NP3	3	1	NP3_3	NP3_3_1	pst	66	497.422	349	268	3	0.782205	55.335	5.95556	0.767908	0.00859599
NP3	3	1	NP3_3	NP3_3_1	pst	75	138.117	62	40	1	0.917028	86.2299	2.66667	0.645161	0.016129
NP3	3	1	NP3_3	NP3_3_1	pst	81	129.511	16	3	0	1.41445	13.181	0.2	0.1875	0
NP3	3	1	NP3_3	NP3_3_1	pst	95	180.073	190	160	2	0.638936	99.1595	5.33333	0.842105	0.0105263
NP3	3	1	NP3_3	NP3_3_1	pst	97	343.509	116	73	1	1.11085	65.7493	4.86667	0.62931	0.00862069
NP3	3	1	NP3_3	NP3_3_1	pst	103	154.798	37	0	0	0.74136	70.6733	NA	0	0
NP3	3	1	NP3_3	NP3_3_1	pst	108	32.749	6	0	0	1.12924	31.9698	NA	0	0
NP3	3	1	NP3_3	NP3_3_1	pst	112	227.56	528	506	2	0.55	74.381	16.8667	0.958333	0.00378788
NP3	3	1	NP3_3	NP3_3_1	pst	113	980.195	810	655	6	0.553424	109.675	7.27778	0.808642	0.00740741
NP3	3	1	NP3_3	NP3_3_1	pst	114	97.095	89	72	1	0.749774	88.5932	4.8	0.808989	0.011236
NP3	3	1	NP3_3	NP3_3_1	pst	118	250.705	70	0	0	0.626457	63.88	NA	0	0
NP3	3	1	NP3_3	NP3_3_1	pst	120	240.008	53	0	0	0.795776	16.3132	NA	0	0
NP3	3	1	NP3_3	NP3_3_1	pst	121	265.301	70	0	0	0.662921	45.1798	NA	0	0
NP3	3	1	NP3_3	NP3_3_1	pst	122	201.547	59	0	0	0.599123	76.9188	NA	0	0
NP3	3	1	NP3_3	NP3_3_1	pst	123	56.446	7	0	0	1.62201	36.5299	NA	0	0
NP3	3	1	NP3_3	NP3_3_1	pst	82	429.644	181	96	1	0.788288	64.4172	6.4	0.530387	0.00552486
NP3	3	2	NP3_3	NP3_3_2	pre	26	119.747	31	13	1	0.960923	80.9073	0.866667	0.419355	0.0322581
NP3	3	2	NP3_3	NP3_3_2	pre	27	255.712	26	0	0	1.76354	22.9236	NA	0	0
NP3	3	2	NP3_3	NP3_3_2	pre	33	376.485	112	74	1	1.42982	59.2894	4.93333	0.660714	0.00892857
NP3	3	2	NP3_3	NP3_3_2	pre	36	135.419	12	0	0	1.93444	21.0775	NA	0	0
NP3	3	2	NP3_3	NP3_3_2	pre	45	79.641	54	40	1	0.675849	115.993	2.66667	0.740741	0.0185185
NP3	3	2	NP3_3	NP3_3_2	pre	48	361.551	31	0	0	2.07787	15.0778	NA	0	0
NP3	3	2	NP3_3	NP3_3_2	pre	55	167.442	419	399	3	0.196461	96.6797	8.86667	0.952267	0.0071599
NP3	3	2	NP3_3	NP3_3_2	pre	56	74.754	9	2	0	1.69115	19.8785	0.133333	0.222222	0
NP3	3	2	NP3_3	NP3_3_2	pre	73	270.704	29	0	0	1.66691	23.6615	NA	0	0
NP3	3	2	NP3_3	NP3_3_2	pre	80	26.009	999	992	1	0	0	66.1333	0.992993	0.001001
NP3	3	2	NP3_3	NP3_3_2	pre	81	312.507	32	2	0	1.77584	14.8917	0.133333	0.0625	0
NP3	3	2	NP3_3	NP3_3_2	pre	110	582.184	105	39	1	1.43486	49.3539	2.6	0.371429	0.00952381
NP3	3	2	NP3_3	NP3_3_2	pre	115	99.317	15	0	0	1.2231	32.2733	NA	0	0
NP3	3	2	NP3_3	NP3_3_2	pre	124	297.871	610	584	2	0.463434	105.691	19.4667	0.957377	0.00327869
NP3	3	2	NP3_3	NP3_3_2	pre	130	24.633	32	25	1	0.509023	88.6374	1.66667	0.78125	0.03125
NP3	3	2	NP3_3	NP3_3_2	pre	133	193.123	411	394	1	0.901735	42.5528	26.2667	0.958637	0.00243309
NP3	3	2	NP3_3	NP3_3_2	pre	168	244.009	27	0	0	1.61808	8.20639	NA	0	0
NP3	3	2	NP3_3	NP3_3_2	pre	82	337.739	36	0	0	1.66375	10.6771	NA	0	0
NP3	3	2	NP3_3	NP3_3_2	pre	155	1.733	6	0	0	0.0597241	69.8765	NA	0	0
NP3	3	2	NP3_3	NP3_3_2	pre	186	202.422	46	15	1	1.11748	52.2356	1	0.326087	0.0217391
NP3	3	2	NP3_3	NP3_3_2	pre	192	494.793	735	682	3	0.640743	75.0063	15.1556	0.927891	0.00408163
NP3	3	2	NP3_3	NP3_3_2	pre	205	562.431	737	685	3	0.927951	102.795	15.2222	0.929444	0.00407056
NP3	3	2	NP3_3	NP3_3_2	pre	206	111.894	16	0	0	1.28615	58.4209	NA	0	0
NP3	3	2	NP3_3	NP3_3_2	pre	164	39.966	5	0	0	1.38905	37.0029	NA	0	0
NP3	3	2	NP3_3	NP3_3_2	pre	180	174.277	68	44	1	1.04096	51.6455	2.93333	0.647059	0.0147059
NP3	3	2	NP3_3	NP3_3_2	pre	198	647.995	69	2	0	1.64163	18.4492	0.133333	0.0289855	0
NP3	3	2	NP3_3	NP3_3_2	pre	200	154.676	84	64	1	1.0342	38.9932	4.26667	0.761905	0.0119048
NP3	3	2	NP3_3	NP3_3_2	pre	144	803.277	177	78	2	1.26225	48.5404	2.6	0.440678	0.0112994
NP3	3	2	NP3_3	NP3_3_2	pre	188	262.698	30	1	0	1.55602	27.2835	0.0666667	0.0333333	0
NP3	3	2	NP3_3	NP3_3_2	pre	189	271.797	629	606	2	0.594044	72.6057	20.2	0.963434	0.00317965
NP3	3	2	NP3_3	NP3_3_2	pre	196	350.251	213	175	2	1.10929	85.0231	5.83333	0.821596	0.00938967
NP3	3	2	NP3_3	NP3_3_2	pre	204	649.538	100	24	1	1.46244	36.9254	1.6	0.24	0.01
NP3	3	2	NP3_3	NP3_3_2	pst	3	136.643	108	86	2	0.584097	106.202	2.86667	0.796296	0.0185185
NP3	3	2	NP3_3	NP3_3_2	pst	5	157.306	186	163	1	0.823315	77.1149	10.8667	0.876344	0.00537634
NP3	3	2	NP3_3	NP3_3_2	pst	6	189.577	22	0	0	1.55646	16.8513	NA	0	0
NP3	3	2	NP3_3	NP3_3_2	pst	7	69.511	31	15	1	0.568816	63.1884	1	0.483871	0.0322581
NP3	3	2	NP3_3	NP3_3_2	pst	8	510.136	162	56	1	0.743644	71.3343	3.73333	0.345679	0.00617284
NP3	3	2	NP3_3	NP3_3_2	pst	12	38.581	11	0	0	0.665207	95.2819	NA	0	0
NP3	3	2	NP3_3	NP3_3_2	pst	13	60.765	10	0	0	1.16406	42.0529	NA	0	0
NP3	3	2	NP3_3	NP3_3_2	pst	21	619.88	358	232	5	0.531419	92.6701	3.09333	0.648045	0.0139665
NP3	3	2	NP3_3	NP3_3_2	pst	25	112.671	76	55	1	0.521052	52.3541	3.66667	0.723684	0.0131579
NP3	3	2	NP3_3	NP3_3_2	pst	33	202.83	91	40	0	0.546634	74.4156	2.66667	0.43956	0
NP3	3	2	NP3_3	NP3_3_2	pst	35	66	22	8	0	0.557029	108.544	0.533333	0.363636	0
NP3	3	2	NP3_3	NP3_3_2	pst	37	17	145	140	1	0	0	9.33333	0.965517	0.00689655
NP3	3	2	NP3_3	NP3_3_2	pst	44	708.589	497	394	6	0.702153	83.0724	4.37778	0.792757	0.0120724
NP3	3	2	NP3_3	NP3_3_2	pst	62	328.494	40	0	0	1.45222	17.5124	NA	0	0
NP3	3	2	NP3_3	NP3_3_2	pst	66	107.59	283	245	4	0.227982	119.178	4.08333	0.865724	0.0141343
NP3	3	2	NP3_3	NP3_3_2	pst	75	78.389	8	2	0	1.33003	18.1709	0.133333	0.25	0
NP3	3	2	NP3_3	NP3_3_2	pst	76	88.454	12	0	0	1.38643	34.1451	NA	0	0
NP3	3	2	NP3_3	NP3_3_2	pst	79	66.576	202	190	1	0.512069	140.308	12.6667	0.940594	0.0049505
NP3	3	2	NP3_3	NP3_3_2	pst	80	26.009	999	998	0	NA	NA	66.5333	0.998999	0
NP3	3	2	NP3_3	NP3_3_2	pst	84	84.765	11	2	0	1.42631	39.0177	0.133333	0.181818	0
NP3	3	2	NP3_3	NP3_3_2	pst	88	59.567	71	60	1	0.700069	93.1294	4	0.84507	0.0140845
NP3	3	3	NP3_3	NP3_3_3	pre	1	453.342	36	2	0	2.23479	19.5014	0.133333	0.0555556	0
NP3	3	3	NP3_3	NP3_3_3	pre	3	625.836	35	0	0	3.1736	16.6376	NA	0	0
NP3	3	3	NP3_3	NP3_3_3	pre	12	2381.55	167	0	0	2.45176	13.4607	NA	0	0
NP3	3	3	NP3_3	NP3_3_3	pre	14	227.257	18	0	0	2.30485	14.6151	NA	0	0
NP3	3	3	NP3_3	NP3_3_3	pre	15	166.515	13	0	0	2.39246	7.65757	NA	0	0
NP3	3	3	NP3_3	NP3_3_3	pre	16	76.028	8	0	0	1.87264	12.7146	NA	0	0
NP3	3	3	NP3_3	NP3_3_3	pre	18	105.623	11	0	0	1.8211	14.1734	NA	0	0
NP3	3	3	NP3_3	NP3_3_3	pre	19	479.071	293	231	3	1.01367	68.5006	5.13333	0.788396	0.0102389
NP3	3	3	NP3_3	NP3_3_3	pre	20	279.365	24	0	0	2.0942	8.33307	NA	0	0
NP3	3	3	NP3_3	NP3_3_3	pre	21	121.799	12	0	0	1.90906	10.839	NA	0	0
NP3	3	3	NP3_3	NP3_3_3	pre	32	361.056	200	156	2	0.985088	47.457	5.2	0.78	0.01
NP3	3	3	NP3_3	NP3_3_3	pre	80	26.009	999	998	0	NA	NA	66.5333	0.998999	0
NP3	3	3	NP3_3	NP3_3_3	pre	81	408.585	33	2	0	2.22421	9.70779	0.133333	0.0606061	0
NP3	3	3	NP3_3	NP3_3_3	pst	3	474.825	49	0	0	1.70554	6.87054	NA	0	0
NP3	3	3	NP3_3	NP3_3_3	pst	6	269.6	29	0	0	1.66011	19.2923	NA	0	0
NP3	3	3	NP3_3	NP3_3_3	pst	10	105.304	8	0	0	2.59369	10.159	NA	0	0
NP3	3	3	NP3_3	NP3_3_3	pst	80	26.009	999	992	1	0	0	66.1333	0.992993	0.001001
NP3	3	4	NP3_3	NP3_3_4	pre	2	181.17	59	42	0	1.63907	89.4403	2.8	0.711864	0
NP3	3	4	NP3_3	NP3_3_4	pre	4	108.482	11	0	0	1.8704	28.2938	NA	0	0
NP3	3	4	NP3_3	NP3_3_4	pre	5	140.17	10	0	0	2.68521	21.2571	NA	0	0
NP3	3	4	NP3_3	NP3_3_4	pre	6	503.726	45	0	0	1.97385	6.177	NA	0	0
NP3	3	4	NP3_3	NP3_3_4	pre	9	324.377	38	0	0	1.51155	10.8526	NA	0	0
NP3	3	4	NP3_3	NP3_3_4	pre	13	269.985	24	0	0	2.02388	9.08159	NA	0	0
NP3	3	4	NP3_3	NP3_3_4	pre	14	396.889	44	0	0	1.59138	7.4565	NA	0	0
NP3	3	4	NP3_3	NP3_3_4	pre	16	381.1	39	0	0	1.67633	10.7258	NA	0	0
NP3	3	4	NP3_3	NP3_3_4	pre	23	166.786	16	0	0	1.91707	4.8678	NA	0	0
NP3	3	4	NP3_3	NP3_3_4	pre	81	962.665	467	358	2	1.336	54.7881	11.9333	0.766595	0.00428266
NP3	3	4	NP3_3	NP3_3_4	pst	4	156.422	11	2	0	2.88246	6.66285	0.133333	0.181818	0
NP3	3	4	NP3_3	NP3_3_4	pst	5	150.471	16	0	0	1.72956	23.8785	NA	0	0
NP3	3	4	NP3_3	NP3_3_4	pst	6	154.109	11	0	0	2.65703	10.6105	NA	0	0
NP3	3	4	NP3_3	NP3_3_4	pst	7	105.076	12	0	0	1.52359	10.7299	NA	0	0
NP3	3	4	NP3_3	NP3_3_4	pst	8	282.414	19	0	0	2.70511	5.72294	NA	0	0
NP3	3	4	NP3_3	NP3_3_4	pst	9	184.006	17	0	0	1.98281	15.1135	NA	0	0
NP3	3	4	NP3_3	NP3_3_4	pst	10	314.203	29	0	0	1.93476	6.49848	NA	0	0
NP3	3	4	NP3_3	NP3_3_4	pst	11	233.533	22	0	0	1.91735	5.24943	NA	0	0
NP3	3	4	NP3_3	NP3_3_4	pst	13	334.081	30	0	0	1.98623	11.587	NA	0	0
NP3	3	4	NP3_3	NP3_3_4	pst	14	173.424	40	18	1	1.2131	27.5904	1.2	0.45	0.025
NP3	3	5	NP3_3	NP3_3_5	pre	1	296.873	30	0	0	1.76501	12.6987	NA	0	0
NP3	3	5	NP3_3	NP3_3_5	pre	10	67.364	14	0	0	0.866897	93.2536	NA	0	0
NP3	3	5	NP3_3	NP3_3_5	pre	14	221.168	58	14	0	0.684655	87.2794	0.933333	0.241379	0
NP3	3	5	NP3_3	NP3_3_5	pre	23	837.659	162	21	1	0.949812	80.3303	1.4	0.12963	0.00617284
NP3	3	5	NP3_3	NP3_3_5	pre	27	268.031	30	0	0	1.53576	4.74772	NA	0	0
NP3	3	5	NP3_3	NP3_3_5	pre	80	154.083	999	983	2	0.157885	58.6117	32.7667	0.983984	0.002002
NP3	3	5	NP3_3	NP3_3_5	pre	81	283.257	712	682	2	1.23071	96.2843	22.7333	0.957865	0.00280899
NP3	3	5	NP3_3	NP3_3_5	pst	1	268.065	41	3	0	1.22206	79.5747	0.2	0.0731707	0
NP3	3	5	NP3_3	NP3_3_5	pst	10	599.451	152	79	2	1.18742	49.9353	2.63333	0.519737	0.0131579
NP3	3	5	NP3_3	NP3_3_5	pst	15	789.942	215	127	2	1.34228	61.5893	4.23333	0.590698	0.00930233
NP3	3	5	NP3_3	NP3_3_5	pst	17	540.364	28	0	0	3.4506	7.11524	NA	0	0
NP3	3	5	NP3_3	NP3_3_5	pst	20	1567.31	206	44	1	1.55167	47.799	2.93333	0.213592	0.00485437
NP3	3	5	NP3_3	NP3_3_5	pst	23	400.206	95	47	2	1.32584	54.514	1.56667	0.494737	0.0210526
NP3	3	5	NP3_3	NP3_3_5	pst	25	2295.29	953	522	13	0.712663	98.5233	2.67692	0.547744	0.0136411
NP3	3	5	NP3_3	NP3_3_5	pst	26	269.2	23	2	0	2.15342	6.70993	0.133333	0.0869565	0
NP3	3	6	NP3_3	NP3_3_6	pre	1	122.848	66	38	1	0.658084	45.8554	2.53333	0.575758	0.0151515
NP3	3	6	NP3_3	NP3_3_6	pre	2	82.33	16	0	0	0.94631	98.6298	NA	0	0
NP3	3	6	NP3_3	NP3_3_6	pre	14	415.225	46	0	0	1.59091	22.613	NA	0	0
NP3	3	6	NP3_3	NP3_3_6	pre	16	314.494	37	0	0	1.5062	26.2519	NA	0	0
NP3	3	6	NP3_3	NP3_3_6	pre	21	117.593	12	0	0	1.84317	23.7233	NA	0	0
NP3	3	6	NP3_3	NP3_3_6	pre	25	485.238	51	0	0	1.67324	18.555	NA	0	0
NP3	3	6	NP3_3	NP3_3_6	pre	35	517.477	625	571	5	0.766942	60.5145	7.61333	0.9136	0.008
NP3	3	6	NP3_3	NP3_3_6	pre	36	780.47	160	77	1	1.52931	36.5926	5.13333	0.48125	0.00625
NP3	3	6	NP3_3	NP3_3_6	pre	38	355.419	182	128	2	0.907869	60.9459	4.26667	0.703297	0.010989
NP3	3	6	NP3_3	NP3_3_6	pre	47	240.792	25	0	0	1.72983	17.38	NA	0	0
NP3	3	6	NP3_3	NP3_3_6	pre	48	226.466	22	0	0	1.85934	18.9909	NA	0	0
NP3	3	6	NP3_3	NP3_3_6	pre	51	132.181	16	0	0	1.51932	19.7238	NA	0	0
NP3	3	6	NP3_3	NP3_3_6	pst	6	301.148	444	417	2	0.909808	76.6674	13.9	0.939189	0.0045045
NP3	3	6	NP3_3	NP3_3_6	pst	11	346.029	35	1	0	1.75563	42.0732	0.0666667	0.0285714	0
NP3	3	6	NP3_3	NP3_3_6	pst	12	456.501	121	54	1	1.08263	53.1152	3.6	0.446281	0.00826446
NP3	3	6	NP3_3	NP3_3_6	pst	13	90.833	39	24	1	0.735431	73.534	1.6	0.615385	0.025641
NP3	3	6	NP3_3	NP3_3_6	pst	16	271.706	35	0	0	1.37782	9.5647	NA	0	0
NP3	3	6	NP3_3	NP3_3_6	pst	18	46.349	5	0	0	1.9978	34.2491	NA	0	0
NP3	3	6	NP3_3	NP3_3_6	pst	20	91.258	8	0	0	2.1615	32.6825	NA	0	0
NP3	3	6	NP3_3	NP3_3_6	pst	23	78.149	7	0	0	2.24566	28.1339	NA	0	0
NP3	3	6	NP3_3	NP3_3_6	pst	26	325.166	42	0	0	1.36738	21.8432	NA	0	0
NP3	3	6	NP3_3	NP3_3_6	pst	29	161.008	15	0	0	1.98287	41.552	NA	0	0
NP3	3	6	NP3_3	NP3_3_6	pst	33	209.475	18	0	0	2.12448	55.4134	NA	0	0
NP3	3	6	NP3_3	NP3_3_6	pst	34	225.228	27	0	0	1.49354	12.4155	NA	0	0
NP3	3	7	NP3_3	NP3_3_7	pre	4	269.947	99	57	1	1.05421	42.7742	3.8	0.575758	0.010101
NP3	3	7	NP3_3	NP3_3_7	pre	10	277.472	30	1	0	1.63153	10.3407	0.0666667	0.0333333	0
NP3	3	7	NP3_3	NP3_3_7	pre	14	266.596	30	0	0	1.58501	8.02127	NA	0	0
NP3	3	7	NP3_3	NP3_3_7	pre	18	321.416	35	0	0	1.6299	12.8873	NA	0	0
NP3	3	7	NP3_3	NP3_3_7	pre	21	338.653	39	0	0	1.53653	16.6226	NA	0	0
NP3	3	7	NP3_3	NP3_3_7	pre	25	28.5	7	0	0	0.818966	93.4348	NA	0	0
NP3	3	7	NP3_3	NP3_3_7	pre	26	304.293	32	0	0	1.69239	14.7524	NA	0	0
NP3	3	7	NP3_3	NP3_3_7	pre	29	78.112	8	0	0	1.92392	26.6094	NA	0	0
NP3	3	7	NP3_3	NP3_3_7	pre	31	289.379	33	0	0	1.55914	15.6813	NA	0	0
NP3	3	7	NP3_3	NP3_3_7	pre	32	81.136	8	0	0	1.99842	41.3947	NA	0	0
NP3	3	7	NP3_3	NP3_3_7	pre	34	85.87	9	0	0	1.85062	27.9081	NA	0	0
NP3	3	7	NP3_3	NP3_3_7	pre	37	72.23	8	0	0	1.77904	39.9826	NA	0	0
NP3	3	7	NP3_3	NP3_3_7	pre	41	147.42	18	0	0	1.49514	17.472	NA	0	0
NP3	3	7	NP3_3	NP3_3_7	pre	49	239.227	26	0	0	1.64986	16.0407	NA	0	0
NP3	3	7	NP3_3	NP3_3_7	pre	51	179.085	16	0	0	2.05845	20.732	NA	0	0
NP3	3	7	NP3_3	NP3_3_7	pre	55	632.068	368	287	1	1.15419	62.1942	19.1333	0.779891	0.00271739
NP3	3	7	NP3_3	NP3_3_7	pst	2	112.771	14	0	0	1.49562	32.4862	NA	0	0
NP3	3	7	NP3_3	NP3_3_7	pst	4	919.768	999	741	14	0.305649	102.046	3.52857	0.741742	0.014014
NP3	3	7	NP3_3	NP3_3_7	pst	9	178.893	20	1	0	1.66564	32.9855	0.0666667	0.05	0
NP3	3	7	NP3_3	NP3_3_7	pst	10	227.694	22	0	0	1.86939	9.06198	NA	0	0
NP3	3	7	NP3_3	NP3_3_7	pst	12	190.679	20	0	0	1.7303	27.1671	NA	0	0
NP3	3	7	NP3_3	NP3_3_7	pst	19	170.993	18	0	0	1.7342	25.2522	NA	0	0
NP3	3	7	NP3_3	NP3_3_7	pst	26	466.204	158	71	2	0.836181	42.0943	2.36667	0.449367	0.0126582
NP3	3	7	NP3_3	NP3_3_7	pst	27	238.961	25	0	0	1.71666	21.0245	NA	0	0
NP3	3	7	NP3_3	NP3_3_7	pst	31	139.896	16	0	0	1.60799	21.5475	NA	0	0
NP3	3	7	NP3_3	NP3_3_7	pst	33	180.596	19	0	0	1.72986	13.7919	NA	0	0
NP3	3	7	NP3_3	NP3_3_7	pst	40	206.357	24	0	0	1.54689	21.6171	NA	0	0
NP3	3	7	NP3_3	NP3_3_7	pst	42	73.621	8	0	0	1.81335	52.6396	NA	0	0
NP3	3	7	NP3_3	NP3_3_7	pst	45	668.609	75	0	0	1.55781	16.7202	NA	0	0
NP3	3	7	NP3_3	NP3_3_7	pst	46	90.645	9	0	0	1.95356	41.165	NA	0	0
NP3	3	7	NP3_3	NP3_3_7	pst	50	184.3	20	0	0	1.67241	25.191	NA	0	0
NP3	3	7	NP3_3	NP3_3_7	pst	52	99.983	11	0	0	1.72384	19.8667	NA	0	0
NP3	3	7	NP3_3	NP3_3_7	pst	57	225.613	24	0	0	1.69124	25.831	NA	0	0
NP3	3	7	NP3_3	NP3_3_7	pst	62	98.193	39	27	1	0.753918	81.988	1.8	0.692308	0.025641
NP3	3	7	NP3_3	NP3_3_7	pst	64	273.289	30	0	0	1.62478	48.1456	NA	0	0
NP3	3	7	NP3_3	NP3_3_7	pst	73	335.346	536	497	2	0.840658	77.3895	16.5667	0.927239	0.00373134
NP3	3	7	NP3_3	NP3_3_7	pst	76	116.036	12	2	0	1.72138	5.96617	0.133333	0.166667	0
NP3	3	7	NP3_3	NP3_3_7	pst	78	628.986	96	28	1	1.51838	50.2507	1.86667	0.291667	0.0104167
NP3	3	7	NP3_3	NP3_3_7	pst	89	704.206	75	0	0	1.64074	23.5586	NA	0	0
NP3	3	7	NP3_3	NP3_3_7	pst	91	219.519	23	0	0	1.72037	7.57852	NA	0	0
NP3	3	7	NP3_3	NP3_3_7	pst	94	230.985	26	0	0	1.59301	13.6959	NA	0	0
NP3	3	7	NP3_3	NP3_3_7	pst	100	268.136	30	0	0	1.59416	29.3345	NA	0	0
NP3	3	7	NP3_3	NP3_3_7	pst	103	196.767	21	0	0	1.69627	19.5825	NA	0	0
NP3	3	7	NP3_3	NP3_3_7	pst	107	189.809	22	0	0	1.55837	14.7736	NA	0	0
NP3	3	7	NP3_3	NP3_3_7	pst	112	269.177	28	0	0	1.71888	14.6275	NA	0	0
NP3	3	7	NP3_3	NP3_3_7	pst	134	164.957	18	0	0	1.67299	48.1516	NA	0	0
NP3	3	7	NP3_3	NP3_3_7	pst	138	880.092	201	93	2	1.32607	50.5067	3.1	0.462687	0.00995025
NP3	3	7	NP3_3	NP3_3_7	pst	139	133.943	16	0	0	1.53959	21.0648	NA	0	0
NP3	3	7	NP3_3	NP3_3_7	pst	129	132.597	16	0	0	1.52411	23.1335	NA	0	0
NP3	3	8	NP3_3	NP3_3_8	pre	8	450.166	111	63	1	1.52309	45.9575	4.2	0.567568	0.00900901
NP3	3	8	NP3_3	NP3_3_8	pre	11	406.679	36	0	0	2.00334	13.0204	NA	0	0
NP3	3	8	NP3_3	NP3_3_8	pst	6	411.415	93	43	1	1.32506	43.993	2.86667	0.462366	0.0107527
NP3	3	8	NP3_3	NP3_3_8	pst	9	349.017	35	0	0	1.76987	3.76627	NA	0	0
NP3	3	8	NP3_3	NP3_3_8	pst	11	235.905	27	0	0	1.56436	27.5466	NA	0	0
NP3	3	8	NP3_3	NP3_3_8	pst	16	236.25	25	0	0	1.69719	18.916	NA	0	0
NP3	3	9	NP3_3	NP3_3_9	pre	3	179.092	18	0	0	1.81635	18.0915	NA	0	0
NP3	3	9	NP3_3	NP3_3_9	pre	5	162.663	14	0	0	2.15733	26.4404	NA	0	0
NP3	3	9	NP3_3	NP3_3_9	pre	7	152.76	16	0	0	1.75584	11.2578	NA	0	0
NP3	3	9	NP3_3	NP3_3_9	pre	12	177.12	16	0	0	2.03585	28.7345	NA	0	0
NP3	3	9	NP3_3	NP3_3_9	pre	14	121.274	38	21	1	1.00514	58.1994	1.4	0.552632	0.0263158
NP3	3	9	NP3_3	NP3_3_9	pre	21	223.058	103	68	0	0.830106	59.4467	4.53333	0.660194	0
NP3	3	9	NP3_3	NP3_3_9	pst	5	323.685	28	0	0	2.06696	5.10603	NA	0	0
NP3	3	9	NP3_3	NP3_3_9	pst	8	238.538	18	0	0	2.41925	9.73483	NA	0	0
NP4	0.1	1	NP4_0.1	NP4_0.1_1	pre	9	170.861	23	0	0	1.33903	102.246	NA	0	0
NP4	0.1	1	NP4_0.1	NP4_0.1_1	pre	12	363.915	52	0	0	1.23027	93.5488	NA	0	0
NP4	0.1	1	NP4_0.1	NP4_0.1_1	pre	13	640.207	83	0	0	1.33876	109.635	NA	0	0
NP4	0.1	1	NP4_0.1	NP4_0.1_1	pre	20	241.311	30	0	0	1.43466	98.7625	NA	0	0
NP4	0.1	1	NP4_0.1	NP4_0.1_1	pre	30	226.485	31	0	0	1.30165	113.655	NA	0	0
NP4	0.1	1	NP4_0.1	NP4_0.1_1	pre	37	841.122	218	97	1	1.10751	107.247	6.46667	0.444954	0.00458716
NP4	0.1	1	NP4_0.1	NP4_0.1_1	pre	40	383.916	51	0	0	1.32384	103.434	NA	0	0
NP4	0.1	1	NP4_0.1	NP4_0.1_1	pre	41	420.38	57	0	0	1.29428	101.534	NA	0	0
NP4	0.1	1	NP4_0.1	NP4_0.1_1	pre	49	73.322	12	0	0	1.14925	134.68	NA	0	0
NP4	0.1	1	NP4_0.1	NP4_0.1_1	pre	52	433.341	85	24	1	1.16069	123.827	1.6	0.282353	0.0117647
NP4	0.1	1	NP4_0.1	NP4_0.1_1	pre	58	115.361	15	0	0	1.42073	115.122	NA	0	0
NP4	0.1	1	NP4_0.1	NP4_0.1_1	pre	65	440.762	56	0	0	1.37073	92.6824	NA	0	0
NP4	0.1	1	NP4_0.1	NP4_0.1_1	pre	66	445.041	104	43	1	1.17494	107.252	2.86667	0.413462	0.00961538
NP4	0.1	1	NP4_0.1	NP4_0.1_1	pre	71	171.346	20	0	0	1.54123	122.711	NA	0	0
NP4	0.1	1	NP4_0.1	NP4_0.1_1	pre	74	260.298	39	0	0	1.17196	95.5495	NA	0	0
NP4	0.1	1	NP4_0.1	NP4_0.1_1	pre	83	197.157	25	0	0	1.41636	131.421	NA	0	0
NP4	0.1	1	NP4_0.1	NP4_0.1_1	pre	85	119.464	20	0	0	1.08407	95.8335	NA	0	0
NP4	0.1	1	NP4_0.1	NP4_0.1_1	pre	100	581.691	85	0	0	1.19395	103.559	NA	0	0
NP4	0.1	1	NP4_0.1	NP4_0.1_1	pre	105	456.231	63	0	0	1.26872	112.347	NA	0	0
NP4	0.1	1	NP4_0.1	NP4_0.1_1	pre	112	503.628	72	0	0	1.22299	108.03	NA	0	0
NP4	0.1	1	NP4_0.1	NP4_0.1_1	pre	120	799.436	278	154	2	1.01589	110.207	5.13333	0.553957	0.00719424
NP4	0.1	1	NP4_0.1	NP4_0.1_1	pre	121	612.847	96	0	0	1.11224	102.098	NA	0	0
NP4	0.1	1	NP4_0.1	NP4_0.1_1	pre	123	496.272	128	44	1	0.95473	109.542	2.93333	0.34375	0.0078125
NP4	0.1	1	NP4_0.1	NP4_0.1_1	pre	127	167.147	100	64	1	0.5927	111.23	4.26667	0.64	0.01
NP4	0.1	1	NP4_0.1	NP4_0.1_1	pre	130	195.494	27	0	0	1.29637	103.23	NA	0	0
NP4	0.1	1	NP4_0.1	NP4_0.1_1	pre	93	483.543	58	0	0	1.46262	84.8219	NA	0	0
NP4	0.1	1	NP4_0.1	NP4_0.1_1	pst	7	59.243	11	1	0	1.05351	110.63	0.0666667	0.0909091	0
NP4	0.1	1	NP4_0.1	NP4_0.1_1	pst	9	110.04	18	0	0	1.11602	116.641	NA	0	0
NP4	0.1	1	NP4_0.1	NP4_0.1_1	pst	11	397.677	332	282	1	1.06489	116.8	18.8	0.849398	0.00301205
NP4	0.1	1	NP4_0.1	NP4_0.1_1	pst	14	227.718	44	0	0	0.872967	100.354	NA	0	0
NP4	0.1	1	NP4_0.1	NP4_0.1_1	pst	15	415.889	57	0	0	1.28043	96.2177	NA	0	0
NP4	0.1	1	NP4_0.1	NP4_0.1_1	pst	17	337.576	53	0	0	1.11929	105.481	NA	0	0
NP4	0.1	1	NP4_0.1	NP4_0.1_1	pst	24	534.432	79	0	0	1.18132	103.413	NA	0	0
NP4	0.1	1	NP4_0.1	NP4_0.1_1	pst	25	418.519	62	0	0	1.18293	102.677	NA	0	0
NP4	0.1	1	NP4_0.1	NP4_0.1_1	pst	29	358.788	51	0	0	1.2372	92.4911	NA	0	0
NP4	0.1	1	NP4_0.1	NP4_0.1_1	pst	35	221.164	35	0	0	1.12152	114.566	NA	0	0
NP4	0.1	1	NP4_0.1	NP4_0.1_1	pst	37	265.353	105	47	1	0.658252	99.3373	3.13333	0.447619	0.00952381
NP4	0.1	1	NP4_0.1	NP4_0.1_1	pst	45	295.945	39	0	0	1.34277	114.129	NA	0	0
NP4	0.1	1	NP4_0.1	NP4_0.1_1	pst	47	252.132	39	0	0	1.1417	107.029	NA	0	0
NP4	0.1	1	NP4_0.1	NP4_0.1_1	pst	49	447.261	66	0	0	1.18637	100.065	NA	0	0
NP4	0.1	1	NP4_0.1	NP4_0.1_1	pst	57	368.59	57	0	0	1.13482	112.697	NA	0	0
NP4	0.1	1	NP4_0.1	NP4_0.1_1	pst	64	240.944	150	103	1	0.801889	103.924	6.86667	0.686667	0.00666667
NP4	0.1	1	NP4_0.1	NP4_0.1_1	pst	66	485.033	174	94	2	0.881257	114.336	3.13333	0.54023	0.0114943
NP4	0.1	1	NP4_0.1	NP4_0.1_1	pst	72	428.894	54	0	0	1.39523	96.8399	NA	0	0
NP4	0.1	1	NP4_0.1	NP4_0.1_1	pst	80	593.773	93	0	0	1.11276	106.338	NA	0	0
NP4	0.1	1	NP4_0.1	NP4_0.1_1	pst	88	274.752	41	0	0	1.18426	113.551	NA	0	0
NP4	0.1	1	NP4_0.1	NP4_0.1_1	pst	98	189.233	29	0	0	1.16522	110.445	NA	0	0
NP4	0.1	1	NP4_0.1	NP4_0.1_1	pst	99	62.906	83	62	2	0.283026	87.8954	2.06667	0.746988	0.0240964
NP4	0.1	1	NP4_0.1	NP4_0.1_1	pst	104	216.129	31	2	0	1.2005	108.344	0.133333	0.0645161	0
NP4	0.1	1	NP4_0.1	NP4_0.1_1	pst	108	677.834	371	249	3	0.779498	96.5176	5.53333	0.671159	0.00808625
NP4	0.1	1	NP4_0.1	NP4_0.1_1	pst	113	567.475	108	24	1	1.10922	116.978	1.6	0.222222	0.00925926
NP4	0.1	1	NP4_0.1	NP4_0.1_1	pst	114	45.713	10	0	0	0.875728	74.903	NA	0	0
NP4	0.1	2	NP4_0.1	NP4_0.1_2	pre	10	217.484	31	0	0	1.2499	93.5401	NA	0	0
NP4	0.1	2	NP4_0.1	NP4_0.1_2	pre	11	155.372	17	0	0	1.67428	87.3497	NA	0	0
NP4	0.1	2	NP4_0.1	NP4_0.1_2	pre	14	605.418	999	903	5	0.681283	96.9877	12.04	0.903904	0.00500501
NP4	0.1	2	NP4_0.1	NP4_0.1_2	pre	16	71.107	11	2	0	1.36006	123.826	0.133333	0.181818	0
NP4	0.1	2	NP4_0.1	NP4_0.1_2	pre	21	427.421	77	0	0	0.969644	98.3172	NA	0	0
NP4	0.1	2	NP4_0.1	NP4_0.1_2	pre	26	373.057	60	0	0	1.09017	81.0088	NA	0	0
NP4	0.1	2	NP4_0.1	NP4_0.1_2	pre	33	304.41	42	0	0	1.28011	85.2693	NA	0	0
NP4	0.1	2	NP4_0.1	NP4_0.1_2	pre	36	463.928	146	82	1	1.09095	110.798	5.46667	0.561644	0.00684932
NP4	0.1	2	NP4_0.1	NP4_0.1_2	pre	38	91.334	11	0	0	1.57472	131.779	NA	0	0
NP4	0.1	2	NP4_0.1	NP4_0.1_2	pre	43	28.878	5	0	0	1.24478	96.8603	NA	0	0
NP4	0.1	2	NP4_0.1	NP4_0.1_2	pst	2	53.941	7	0	0	1.55006	152.472	NA	0	0
NP4	0.1	2	NP4_0.1	NP4_0.1_2	pst	12	173.161	21	0	0	1.49277	98.2889	NA	0	0
NP4	0.1	2	NP4_0.1	NP4_0.1_2	pst	14	469.429	53	0	0	1.50789	90.8656	NA	0	0
NP4	0.1	2	NP4_0.1	NP4_0.1_2	pst	24	279.265	44	0	0	1.11975	97.574	NA	0	0
NP4	0.1	2	NP4_0.1	NP4_0.1_2	pst	29	127.517	18	0	0	1.29327	113.882	NA	0	0
NP4	0.1	2	NP4_0.1	NP4_0.1_2	pst	32	411.708	79	0	0	0.910055	117.36	NA	0	0
NP4	0.1	2	NP4_0.1	NP4_0.1_2	pst	37	401.272	78	0	0	0.89738	105.556	NA	0	0
NP4	0.1	2	NP4_0.1	NP4_0.1_2	pst	40	335.767	46	0	0	1.28645	97.6908	NA	0	0
NP4	0.1	2	NP4_0.1	NP4_0.1_2	pst	50	350.884	43	0	0	1.44042	99.6605	NA	0	0
NP4	0.1	2	NP4_0.1	NP4_0.1_2	pst	51	295.46	159	123	1	1.1109	104.001	8.2	0.773585	0.00628931
NP4	0.1	2	NP4_0.1	NP4_0.1_2	pst	56	95.534	18	2	0	0.948678	115.927	0.133333	0.111111	0
NP4	0.1	2	NP4_0.1	NP4_0.1_2	pst	57	266.99	449	410	1	0.755336	110.845	27.3333	0.91314	0.00222717
NP4	0.1	2	NP4_0.1	NP4_0.1_2	pst	58	530.403	79	0	0	1.17242	110.661	NA	0	0
NP4	0.1	2	NP4_0.1	NP4_0.1_2	pst	81	221.938	825	796	2	0.588073	122.258	26.5333	0.964848	0.00242424
NP4	0.1	3	NP4_0.1	NP4_0.1_3	pre	2	161.472	113	65	1	0.482487	106.837	4.33333	0.575221	0.00884956
NP4	0.1	3	NP4_0.1	NP4_0.1_3	pre	17	381.518	46	0	0	1.45026	104.926	NA	0	0
NP4	0.1	3	NP4_0.1	NP4_0.1_3	pre	32	325.819	46	0	0	1.24835	85.4215	NA	0	0
NP4	0.1	3	NP4_0.1	NP4_0.1_3	pre	35	163.255	31	0	0	0.938236	71.027	NA	0	0
NP4	0.1	3	NP4_0.1	NP4_0.1_3	pre	40	745.588	174	67	1	1.13159	99.0903	4.46667	0.385057	0.00574713
NP4	0.1	3	NP4_0.1	NP4_0.1_3	pre	43	442.129	176	107	2	0.954681	123.014	3.56667	0.607955	0.0113636
NP4	0.1	3	NP4_0.1	NP4_0.1_3	pre	49	367.205	90	0	0	0.711364	102.483	NA	0	0
NP4	0.1	3	NP4_0.1	NP4_0.1_3	pre	52	594.389	85	0	0	1.21539	120.233	NA	0	0
NP4	0.1	3	NP4_0.1	NP4_0.1_3	pre	53	571.514	540	412	3	0.554317	94.8062	9.15556	0.762963	0.00555556
NP4	0.1	3	NP4_0.1	NP4_0.1_3	pre	56	41.432	51	50	0	NA	NA	3.33333	0.980392	0
NP4	0.1	3	NP4_0.1	NP4_0.1_3	pre	80	173.681	999	988	1	0.571	132.101	65.8667	0.988989	0.001001
NP4	0.1	3	NP4_0.1	NP4_0.1_3	pre	81	100.328	19	2	0	0.921994	122.692	0.133333	0.105263	0
NP4	0.1	3	NP4_0.1	NP4_0.1_3	pst	7	178.233	25	0	0	1.2804	116.312	NA	0	0
NP4	0.1	3	NP4_0.1	NP4_0.1_3	pst	13	271.888	37	0	0	1.30216	117.171	NA	0	0
NP4	0.1	3	NP4_0.1	NP4_0.1_3	pst	17	399.835	56	0	0	1.24086	101.37	NA	0	0
NP4	0.1	3	NP4_0.1	NP4_0.1_3	pst	19	641.406	166	47	1	0.889125	115.606	3.13333	0.283133	0.0060241
NP4	0.1	3	NP4_0.1	NP4_0.1_3	pst	31	119.735	14	0	0	1.588	117.203	NA	0	0
NP4	0.1	3	NP4_0.1	NP4_0.1_3	pst	38	709.981	610	524	2	1.00861	114.68	17.4667	0.859016	0.00327869
NP4	0.1	3	NP4_0.1	NP4_0.1_3	pst	41	310.18	45	0	0	1.21544	94.3279	NA	0	0
NP4	0.1	3	NP4_0.1	NP4_0.1_3	pst	42	290.4	36	0	0	1.43055	107.551	NA	0	0
NP4	0.1	3	NP4_0.1	NP4_0.1_3	pst	44	346.593	127	57	1	0.770565	102.094	3.8	0.448819	0.00787402
NP4	0.1	3	NP4_0.1	NP4_0.1_3	pst	51	367.275	47	0	0	1.37659	79.3058	NA	0	0
NP4	0.1	3	NP4_0.1	NP4_0.1_3	pst	53	264.671	96	36	1	0.697639	102.594	2.4	0.375	0.0104167
NP4	0.1	3	NP4_0.1	NP4_0.1_3	pst	59	200.403	139	120	1	1.08696	113.103	8	0.863309	0.00719424
NP4	0.1	3	NP4_0.1	NP4_0.1_3	pst	62	749.236	159	57	1	1.21674	91.988	3.8	0.358491	0.00628931
NP4	0.1	3	NP4_0.1	NP4_0.1_3	pst	67	280.608	36	0	0	1.38231	114.178	NA	0	0
NP4	0.1	3	NP4_0.1	NP4_0.1_3	pst	72	156.465	241	227	1	0.743859	79.2505	15.1333	0.941909	0.00414938
NP4	0.1	3	NP4_0.1	NP4_0.1_3	pst	79	491.42	190	115	1	0.995231	104.086	7.66667	0.605263	0.00526316
NP4	0.1	3	NP4_0.1	NP4_0.1_3	pst	80	451.052	647	597	2	0.807562	85.0445	19.9	0.92272	0.00309119
NP4	0.1	4	NP4_0.1	NP4_0.1_4	pst	5	278.197	63	28	1	1.17594	113.07	1.86667	0.444444	0.015873
NP4	0.1	4	NP4_0.1	NP4_0.1_4	pst	14	358.404	81	11	1	0.848836	99.2301	0.733333	0.135802	0.0123457
NP4	0.1	4	NP4_0.1	NP4_0.1_4	pst	15	150.06	21	0	0	1.29363	94.3039	NA	0	0
NP4	0.1	4	NP4_0.1	NP4_0.1_4	pst	28	716.235	222	98	3	0.885631	119.459	2.17778	0.441441	0.0135135
NP4	0.1	4	NP4_0.1	NP4_0.1_4	pst	30	521.341	66	0	0	1.38286	101.142	NA	0	0
NP4	0.1	4	NP4_0.1	NP4_0.1_4	pst	31	239.738	121	81	1	0.87496	118.851	5.4	0.669421	0.00826446
NP4	0.1	4	NP4_0.1	NP4_0.1_4	pst	32	546.011	80	0	0	1.17332	97.2523	NA	0	0
NP4	0.1	4	NP4_0.1	NP4_0.1_4	pst	35	92.596	16	0	0	1.06433	93.9324	NA	0	0
NP4	0.1	4	NP4_0.1	NP4_0.1_4	pst	41	104.911	14	0	0	1.39138	78.2612	NA	0	0
NP4	0.1	4	NP4_0.1	NP4_0.1_4	pst	43	459.468	68	0	0	1.18237	91.2235	NA	0	0
NP4	0.1	4	NP4_0.1	NP4_0.1_4	pst	44	291.267	32	0	0	1.59305	107.872	NA	0	0
NP4	0.1	4	NP4_0.1	NP4_0.1_4	pst	58	556.936	71	0	0	1.3656	99.5084	NA	0	0
NP4	0.1	4	NP4_0.1	NP4_0.1_4	pst	66	344.923	167	103	1	0.778829	112.119	6.86667	0.616766	0.00598802
NP4	0.1	4	NP4_0.1	NP4_0.1_4	pst	75	516.413	78	0	0	1.15632	104.778	NA	0	0
NP4	0.1	4	NP4_0.1	NP4_0.1_4	pst	78	317.847	164	101	3	0.601299	105.656	2.24444	0.615854	0.0182927
NP4	0.1	4	NP4_0.1	NP4_0.1_4	pst	80	1135.04	771	579	3	0.939137	127.686	12.8667	0.750973	0.00389105
NP4	0.1	4	NP4_0.1	NP4_0.1_4	pst	89	434.147	63	0	0	1.20729	88.7209	NA	0	0
NP4	0.1	4	NP4_0.1	NP4_0.1_4	pst	99	225.387	97	49	1	0.65157	105.901	3.26667	0.505155	0.0103093
NP4	0.1	4	NP4_0.1	NP4_0.1_4	pst	101	836.821	297	168	2	0.986197	108.447	5.6	0.565657	0.00673401
NP4	0.1	4	NP4_0.1	NP4_0.1_4	pst	103	583.646	93	0	0	1.09379	94.0326	NA	0	0
NP4	0.1	4	NP4_0.1	NP4_0.1_4	pst	106	218.459	37	0	0	1.04626	100.492	NA	0	0
NP4	0.1	4	NP4_0.1	NP4_0.1_4	pst	108	1324.85	596	384	7	0.873407	113.297	3.65714	0.644295	0.011745
NP4	0.1	4	NP4_0.1	NP4_0.1_4	pst	109	286.428	107	59	1	0.919732	108.15	3.93333	0.551402	0.00934579
NP4	0.1	4	NP4_0.1	NP4_0.1_4	pst	111	363.083	217	148	3	0.686886	107.451	3.28889	0.682028	0.0138249
NP4	0.1	4	NP4_0.1	NP4_0.1_4	pst	118	281.96	42	0	0	1.18571	89.8842	NA	0	0
NP4	0.1	4	NP4_0.1	NP4_0.1_4	pst	120	654.606	101	0	0	1.12863	97.5568	NA	0	0
NP4	0.1	4	NP4_0.1	NP4_0.1_4	pst	122	621.821	166	55	3	0.885633	110.967	1.22222	0.331325	0.0180723
NP4	0.1	4	NP4_0.1	NP4_0.1_4	pst	82	345.228	67	0	0	0.897921	99.7441	NA	0	0
NP4	0.1	5	NP4_0.1	NP4_0.1_5	pre	4	108.067	33	7	0	0.639814	131.857	0.466667	0.212121	0
NP4	0.1	5	NP4_0.1	NP4_0.1_5	pre	6	268.039	34	0	0	1.40042	105.727	NA	0	0
NP4	0.1	5	NP4_0.1	NP4_0.1_5	pre	8	223.975	31	0	0	1.2872	108.604	NA	0	0
NP4	0.1	5	NP4_0.1	NP4_0.1_5	pre	10	203.205	26	0	0	1.40141	119.855	NA	0	0
NP4	0.1	5	NP4_0.1	NP4_0.1_5	pre	18	623.693	80	0	0	1.36118	65.5168	NA	0	0
NP4	0.1	5	NP4_0.1	NP4_0.1_5	pre	25	396.172	49	0	0	1.42304	86.1709	NA	0	0
NP4	0.1	5	NP4_0.1	NP4_0.1_5	pre	27	390.073	86	36	1	1.26292	113.68	2.4	0.418605	0.0116279
NP4	0.1	5	NP4_0.1	NP4_0.1_5	pre	41	174.348	22	0	0	1.43143	107.838	NA	0	0
NP4	0.1	5	NP4_0.1	NP4_0.1_5	pre	42	436.682	52	0	0	1.46721	89.368	NA	0	0
NP4	0.1	5	NP4_0.1	NP4_0.1_5	pre	43	310.178	41	0	0	1.33697	102.744	NA	0	0
NP4	0.1	5	NP4_0.1	NP4_0.1_5	pre	46	267.567	39	0	0	1.21402	102.109	NA	0	0
NP4	0.1	5	NP4_0.1	NP4_0.1_5	pre	48	205.046	26	0	0	1.41412	102.743	NA	0	0
NP4	0.1	5	NP4_0.1	NP4_0.1_5	pre	66	518.06	63	0	0	1.44067	100.764	NA	0	0
NP4	0.1	5	NP4_0.1	NP4_0.1_5	pre	69	521.879	65	0	0	1.40592	103.494	NA	0	0
NP4	0.1	5	NP4_0.1	NP4_0.1_5	pre	76	560.208	79	0	0	1.23831	91.7676	NA	0	0
NP4	0.1	5	NP4_0.1	NP4_0.1_5	pre	94	638.145	129	43	1	1.23545	90.1144	2.86667	0.333333	0.00775194
NP4	0.1	5	NP4_0.1	NP4_0.1_5	pre	99	426.063	57	0	0	1.31176	106.48	NA	0	0
NP4	0.1	5	NP4_0.1	NP4_0.1_5	pre	102	492.021	72	0	0	1.19481	102.554	NA	0	0
NP4	0.1	5	NP4_0.1	NP4_0.1_5	pre	105	706.362	299	205	1	1.0924	102.569	13.6667	0.685619	0.00334448
NP4	0.1	5	NP4_0.1	NP4_0.1_5	pre	111	244.498	142	100	1	0.870719	99.2119	6.66667	0.704225	0.00704225
NP4	0.1	5	NP4_0.1	NP4_0.1_5	pre	124	583.723	70	0	0	1.45858	100.734	NA	0	0
NP4	0.1	5	NP4_0.1	NP4_0.1_5	pre	126	292.8	37	0	0	1.40228	89.8237	NA	0	0
NP4	0.1	5	NP4_0.1	NP4_0.1_5	pst	7	126.822	18	0	0	1.28622	126.894	NA	0	0
NP4	0.1	5	NP4_0.1	NP4_0.1_5	pst	9	144.597	19	0	0	1.32757	122.926	NA	0	0
NP4	0.1	5	NP4_0.1	NP4_0.1_5	pst	19	394.708	46	0	0	1.5123	100.713	NA	0	0
NP4	0.1	5	NP4_0.1	NP4_0.1_5	pst	24	328.072	197	134	3	0.669508	129.209	2.97778	0.680203	0.0152284
NP4	0.1	5	NP4_0.1	NP4_0.1_5	pst	48	567.565	70	0	0	1.4182	74.1984	NA	0	0
NP4	0.1	5	NP4_0.1	NP4_0.1_5	pst	49	552.875	67	0	0	1.44429	81.2861	NA	0	0
NP4	0.1	5	NP4_0.1	NP4_0.1_5	pst	51	313.2	49	0	0	1.125	80.7688	NA	0	0
NP4	0.1	5	NP4_0.1	NP4_0.1_5	pst	53	588.747	122	45	1	1.23243	105.878	3	0.368852	0.00819672
NP4	0.1	5	NP4_0.1	NP4_0.1_5	pst	54	206.454	32	0	0	1.14823	79.0502	NA	0	0
NP4	0.1	5	NP4_0.1	NP4_0.1_5	pst	60	336.031	46	0	0	1.28748	119.063	NA	0	0
NP4	0.1	5	NP4_0.1	NP4_0.1_5	pst	64	373.958	134	80	1	1.10509	117.288	5.33333	0.597015	0.00746269
NP4	0.1	5	NP4_0.1	NP4_0.1_5	pst	70	180.539	27	0	0	1.1972	104.848	NA	0	0
NP4	0.1	5	NP4_0.1	NP4_0.1_5	pst	73	162.42	29	0	0	0.993953	123.094	NA	0	0
NP4	0.1	5	NP4_0.1	NP4_0.1_5	pst	76	138.036	19	0	0	1.32217	112.992	NA	0	0
NP4	0.1	5	NP4_0.1	NP4_0.1_5	pst	77	505.97	58	0	0	1.36964	117.003	NA	0	0
NP4	0.1	5	NP4_0.1	NP4_0.1_5	pst	80	255.617	1000	951	5	0.293556	133.704	12.68	0.951	0.005
NP4	0.1	5	NP4_0.1	NP4_0.1_5	pst	86	133.583	17	0	0	1.21066	87.2879	NA	0	0
NP4	0.1	5	NP4_0.1	NP4_0.1_5	pst	88	639.237	94	0	0	1.18508	111.754	NA	0	0
NP4	0.1	5	NP4_0.1	NP4_0.1_5	pst	89	82.813	35	14	1	0.657526	96.4557	0.933333	0.4	0.0285714
NP4	0.1	5	NP4_0.1	NP4_0.1_5	pst	94	262.018	189	152	0	0.974693	118.919	10.1333	0.804233	0
NP4	0.1	6	NP4_0.1	NP4_0.1_6	pre	2	822.42	999	850	4	0.661393	108.436	14.1667	0.850851	0.004004
NP4	0.1	6	NP4_0.1	NP4_0.1_6	pre	4	474.735	990	940	3	0.667738	97.7046	20.8889	0.949495	0.0030303
NP4	0.1	6	NP4_0.1	NP4_0.1_6	pst	1	669.856	683	568	2	0.833831	100.701	18.9333	0.831625	0.00292826
NP4	0.1	6	NP4_0.1	NP4_0.1_6	pst	4	362.762	52	0	0	1.22638	115.4	NA	0	0
NP4	0.1	6	NP4_0.1	NP4_0.1_6	pst	5	797.354	804	642	5	0.603411	128.08	8.56	0.798507	0.00621891
NP4	0.1	6	NP4_0.1	NP4_0.1_6	pst	6	226.624	34	3	0	1.25072	126.263	0.2	0.0882353	0
NP4	0.1	6	NP4_0.1	NP4_0.1_6	pst	80	26.009	999	993	1	0	0	66.2	0.993994	0.001001
NP4	0.1	7	NP4_0.1	NP4_0.1_7	pre	5	213.095	100	68	1	0.950895	120.346	4.53333	0.68	0.01
NP4	0.1	7	NP4_0.1	NP4_0.1_7	pre	11	357.215	44	0	0	1.4323	105.468	NA	0	0
NP4	0.1	7	NP4_0.1	NP4_0.1_7	pre	18	211.053	35	0	0	1.06264	109.701	NA	0	0
NP4	0.1	7	NP4_0.1	NP4_0.1_7	pre	22	527.952	68	0	0	1.35859	94.6823	NA	0	0
NP4	0.1	7	NP4_0.1	NP4_0.1_7	pre	31	272.105	584	554	1	0.917723	116.501	36.9333	0.94863	0.00171233
NP4	0.1	7	NP4_0.1	NP4_0.1_7	pre	32	419.863	158	98	1	1.03106	102.63	6.53333	0.620253	0.00632911
NP4	0.1	7	NP4_0.1	NP4_0.1_7	pre	38	246.867	31	0	0	1.41878	121.316	NA	0	0
NP4	0.1	7	NP4_0.1	NP4_0.1_7	pre	47	118.285	18	0	0	1.19965	143.495	NA	0	0
NP4	0.1	7	NP4_0.1	NP4_0.1_7	pre	58	615.573	241	141	3	0.929997	119.956	3.13333	0.585062	0.0124481
NP4	0.1	7	NP4_0.1	NP4_0.1_7	pre	59	556.513	72	0	0	1.3344	114.145	NA	0	0
NP4	0.1	7	NP4_0.1	NP4_0.1_7	pre	60	170.995	29	0	0	1.05294	51.4982	NA	0	0
NP4	0.1	7	NP4_0.1	NP4_0.1_7	pre	62	362.207	52	0	0	1.22449	107.86	NA	0	0
NP4	0.1	7	NP4_0.1	NP4_0.1_7	pst	3	473.848	68	0	0	1.21938	106.993	NA	0	0
NP4	0.1	7	NP4_0.1	NP4_0.1_7	pst	6	264.366	45	0	0	1.03592	124.903	NA	0	0
NP4	0.1	7	NP4_0.1	NP4_0.1_7	pst	10	430.93	70	0	0	1.07678	91.1154	NA	0	0
NP4	0.1	7	NP4_0.1	NP4_0.1_7	pst	15	726.173	511	418	2	1.06045	121.406	13.9333	0.818004	0.00391389
NP4	0.1	7	NP4_0.1	NP4_0.1_7	pst	21	383.645	696	661	1	1.17945	129.748	44.0667	0.949713	0.00143678
NP4	0.1	7	NP4_0.1	NP4_0.1_7	pst	25	206.439	32	2	0	1.19981	97.8993	0.133333	0.0625	0
NP4	0.1	7	NP4_0.1	NP4_0.1_7	pst	37	380.432	49	0	0	1.3665	101.615	NA	0	0
NP4	0.1	7	NP4_0.1	NP4_0.1_7	pst	40	409.547	50	0	0	1.44105	107.358	NA	0	0
NP4	0.1	7	NP4_0.1	NP4_0.1_7	pst	44	70.867	10	0	0	1.35761	112.89	NA	0	0
NP4	0.1	8	NP4_0.1	NP4_0.1_8	pre	2	256.094	294	244	2	0.542586	109.638	8.13333	0.829932	0.00680272
NP4	0.1	8	NP4_0.1	NP4_0.1_8	pre	9	611.124	81	0	0	1.31708	101.928	NA	0	0
NP4	0.1	8	NP4_0.1	NP4_0.1_8	pre	11	62.488	9	0	0	1.34672	92.7551	NA	0	0
NP4	0.1	8	NP4_0.1	NP4_0.1_8	pre	16	407.284	56	0	0	1.27674	97.5737	NA	0	0
NP4	0.1	8	NP4_0.1	NP4_0.1_8	pre	21	914.632	172	46	1	1.2416	111.279	3.06667	0.267442	0.00581395
NP4	0.1	8	NP4_0.1	NP4_0.1_8	pre	24	260.305	35	3	0	1.31335	97.8135	0.2	0.0857143	0
NP4	0.1	8	NP4_0.1	NP4_0.1_8	pre	27	103.323	15	0	0	1.01654	106.263	NA	0	0
NP4	0.1	8	NP4_0.1	NP4_0.1_8	pre	28	60.139	17	0	0	0.64805	127.674	NA	0	0
NP4	0.1	8	NP4_0.1	NP4_0.1_8	pre	30	230.489	30	0	0	1.37033	105.121	NA	0	0
NP4	0.1	8	NP4_0.1	NP4_0.1_8	pst	5	110.413	14	0	0	1.2472	112.874	NA	0	0
NP4	0.1	8	NP4_0.1	NP4_0.1_8	pst	13	551.096	74	0	0	1.3016	115.194	NA	0	0
NP4	0.1	8	NP4_0.1	NP4_0.1_8	pst	29	487.008	51	0	0	1.67933	113.453	NA	0	0
NP4	0.1	8	NP4_0.1	NP4_0.1_8	pst	31	477.454	61	0	0	1.372	104.784	NA	0	0
NP4	0.1	8	NP4_0.1	NP4_0.1_8	pst	33	153.634	22	0	0	1.26137	88.8393	NA	0	0
NP4	0.1	8	NP4_0.1	NP4_0.1_8	pst	38	298.051	34	0	0	1.55722	106.492	NA	0	0
NP4	0.1	8	NP4_0.1	NP4_0.1_8	pst	43	666.541	137	41	1	1.13824	113.577	2.73333	0.29927	0.00729927
NP4	0.1	8	NP4_0.1	NP4_0.1_8	pst	47	670.58	109	14	1	1.20047	118.717	0.933333	0.12844	0.00917431
NP4	0.1	8	NP4_0.1	NP4_0.1_8	pst	57	443.408	58	0	0	1.34123	111.522	NA	0	0
NP4	0.1	8	NP4_0.1	NP4_0.1_8	pst	60	1815.65	307	58	1	1.24078	110.835	3.86667	0.188925	0.00325733
NP4	0.1	8	NP4_0.1	NP4_0.1_8	pst	64	588.567	123	42	1	1.21473	118.534	2.8	0.341463	0.00813008
NP4	0.1	8	NP4_0.1	NP4_0.1_8	pst	63	512.189	122	45	1	1.06973	126.722	3	0.368852	0.00819672
NP4	0.1	9	NP4_0.1	NP4_0.1_9	pre	4	139.362	18	0	0	1.35257	94.2332	NA	0	0
NP4	0.1	9	NP4_0.1	NP4_0.1_9	pre	6	111.377	50	11	1	0.450962	90.9875	0.733333	0.22	0.02
NP4	0.1	9	NP4_0.1	NP4_0.1_9	pre	14	307.771	106	54	1	0.969469	97.8622	3.6	0.509434	0.00943396
NP4	0.1	9	NP4_0.1	NP4_0.1_9	pre	15	209.598	31	2	0	1.17673	97.5123	0.133333	0.0645161	0
NP4	0.1	9	NP4_0.1	NP4_0.1_9	pre	19	484.287	57	0	0	1.46742	98.3663	NA	0	0
NP4	0.1	9	NP4_0.1	NP4_0.1_9	pre	23	272.522	208	147	2	0.58252	102.348	4.9	0.706731	0.00961538
NP4	0.1	9	NP4_0.1	NP4_0.1_9	pre	24	347.029	51	0	0	1.19663	93.7398	NA	0	0
NP4	0.1	9	NP4_0.1	NP4_0.1_9	pre	30	330.798	49	0	0	1.18823	88.8031	NA	0	0
NP4	0.1	9	NP4_0.1	NP4_0.1_9	pre	31	663.391	99	0	0	1.16713	92.866	NA	0	0
NP4	0.1	9	NP4_0.1	NP4_0.1_9	pre	33	455.513	123	40	1	0.908242	106.479	2.66667	0.325203	0.00813008
NP4	0.1	9	NP4_0.1	NP4_0.1_9	pre	43	621.205	999	918	3	0.794873	98.721	20.4	0.918919	0.003003
NP4	0.1	9	NP4_0.1	NP4_0.1_9	pre	48	76.256	10	2	0	1.54062	51.6919	0.133333	0.2	0
NP4	0.1	9	NP4_0.1	NP4_0.1_9	pre	51	376.932	294	202	2	0.655225	141.071	6.73333	0.687075	0.00680272
NP4	0.1	9	NP4_0.1	NP4_0.1_9	pre	80	134.842	1000	971	1	0.470567	114.679	64.7333	0.971	0.001
NP4	0.1	9	NP4_0.1	NP4_0.1_9	pst	10	527.9	77	2	0	1.18516	100.246	0.133333	0.025974	0
NP4	0.1	9	NP4_0.1	NP4_0.1_9	pst	13	397.681	58	0	0	1.2029	94.3413	NA	0	0
NP4	0.1	9	NP4_0.1	NP4_0.1_9	pst	20	360.603	391	340	1	0.946455	121.021	22.6667	0.869565	0.00255754
NP4	0.1	9	NP4_0.1	NP4_0.1_9	pst	23	350.476	53	0	0	1.16205	84.753	NA	0	0
NP4	0.1	9	NP4_0.1	NP4_0.1_9	pst	27	498.565	75	0	0	1.16161	98.0363	NA	0	0
NP4	0.1	9	NP4_0.1	NP4_0.1_9	pst	30	571.582	79	0	0	1.26344	96.9866	NA	0	0
NP4	0.1	9	NP4_0.1	NP4_0.1_9	pst	31	257.715	37	0	0	1.23428	103.125	NA	0	0
NP4	0.1	9	NP4_0.1	NP4_0.1_9	pst	37	616.4	89	0	0	1.20768	101.246	NA	0	0
NP4	0.1	9	NP4_0.1	NP4_0.1_9	pst	39	251.824	49	0	0	0.894713	106.302	NA	0	0
NP4	0.1	9	NP4_0.1	NP4_0.1_9	pst	80	300.83	999	957	2	1.0878	130.28	31.9	0.957958	0.002002
NP4	3	1	NP4_3	NP4_3_1	pre	13	264.747	241	203	1	0.858211	55.7753	13.5333	0.842324	0.00414938
NP4	3	1	NP4_3	NP4_3_1	pre	14	216.687	86	59	1	1.21226	93.0546	3.93333	0.686047	0.0116279
NP4	3	1	NP4_3	NP4_3_1	pre	15	307.952	31	0	0	1.76983	22.4484	NA	0	0
NP4	3	1	NP4_3	NP4_3_1	pre	16	184.018	174	146	1	0.689981	63.3742	9.73333	0.83908	0.00574713
NP4	3	1	NP4_3	NP4_3_1	pre	24	30.585	5	0	0	1.25366	64.3989	NA	0	0
NP4	3	1	NP4_3	NP4_3_1	pre	25	202.443	22	0	0	1.6621	13.2607	NA	0	0
NP4	3	1	NP4_3	NP4_3_1	pre	36	156.164	104	84	1	1.10858	43.5275	5.6	0.807692	0.00961538
NP4	3	1	NP4_3	NP4_3_1	pre	37	315.944	51	1	0	1.04751	65.4133	0.0666667	0.0196078	0
NP4	3	1	NP4_3	NP4_3_1	pre	41	141.84	210	197	1	0.509368	52.1973	13.1333	0.938095	0.0047619
NP4	3	1	NP4_3	NP4_3_1	pre	43	134.535	119	98	1	0.558526	81.9154	6.53333	0.823529	0.00840336
NP4	3	1	NP4_3	NP4_3_1	pre	45	84.16	9	0	0	1.81381	2.6728	NA	0	0
NP4	3	1	NP4_3	NP4_3_1	pre	55	339.071	37	0	0	1.58559	12.0353	NA	0	0
NP4	3	1	NP4_3	NP4_3_1	pre	62	82.507	10	0	0	1.58061	5.95844	NA	0	0
NP4	3	1	NP4_3	NP4_3_1	pre	65	87.946	13	0	0	1.26359	83.5857	NA	0	0
NP4	3	1	NP4_3	NP4_3_1	pre	69	73.301	70	54	1	0.481931	98.2007	3.6	0.771429	0.0142857
NP4	3	1	NP4_3	NP4_3_1	pre	75	108.304	46	24	1	0.766593	57.8176	1.6	0.521739	0.0217391
NP4	3	1	NP4_3	NP4_3_1	pre	76	186.964	21	0	0	1.61176	6.63866	NA	0	0
NP4	3	1	NP4_3	NP4_3_1	pre	77	244.195	26	0	0	1.6841	20.7788	NA	0	0
NP4	3	1	NP4_3	NP4_3_1	pre	78	169.226	140	115	1	0.950151	60.7064	7.66667	0.821429	0.00714286
NP4	3	1	NP4_3	NP4_3_1	pre	79	156.664	18	0	0	1.58888	31.7399	NA	0	0
NP4	3	1	NP4_3	NP4_3_1	pre	80	24.091	28	15	1	0.215704	87.5803	1	0.535714	0.0357143
NP4	3	1	NP4_3	NP4_3_1	pst	3	237.779	24	0	0	1.78244	5.04848	NA	0	0
NP4	3	1	NP4_3	NP4_3_1	pst	8	167.171	70	51	1	1.14147	92.3256	3.4	0.728571	0.0142857
NP4	3	1	NP4_3	NP4_3_1	pst	12	177.774	90	60	1	0.860511	81.7427	4	0.666667	0.0111111
NP4	3	1	NP4_3	NP4_3_1	pst	17	65.957	8	0	0	1.62456	22.6917	NA	0	0
NP4	3	1	NP4_3	NP4_3_1	pst	18	122.731	15	0	0	1.51145	25.165	NA	0	0
NP4	3	1	NP4_3	NP4_3_1	pst	21	305.393	35	0	0	1.54865	16.7592	NA	0	0
NP4	3	1	NP4_3	NP4_3_1	pst	24	62.624	7	0	0	1.79954	8.43741	NA	0	0
NP4	3	1	NP4_3	NP4_3_1	pst	25	537.842	209	111	1	0.87674	79.472	7.4	0.5311	0.00478469
NP4	3	1	NP4_3	NP4_3_1	pst	31	135.284	15	0	0	1.66605	21.1693	NA	0	0
NP4	3	1	NP4_3	NP4_3_1	pst	32	269.244	249	215	2	0.848584	92.342	7.16667	0.863454	0.00803213
NP4	3	1	NP4_3	NP4_3_1	pst	33	253.454	77	24	1	0.774058	77.7083	1.6	0.311688	0.012987
NP4	3	1	NP4_3	NP4_3_1	pst	35	290.489	128	89	1	1.14131	59.7948	5.93333	0.695312	0.0078125
NP4	3	1	NP4_3	NP4_3_1	pst	38	126.916	53	28	1	0.811602	59.5922	1.86667	0.528302	0.0188679
NP4	3	1	NP4_3	NP4_3_1	pst	40	396.695	139	91	1	1.23094	63.7136	6.06667	0.654676	0.00719424
NP4	3	2	NP4_3	NP4_3_2	pre	1	62	149	141	1	0.123153	135.499	9.4	0.946309	0.00671141
NP4	3	2	NP4_3	NP4_3_2	pre	2	247.583	32	1	0	1.41552	67.8662	0.0666667	0.03125	0
NP4	3	2	NP4_3	NP4_3_2	pre	8	323.81	30	0	0	1.92516	9.63107	NA	0	0
NP4	3	2	NP4_3	NP4_3_2	pre	10	52.225	7	0	0	1.50069	9.73216	NA	0	0
NP4	3	2	NP4_3	NP4_3_2	pre	13	375.214	38	0	0	1.74844	8.97612	NA	0	0
NP4	3	2	NP4_3	NP4_3_2	pre	23	237.759	29	0	0	1.46403	16.5246	NA	0	0
NP4	3	2	NP4_3	NP4_3_2	pre	25	412.579	47	0	0	1.54641	8.45582	NA	0	0
NP4	3	2	NP4_3	NP4_3_2	pre	29	178.048	106	84	1	0.992094	114.789	5.6	0.792453	0.00943396
NP4	3	2	NP4_3	NP4_3_2	pre	36	348.537	52	3	0	1.23587	63.1387	0.2	0.0576923	0
NP4	3	2	NP4_3	NP4_3_2	pre	39	127.765	13	0	0	1.8357	8.30611	NA	0	0
NP4	3	2	NP4_3	NP4_3_2	pre	50	416.852	70	7	0	1.0908	76.0735	0.466667	0.1	0
NP4	3	2	NP4_3	NP4_3_2	pre	55	213.303	28	0	0	1.3621	15.845	NA	0	0
NP4	3	2	NP4_3	NP4_3_2	pre	56	244.067	261	225	4	0.614315	78.6262	3.75	0.862069	0.0153257
NP4	3	2	NP4_3	NP4_3_2	pre	61	183.236	20	1	0	1.60656	12.5407	0.0666667	0.05	0
NP4	3	2	NP4_3	NP4_3_2	pre	62	53.561	9	0	0	1.15433	34.5241	NA	0	0
NP4	3	2	NP4_3	NP4_3_2	pre	68	92.951	10	0	0	1.78071	32.3531	NA	0	0
NP4	3	2	NP4_3	NP4_3_2	pre	71	302.516	33	0	0	1.62993	9.21376	NA	0	0
NP4	3	2	NP4_3	NP4_3_2	pre	76	120.807	66	47	1	1.06009	57.1949	3.13333	0.712121	0.0151515
NP4	3	2	NP4_3	NP4_3_2	pre	78	60.367	6	2	0	2.3919	8.70293	0.133333	0.333333	0
NP4	3	2	NP4_3	NP4_3_2	pre	79	87.833	73	50	2	0.400266	82.9713	1.66667	0.684932	0.0273973
NP4	3	2	NP4_3	NP4_3_2	pre	80	26.009	999	992	1	0	0	66.1333	0.992993	0.001001
NP4	3	2	NP4_3	NP4_3_2	pre	81	225.193	28	3	0	1.47481	6.97393	0.2	0.107143	0
NP4	3	2	NP4_3	NP4_3_2	pre	85	248.831	33	0	0	1.34068	19.8743	NA	0	0
NP4	3	2	NP4_3	NP4_3_2	pre	89	113.08	13	0	0	1.62471	36.8596	NA	0	0
NP4	3	2	NP4_3	NP4_3_2	pre	91	92.66	10	0	0	1.7751	28.2981	NA	0	0
NP4	3	2	NP4_3	NP4_3_2	pre	82	111.195	21	0	0	1.71774	12.1363	NA	0	0
NP4	3	2	NP4_3	NP4_3_2	pre	93	242.115	30	0	0	1.43945	18.9753	NA	0	0
NP4	3	2	NP4_3	NP4_3_2	pst	1	134.807	28	2	0	0.856959	85.115	0.133333	0.0714286	0
NP4	3	2	NP4_3	NP4_3_2	pst	4	58.064	53	40	1	0.633333	100.971	2.66667	0.754717	0.0188679
NP4	3	2	NP4_3	NP4_3_2	pst	5	117.425	16	2	0	1.29908	16.0614	0.133333	0.125	0
NP4	3	2	NP4_3	NP4_3_2	pst	8	183.044	92	67	1	1.06148	98.2322	4.46667	0.728261	0.0108696
NP4	3	2	NP4_3	NP4_3_2	pst	10	253.71	36	0	0	1.2498	26.3304	NA	0	0
NP4	3	2	NP4_3	NP4_3_2	pst	13	218.048	36	8	0	1.21648	60.2378	0.533333	0.222222	0
NP4	3	2	NP4_3	NP4_3_2	pst	15	49.467	8	0	0	1.21837	29.8547	NA	0	0
NP4	3	2	NP4_3	NP4_3_2	pst	16	66.155	10	0	0	1.26732	40.0118	NA	0	0
NP4	3	2	NP4_3	NP4_3_2	pst	17	52.283	9	0	0	1.12679	16.4934	NA	0	0
NP4	3	2	NP4_3	NP4_3_2	pst	18	5	2	0	0	0.862069	NA	NA	0	0
NP4	3	2	NP4_3	NP4_3_2	pst	21	28.282	6	0	0	0.770586	142.719	NA	0	0
NP4	3	2	NP4_3	NP4_3_2	pst	23	226.962	139	105	1	0.969974	45.4127	7	0.755396	0.00719424
NP4	3	2	NP4_3	NP4_3_2	pst	27	143.032	156	137	1	0.925105	21.1462	9.13333	0.878205	0.00641026
NP4	3	2	NP4_3	NP4_3_2	pst	29	46.353	8	0	0	1.1417	32.5299	NA	0	0
NP4	3	2	NP4_3	NP4_3_2	pst	30	220.325	37	0	0	1.0552	14.2684	NA	0	0
NP4	3	2	NP4_3	NP4_3_2	pst	41	78.57	29	18	1	0.633241	159.494	1.2	0.62069	0.0344828
NP4	3	2	NP4_3	NP4_3_2	pst	45	138.852	18	0	0	1.40825	27.5001	NA	0	0
NP4	3	2	NP4_3	NP4_3_2	pst	46	136.694	230	214	2	0.39892	109.561	7.13333	0.930435	0.00869565
NP4	3	2	NP4_3	NP4_3_2	pst	47	63.211	27	22	0	0.901681	150.538	1.46667	0.814815	0
NP4	3	2	NP4_3	NP4_3_2	pst	48	86	136	126	1	0.383142	131.196	8.4	0.926471	0.00735294
NP4	3	2	NP4_3	NP4_3_2	pst	54	39	224	218	1	0.0344828	45	14.5333	0.973214	0.00446429
NP4	3	2	NP4_3	NP4_3_2	pst	59	334.557	63	15	1	1.09274	57.4892	1	0.238095	0.015873
NP4	3	2	NP4_3	NP4_3_2	pst	62	57.781	10	0	0	1.10692	33.3022	NA	0	0
NP4	3	2	NP4_3	NP4_3_2	pst	65	129.621	95	67	1	0.724802	89.106	4.46667	0.705263	0.0105263
NP4	3	2	NP4_3	NP4_3_2	pst	67	50.173	8	2	0	1.13383	46.817	0.133333	0.25	0
NP4	3	2	NP4_3	NP4_3_2	pst	69	51.338	6	0	0	1.77024	11.0148	NA	0	0
NP4	3	2	NP4_3	NP4_3_2	pst	70	161.189	20	0	0	1.4627	18.8741	NA	0	0
NP4	3	2	NP4_3	NP4_3_2	pst	71	248.289	459	430	2	0.814483	83.4536	14.3333	0.936819	0.0043573
NP4	3	2	NP4_3	NP4_3_2	pst	72	51.988	10	2	0	1.03717	11.9273	0.133333	0.2	0
NP4	3	3	NP4_3	NP4_3_3	pre	6	106.296	218	205	1	0.593103	64.0928	13.6667	0.940367	0.00458716
NP4	3	3	NP4_3	NP4_3_3	pre	11	202.158	22	0	0	1.65974	50.1071	NA	0	0
NP4	3	3	NP4_3	NP4_3_3	pre	12	90.685	11	0	0	1.56353	6.12211	NA	0	0
NP4	3	3	NP4_3	NP4_3_3	pre	17	220.477	24	0	0	1.65276	5.98366	NA	0	0
NP4	3	3	NP4_3	NP4_3_3	pre	18	127.155	40	16	1	0.75027	86.2931	1.06667	0.4	0.025
NP4	3	3	NP4_3	NP4_3_3	pre	20	87.023	11	0	0	1.50038	91.4609	NA	0	0
NP4	3	3	NP4_3	NP4_3_3	pre	26	281.72	25	0	0	2.02384	14.7389	NA	0	0
NP4	3	3	NP4_3	NP4_3_3	pre	29	223.88	22	0	0	1.83808	17.0976	NA	0	0
NP4	3	3	NP4_3	NP4_3_3	pre	31	123.183	17	0	0	1.32739	45.871	NA	0	0
NP4	3	3	NP4_3	NP4_3_3	pre	38	420.473	42	0	0	1.76818	33.6844	NA	0	0
NP4	3	3	NP4_3	NP4_3_3	pre	44	432.254	76	18	1	1.21825	61.6497	1.2	0.236842	0.0131579
NP4	3	3	NP4_3	NP4_3_3	pre	72	294.786	37	0	0	1.41181	28.5178	NA	0	0
NP4	3	3	NP4_3	NP4_3_3	pre	75	470.831	41	0	0	2.02944	22.8365	NA	0	0
NP4	3	3	NP4_3	NP4_3_3	pre	80	26.009	999	992	1	0	0	66.1333	0.992993	0.001001
NP4	3	3	NP4_3	NP4_3_3	pre	81	50.524	24	22	0	0.272586	NA	1.46667	0.916667	0
NP4	3	3	NP4_3	NP4_3_3	pre	83	63.436	8	0	0	1.56246	16.3213	NA	0	0
NP4	3	3	NP4_3	NP4_3_3	pre	84	312.695	37	0	0	1.49759	22.1636	NA	0	0
NP4	3	3	NP4_3	NP4_3_3	pre	87	147.727	16	0	0	1.69801	96.3088	NA	0	0
NP4	3	3	NP4_3	NP4_3_3	pre	88	36.466	21	9	0	0.472806	92.7345	0.6	0.428571	0
NP4	3	3	NP4_3	NP4_3_3	pre	94	50.421	7	2	0	1.33099	16.8986	0.133333	0.285714	0
NP4	3	3	NP4_3	NP4_3_3	pre	103	118.246	17	0	0	1.27421	31.2361	NA	0	0
NP4	3	3	NP4_3	NP4_3_3	pre	107	261.263	70	39	1	1.28374	42.969	2.6	0.557143	0.0142857
NP4	3	3	NP4_3	NP4_3_3	pre	112	408.791	50	0	0	1.4384	24.2884	NA	0	0
NP4	3	3	NP4_3	NP4_3_3	pre	118	513.144	70	0	0	1.28223	48.6891	NA	0	0
NP4	3	3	NP4_3	NP4_3_3	pre	119	194.788	21	0	0	1.57255	13.1144	NA	0	0
NP4	3	3	NP4_3	NP4_3_3	pre	120	190.879	116	87	1	0.924717	75.6422	5.8	0.75	0.00862069
NP4	3	3	NP4_3	NP4_3_3	pre	123	30.003	5	0	0	1.29319	138.416	NA	0	0
NP4	3	3	NP4_3	NP4_3_3	pre	125	239.689	91	21	1	0.542151	82.3819	1.4	0.230769	0.010989
NP4	3	3	NP4_3	NP4_3_3	pre	128	542.713	499	442	2	1.08825	69.1349	14.7333	0.885772	0.00400802
NP4	3	3	NP4_3	NP4_3_3	pre	132	219.843	23	0	0	1.72289	41.4141	NA	0	0
NP4	3	3	NP4_3	NP4_3_3	pre	133	67.555	7	0	0	1.94121	6.2554	NA	0	0
NP4	3	3	NP4_3	NP4_3_3	pre	134	314.347	51	0	0	1.08394	62.7748	NA	0	0
NP4	3	3	NP4_3	NP4_3_3	pre	63	275.263	30	0	0	1.63652	14.2249	NA	0	0
NP4	3	3	NP4_3	NP4_3_3	pre	140	43.947	6	0	0	1.51541	116.784	NA	0	0
NP4	3	3	NP4_3	NP4_3_3	pre	168	143.064	139	108	2	0.390845	99.6562	3.6	0.776978	0.0143885
NP4	3	3	NP4_3	NP4_3_3	pre	82	249.332	24	0	0	1.86904	14.1551	NA	0	0
NP4	3	3	NP4_3	NP4_3_3	pre	162	127.402	152	130	2	0.507603	98.5596	4.33333	0.855263	0.0131579
NP4	3	3	NP4_3	NP4_3_3	pre	136	82.789	10	0	0	1.58598	33.6531	NA	0	0
NP4	3	3	NP4_3	NP4_3_3	pre	185	56.101	28	6	0	0.393465	46.7075	0.4	0.214286	0
NP4	3	3	NP4_3	NP4_3_3	pre	186	202.227	93	0	0	0.378988	28.426	NA	0	0
NP4	3	3	NP4_3	NP4_3_3	pre	157	234.971	25	0	0	1.688	44.6631	NA	0	0
NP4	3	3	NP4_3	NP4_3_3	pre	150	216.467	54	25	1	1.0701	81.351	1.66667	0.462963	0.0185185
NP4	3	3	NP4_3	NP4_3_3	pre	174	76.204	11	2	0	1.37067	17.3444	0.133333	0.181818	0
NP4	3	3	NP4_3	NP4_3_3	pre	151	215.051	75	0	0	0.490184	81.4025	NA	0	0
NP4	3	3	NP4_3	NP4_3_3	pre	183	586.265	61	0	0	1.68468	44.1483	NA	0	0
NP4	3	3	NP4_3	NP4_3_3	pre	145	152.271	136	111	1	0.838951	62.7676	7.4	0.816176	0.00735294
NP4	3	3	NP4_3	NP4_3_3	pre	188	85.539	34	3	0	0.443713	91.4672	0.2	0.0882353	0
NP4	3	3	NP4_3	NP4_3_3	pre	189	131.596	13	0	0	1.89075	16.9883	NA	0	0
NP4	3	3	NP4_3	NP4_3_3	pre	187	16.577	12	5	0	0.301552	63.3579	0.333333	0.416667	0
NP4	3	3	NP4_3	NP4_3_3	pst	1	31	8	2	0	0.465517	0	0.133333	0.25	0
NP4	3	3	NP4_3	NP4_3_3	pst	7	162.434	21	0	0	1.40029	27.3245	NA	0	0
NP4	3	3	NP4_3	NP4_3_3	pst	8	45.771	6	0	0	1.57828	63.6995	NA	0	0
NP4	3	3	NP4_3	NP4_3_3	pst	10	195.101	23	0	0	1.52901	17.7439	NA	0	0
NP4	3	3	NP4_3	NP4_3_3	pst	17	239.425	31	0	0	1.37601	31.667	NA	0	0
NP4	3	3	NP4_3	NP4_3_3	pst	22	93.231	10	0	0	1.78605	55.7944	NA	0	0
NP4	3	3	NP4_3	NP4_3_3	pst	26	136.837	16	0	0	1.57285	19.6356	NA	0	0
NP4	3	3	NP4_3	NP4_3_3	pst	27	115.526	17	0	0	1.20178	85.1816	NA	0	0
NP4	3	3	NP4_3	NP4_3_3	pst	28	91.921	11	0	0	1.58484	55.3154	NA	0	0
NP4	3	3	NP4_3	NP4_3_3	pst	29	45.903	123	116	1	0.120259	109.155	7.73333	0.943089	0.00813008
NP4	3	3	NP4_3	NP4_3_3	pst	31	75.901	10	2	0	1.53264	22.337	0.133333	0.2	0
NP4	3	3	NP4_3	NP4_3_3	pst	32	70.684	9	0	0	1.52336	84.4203	NA	0	0
NP4	3	3	NP4_3	NP4_3_3	pst	40	47.494	5	0	0	2.04716	37.4757	NA	0	0
NP4	3	3	NP4_3	NP4_3_3	pst	45	294.9	117	57	2	0.688036	79.8441	1.9	0.487179	0.017094
NP4	3	3	NP4_3	NP4_3_3	pst	46	192.861	262	238	1	0.793553	72.2078	15.8667	0.908397	0.00381679
NP4	3	3	NP4_3	NP4_3_3	pst	50	248.041	182	152	1	1.03078	45.7294	10.1333	0.835165	0.00549451
NP4	3	3	NP4_3	NP4_3_3	pst	55	159.661	26	0	0	1.10112	16.0049	NA	0	0
NP4	3	3	NP4_3	NP4_3_3	pst	64	13.799	3	0	0	1.18957	NA	NA	0	0
NP4	3	3	NP4_3	NP4_3_3	pst	71	192.225	40	0	0	0.818859	117.39	NA	0	0
NP4	3	3	NP4_3	NP4_3_3	pst	80	68.852	9	0	0	1.4839	36.8851	NA	0	0
NP4	3	3	NP4_3	NP4_3_3	pst	81	79.117	12	0	0	1.24008	8.44064	NA	0	0
NP4	3	3	NP4_3	NP4_3_3	pst	84	193.787	26	0	0	1.33648	79.1849	NA	0	0
NP4	3	3	NP4_3	NP4_3_3	pst	89	122.805	22	0	0	1.00824	41.2989	NA	0	0
NP4	3	3	NP4_3	NP4_3_3	pst	102	150.344	90	66	1	0.728771	109.331	4.4	0.733333	0.0111111
NP4	3	3	NP4_3	NP4_3_3	pst	105	199.391	127	93	1	0.786061	60.6992	6.2	0.732283	0.00787402
NP4	3	3	NP4_3	NP4_3_3	pst	106	213.232	30	0	0	1.26774	32.0137	NA	0	0
NP4	3	3	NP4_3	NP4_3_3	pst	113	107.248	24	0	0	0.803951	36.8124	NA	0	0
NP4	3	3	NP4_3	NP4_3_3	pst	114	116.886	15	0	0	1.4395	29.1146	NA	0	0
NP4	3	3	NP4_3	NP4_3_3	pst	118	265.868	124	66	2	0.660947	49.8523	2.2	0.532258	0.016129
NP4	3	3	NP4_3	NP4_3_3	pst	119	20	15	7	0	0.0985222	0	0.466667	0.466667	0
NP4	3	3	NP4_3	NP4_3_3	pst	120	143.796	66	34	1	0.614933	67.8041	2.26667	0.515152	0.0151515
NP4	3	3	NP4_3	NP4_3_3	pst	63	135.615	16	0	0	1.49995	26.5662	NA	0	0
NP4	3	3	NP4_3	NP4_3_3	pst	93	402.664	98	36	1	1.08272	40.0978	2.4	0.367347	0.0102041
NP4	3	4	NP4_3	NP4_3_4	pre	4	154.543	81	47	1	0.626813	45.7171	3.13333	0.580247	0.0123457
NP4	3	4	NP4_3	NP4_3_4	pre	6	58.635	106	96	1	0.414981	106.433	6.4	0.90566	0.00943396
NP4	3	4	NP4_3	NP4_3_4	pre	14	182.908	57	29	1	0.954534	73.9697	1.93333	0.508772	0.0175439
NP4	3	4	NP4_3	NP4_3_4	pre	20	352.752	139	76	1	0.839004	48.1152	5.06667	0.546763	0.00719424
NP4	3	4	NP4_3	NP4_3_4	pre	22	393.551	261	194	2	0.798691	97.979	6.46667	0.743295	0.00766284
NP4	3	4	NP4_3	NP4_3_4	pre	33	340.892	331	279	3	0.784621	78.5882	6.2	0.8429	0.00906344
NP4	3	4	NP4_3	NP4_3_4	pre	35	180.281	23	0	0	1.41286	18.156	NA	0	0
NP4	3	4	NP4_3	NP4_3_4	pre	39	92.558	9	0	0	1.99478	11.1272	NA	0	0
NP4	3	4	NP4_3	NP4_3_4	pre	41	194.036	18	0	0	1.9679	9.24008	NA	0	0
NP4	3	4	NP4_3	NP4_3_4	pre	44	102.169	10	0	0	1.95728	14.0171	NA	0	0
NP4	3	4	NP4_3	NP4_3_4	pre	46	284.13	964	933	2	0.98142	54.3557	31.1	0.967842	0.00207469
NP4	3	4	NP4_3	NP4_3_4	pre	49	152.248	316	308	1	0.432562	71.7126	20.5333	0.974684	0.00316456
NP4	3	4	NP4_3	NP4_3_4	pre	50	252.694	25	2	0	1.82363	18.4292	0.133333	0.08	0
NP4	3	4	NP4_3	NP4_3_4	pre	53	377.694	61	0	0	1.08533	78.8195	NA	0	0
NP4	3	4	NP4_3	NP4_3_4	pre	55	100.981	11	0	0	1.73241	17.2239	NA	0	0
NP4	3	4	NP4_3	NP4_3_4	pre	56	27.565	6	0	0	0.950517	97.2596	NA	0	0
NP4	3	4	NP4_3	NP4_3_4	pre	57	111.17	13	0	0	1.59728	30.0055	NA	0	0
NP4	3	4	NP4_3	NP4_3_4	pre	61	156.879	17	0	0	1.69051	9.54923	NA	0	0
NP4	3	4	NP4_3	NP4_3_4	pre	65	434.869	210	117	1	0.743441	82.1104	7.8	0.557143	0.0047619
NP4	3	4	NP4_3	NP4_3_4	pre	63	30	73	64	1	0.12931	146.969	4.26667	0.876712	0.0136986
NP4	3	4	NP4_3	NP4_3_4	pst	1	76.312	9	0	0	1.64466	8.13214	NA	0	0
NP4	3	4	NP4_3	NP4_3_4	pst	4	270.805	218	182	1	0.874305	50.1092	12.1333	0.834862	0.00458716
NP4	3	4	NP4_3	NP4_3_4	pst	8	171.721	70	33	1	0.646389	88.0219	2.2	0.471429	0.0142857
NP4	3	4	NP4_3	NP4_3_4	pst	13	439.078	83	35	1	1.46397	16.8551	2.33333	0.421687	0.0120482
NP4	3	4	NP4_3	NP4_3_4	pst	20	461.06	64	9	0	1.36568	35.0764	0.6	0.140625	0
NP4	3	4	NP4_3	NP4_3_4	pst	23	335.91	58	0	0	1.00598	87.2879	NA	0	0
NP4	3	4	NP4_3	NP4_3_4	pst	29	180.716	27	0	0	1.19839	6.55534	NA	0	0
NP4	3	4	NP4_3	NP4_3_4	pst	33	271.284	170	123	2	0.725611	95.3413	4.1	0.723529	0.0117647
NP4	3	4	NP4_3	NP4_3_4	pst	35	121.909	16	0	0	1.40125	20.7695	NA	0	0
NP4	3	4	NP4_3	NP4_3_4	pst	37	412.373	342	284	2	0.891518	75.8999	9.46667	0.830409	0.00584795
NP4	3	4	NP4_3	NP4_3_4	pst	45	581.263	411	323	3	0.802794	56.9316	7.17778	0.785888	0.00729927
NP4	3	4	NP4_3	NP4_3_4	pst	46	0	11	4	0	0	0	0.266667	0.363636	0
NP4	3	4	NP4_3	NP4_3_4	pst	49	8	11	10	0	NA	NA	0.666667	0.909091	0
NP4	3	4	NP4_3	NP4_3_4	pst	52	219.586	30	3	0	1.32286	16.0431	0.2	0.1	0
NP4	3	4	NP4_3	NP4_3_4	pst	61	170.293	22	0	0	1.39816	10.7485	NA	0	0
NP4	3	4	NP4_3	NP4_3_4	pst	76	74.758	20	0	0	0.678385	54.9393	NA	0	0
NP4	3	4	NP4_3	NP4_3_4	pst	78	224.008	230	208	1	1.08841	42.8235	13.8667	0.904348	0.00434783
NP4	3	4	NP4_3	NP4_3_4	pst	79	291.19	262	207	1	0.534071	77.1653	13.8	0.790076	0.00381679
NP4	3	4	NP4_3	NP4_3_4	pst	83	234.912	543	516	4	0.213183	124.11	8.6	0.950276	0.00736648
NP4	3	4	NP4_3	NP4_3_4	pst	89	279.744	49	8	0	1.00618	77.6459	0.533333	0.163265	0
NP4	3	4	NP4_3	NP4_3_4	pst	91	306.019	138	88	1	0.932516	28.161	5.86667	0.637681	0.00724638
NP4	3	4	NP4_3	NP4_3_4	pst	92	45.927	108	98	1	0.268966	69.2922	6.53333	0.907407	0.00925926
NP4	3	4	NP4_3	NP4_3_4	pst	63	367.135	56	0	0	1.15089	11.1881	NA	0	0
NP4	3	5	NP4_3	NP4_3_5	pre	1	283.455	28	0	0	1.81004	12.169	NA	0	0
NP4	3	5	NP4_3	NP4_3_5	pre	2	329.66	22	0	0	2.70658	12.9361	NA	0	0
NP4	3	5	NP4_3	NP4_3_5	pre	3	62.041	4	0	0	3.56557	3.45705	NA	0	0
NP4	3	5	NP4_3	NP4_3_5	pre	4	143.732	73	56	1	0.980323	84.6047	3.73333	0.767123	0.0136986
NP4	3	5	NP4_3	NP4_3_5	pre	6	290.756	62	35	1	1.66696	69.9162	2.33333	0.564516	0.016129
NP4	3	5	NP4_3	NP4_3_5	pre	7	348.075	24	0	0	2.60926	13.1923	NA	0	0
NP4	3	5	NP4_3	NP4_3_5	pre	8	273.392	17	0	0	2.94602	5.56981	NA	0	0
NP4	3	5	NP4_3	NP4_3_5	pre	9	251.024	24	0	0	1.88173	11.9354	NA	0	0
NP4	3	5	NP4_3	NP4_3_5	pre	10	225.338	17	0	0	2.42821	4.43439	NA	0	0
NP4	3	5	NP4_3	NP4_3_5	pst	1	142.32	19	2	0	1.27449	32.0442	0.133333	0.105263	0
NP4	3	5	NP4_3	NP4_3_5	pst	2	141.451	12	0	0	2.21708	35.7295	NA	0	0
NP4	3	5	NP4_3	NP4_3_5	pst	4	127.169	23	5	0	1.05459	68.8226	0.333333	0.217391	0
NP4	3	5	NP4_3	NP4_3_5	pst	8	75.475	7	0	0	2.16879	12.7156	NA	0	0
NP4	3	5	NP4_3	NP4_3_5	pst	10	955.638	126	27	1	1.62096	51.0001	1.8	0.214286	0.00793651
NP4	3	5	NP4_3	NP4_3_5	pst	11	322.155	31	0	0	1.85148	5.07321	NA	0	0
NP4	3	6	NP4_3	NP4_3_6	pre	1	212.226	21	2	0	1.86042	21.3008	0.133333	0.0952381	0
NP4	3	6	NP4_3	NP4_3_6	pre	4	146.081	13	0	0	2.09888	26.1333	NA	0	0
NP4	3	6	NP4_3	NP4_3_6	pre	6	225.907	24	0	0	1.69346	43.9057	NA	0	0
NP4	3	6	NP4_3	NP4_3_6	pre	12	396.395	42	0	0	1.66692	15.5562	NA	0	0
NP4	3	6	NP4_3	NP4_3_6	pre	14	212.663	23	0	0	1.66665	17.6414	NA	0	0
NP4	3	6	NP4_3	NP4_3_6	pst	4	224.724	31	3	0	1.30776	40.3062	0.2	0.0967742	0
NP4	3	6	NP4_3	NP4_3_6	pst	8	78.904	9	0	0	1.70052	31.7268	NA	0	0
NP4	3	7	NP4_3	NP4_3_7	pre	7	204.866	17	0	0	2.2076	17.099	NA	0	0
NP4	3	7	NP4_3	NP4_3_7	pre	10	250.197	23	0	0	1.96078	21.8092	NA	0	0
NP4	3	7	NP4_3	NP4_3_7	pre	16	280.512	74	36	1	1.15897	51.0418	2.4	0.486486	0.0135135
NP4	3	7	NP4_3	NP4_3_7	pre	17	362.087	45	0	0	1.41883	21.7335	NA	0	0
NP4	3	7	NP4_3	NP4_3_7	pre	19	342.492	32	0	0	1.90486	35.1485	NA	0	0
NP4	3	7	NP4_3	NP4_3_7	pre	23	194.686	21	0	0	1.67832	28.5486	NA	0	0
NP4	3	7	NP4_3	NP4_3_7	pre	29	397.191	37	0	0	1.90225	5.92328	NA	0	0
NP4	3	7	NP4_3	NP4_3_7	pre	34	323.54	39	0	0	1.46797	20.4422	NA	0	0
NP4	3	7	NP4_3	NP4_3_7	pre	35	333.655	31	0	0	1.91757	5.76502	NA	0	0
NP4	3	7	NP4_3	NP4_3_7	pre	39	256.108	31	0	0	1.47189	24.9731	NA	0	0
NP4	3	7	NP4_3	NP4_3_7	pre	43	527.93	49	0	0	1.8963	16.2949	NA	0	0
NP4	3	7	NP4_3	NP4_3_7	pre	45	116.66	12	0	0	1.8285	21.7865	NA	0	0
NP4	3	7	NP4_3	NP4_3_7	pre	47	262.329	26	0	0	1.80917	9.8023	NA	0	0
NP4	3	7	NP4_3	NP4_3_7	pre	52	308.695	30	0	0	1.83529	19.1231	NA	0	0
NP4	3	7	NP4_3	NP4_3_7	pre	54	205.96	23	0	0	1.61411	21.9741	NA	0	0
NP4	3	7	NP4_3	NP4_3_7	pre	56	76.03	21	0	0	0.65544	35.8747	NA	0	0
NP4	3	7	NP4_3	NP4_3_7	pre	67	190.045	31	1	0	1.12394	76.7768	0.0666667	0.0322581	0
NP4	3	7	NP4_3	NP4_3_7	pre	68	433.772	51	2	0	1.50587	17.1909	0.133333	0.0392157	0
NP4	3	7	NP4_3	NP4_3_7	pst	2	172.06	18	0	0	1.74504	18.1131	NA	0	0
NP4	3	7	NP4_3	NP4_3_7	pst	4	345.785	118	59	2	0.91302	60.4127	1.96667	0.5	0.0169492
NP4	3	7	NP4_3	NP4_3_7	pst	11	397.591	47	0	0	1.4846	53.1849	NA	0	0
NP4	3	7	NP4_3	NP4_3_7	pst	18	384.125	41	0	0	1.65571	14.3291	NA	0	0
NP4	3	7	NP4_3	NP4_3_7	pst	23	126.943	15	0	0	1.42171	66.2084	NA	0	0
NP4	3	7	NP4_3	NP4_3_7	pst	24	268.348	28	0	0	1.71359	17.5275	NA	0	0
NP4	3	7	NP4_3	NP4_3_7	pst	27	128.992	50	26	2	0.598756	100.297	0.866667	0.52	0.04
NP4	3	7	NP4_3	NP4_3_7	pst	32	82.469	8	0	0	2.03123	41.9527	NA	0	0
NP4	3	7	NP4_3	NP4_3_7	pst	33	84.772	30	17	1	0.851422	77.4224	1.13333	0.566667	0.0333333
NP4	3	7	NP4_3	NP4_3_7	pst	39	131.786	19	0	0	1.26232	61.9348	NA	0	0
NP4	3	7	NP4_3	NP4_3_7	pst	40	190.282	23	0	0	1.49124	60.8776	NA	0	0
NP4	3	7	NP4_3	NP4_3_7	pst	41	123.684	14	0	0	1.64038	30.1617	NA	0	0
NP4	3	7	NP4_3	NP4_3_7	pst	42	76.155	9	0	0	1.64127	55.5496	NA	0	0
NP4	3	7	NP4_3	NP4_3_7	pst	56	253.912	30	0	0	1.5096	18.5091	NA	0	0
NP4	3	7	NP4_3	NP4_3_7	pst	60	462.775	108	49	1	1.29617	52.0378	3.26667	0.453704	0.00925926
NP4	3	7	NP4_3	NP4_3_7	pst	67	491.542	157	74	2	0.943017	50.0995	2.46667	0.471338	0.0127389
NP4	3	7	NP4_3	NP4_3_7	pst	69	329.396	42	0	0	1.38517	46.4341	NA	0	0
NP4	3	8	NP4_3	NP4_3_8	pre	1	257.64	76	11	1	0.662182	79.6834	0.733333	0.144737	0.0131579
NP4	3	8	NP4_3	NP4_3_8	pre	14	106.225	12	0	0	1.66497	30.7538	NA	0	0
NP4	3	8	NP4_3	NP4_3_8	pre	19	316.909	33	0	0	1.70749	33.339	NA	0	0
NP4	3	8	NP4_3	NP4_3_8	pre	26	363.025	41	0	0	1.56476	19.1913	NA	0	0
NP4	3	8	NP4_3	NP4_3_8	pre	34	249.055	73	22	1	0.768048	58.4589	1.46667	0.30137	0.0136986
NP4	3	8	NP4_3	NP4_3_8	pre	46	491.215	54	0	0	1.59797	27.9219	NA	0	0
NP4	3	8	NP4_3	NP4_3_8	pre	48	188.753	18	0	0	1.91433	20.1259	NA	0	0
NP4	3	8	NP4_3	NP4_3_8	pre	50	168.593	118	97	1	0.912457	69.8677	6.46667	0.822034	0.00847458
NP4	3	8	NP4_3	NP4_3_8	pre	54	904.29	269	145	2	1.12219	55.3261	4.83333	0.539033	0.00743494
NP4	3	8	NP4_3	NP4_3_8	pst	4	118.98	34	18	1	1.07133	45.6028	1.2	0.529412	0.0294118
NP4	3	8	NP4_3	NP4_3_8	pst	8	86.19	9	0	0	1.85756	32.0824	NA	0	0
NP4	3	8	NP4_3	NP4_3_8	pst	10	202.813	55	24	1	1.02158	50.555	1.6	0.436364	0.0181818
NP4	3	8	NP4_3	NP4_3_8	pst	19	469.129	99	43	2	1.29761	58.8421	1.43333	0.434343	0.020202
NP4	3	8	NP4_3	NP4_3_8	pst	24	285.975	33	0	0	1.54083	15.7549	NA	0	0
NP4	3	8	NP4_3	NP4_3_8	pst	28	274.227	27	0	0	1.81848	8.04749	NA	0	0
NP4	3	8	NP4_3	NP4_3_8	pst	31	106.133	13	0	0	1.52491	17.082	NA	0	0
NP4	3	8	NP4_3	NP4_3_8	pst	36	713.76	316	225	3	1.0985	48.3184	5	0.712025	0.00949367
NP4	3	8	NP4_3	NP4_3_8	pst	43	77.323	14	2	0	0.84185	88.7356	0.133333	0.142857	0
NP4	3	8	NP4_3	NP4_3_8	pst	44	613.897	160	61	3	0.969615	77.076	1.35556	0.38125	0.01875
NP4	3	9	NP4_3	NP4_3_9	pre	11	459.735	63	18	1	1.66498	53.1153	1.2	0.285714	0.015873
NP4	3	9	NP4_3	NP4_3_9	pre	20	401.491	121	67	2	1.06901	49.2214	2.23333	0.553719	0.0165289
NP4	3	9	NP4_3	NP4_3_9	pre	22	311.213	70	0	0	0.777639	19.664	NA	0	0
NP4	3	9	NP4_3	NP4_3_9	pre	28	384.085	54	0	0	1.24945	17.2907	NA	0	0
NP4	3	9	NP4_3	NP4_3_9	pre	33	183.589	20	0	0	1.66596	27.985	NA	0	0
NP4	3	9	NP4_3	NP4_3_9	pre	35	994.407	999	796	5	0.543325	76.7812	10.6133	0.796797	0.00500501
NP4	3	9	NP4_3	NP4_3_9	pst	1	430.127	298	217	4	0.635724	75.4698	3.61667	0.728188	0.0134228
NP4	3	9	NP4_3	NP4_3_9	pst	11	112.5	12	0	0	1.76331	6.74581	NA	0	0
NP5	0.1	1	NP5_0.1	NP5_0.1_1	pre	6	305.301	28	0	0	1.94957	14.9624	NA	0	0
NP5	0.1	1	NP5_0.1	NP5_0.1_1	pre	16	853.071	136	46	1	1.60611	23.3673	3.06667	0.338235	0.00735294
NP5	0.1	1	NP5_0.1	NP5_0.1_1	pre	21	139.352	14	2	0	1.7261	37.1304	0.133333	0.142857	0
NP5	0.1	1	NP5_0.1	NP5_0.1_1	pre	32	308.224	32	0	0	1.71425	22.3828	NA	0	0
NP5	0.1	1	NP5_0.1	NP5_0.1_1	pre	48	266.098	89	47	2	0.92651	76.8614	1.56667	0.52809	0.0224719
NP5	0.1	1	NP5_0.1	NP5_0.1_1	pre	60	321.058	38	0	0	1.49607	18.7663	NA	0	0
NP5	0.1	1	NP5_0.1	NP5_0.1_1	pre	67	2164.97	270	34	1	1.56704	29.0637	2.26667	0.125926	0.0037037
NP5	0.1	1	NP5_0.1	NP5_0.1_1	pre	72	173.382	19	0	0	1.66077	13.6523	NA	0	0
NP5	0.1	1	NP5_0.1	NP5_0.1_1	pre	78	340.58	29	0	0	2.09718	40.3817	NA	0	0
NP5	0.1	1	NP5_0.1	NP5_0.1_1	pre	89	193.142	20	0	0	1.75266	21.2864	NA	0	0
NP5	0.1	1	NP5_0.1	NP5_0.1_1	pre	97	76.56	9	0	0	1.65002	32.8305	NA	0	0
NP5	0.1	1	NP5_0.1	NP5_0.1_1	pre	100	137.156	19	0	0	1.31375	12.8917	NA	0	0
NP5	0.1	1	NP5_0.1	NP5_0.1_1	pre	101	32.356	5	0	0	1.39466	57.6279	NA	0	0
NP5	0.1	1	NP5_0.1	NP5_0.1_1	pre	102	72.379	10	0	0	1.38655	53.4806	NA	0	0
NP5	0.1	1	NP5_0.1	NP5_0.1_1	pre	103	220.117	32	0	0	1.22423	17.6865	NA	0	0
NP5	0.1	1	NP5_0.1	NP5_0.1_1	pre	82	306.016	29	0	0	1.88434	5.1035	NA	0	0
NP5	0.1	1	NP5_0.1	NP5_0.1_1	pst	2	122.364	13	0	0	1.7581	23.694	NA	0	0
NP5	0.1	1	NP5_0.1	NP5_0.1_1	pst	13	463.726	72	22	1	1.48373	58.6831	1.46667	0.305556	0.0138889
NP5	0.1	1	NP5_0.1	NP5_0.1_1	pst	20	74.248	10	0	0	1.42238	29.4202	NA	0	0
NP5	0.1	1	NP5_0.1	NP5_0.1_1	pst	21	312.185	39	0	0	1.41643	19.0303	NA	0	0
NP5	0.1	1	NP5_0.1	NP5_0.1_1	pst	26	376.453	111	68	1	1.35344	62.0516	4.53333	0.612613	0.00900901
NP5	0.1	2	NP5_0.1	NP5_0.1_2	pre	1	210.759	20	0	0	1.91251	17.5488	NA	0	0
NP5	0.1	2	NP5_0.1	NP5_0.1_2	pre	14	341.307	30	0	0	2.02917	20.3651	NA	0	0
NP5	0.1	2	NP5_0.1	NP5_0.1_2	pre	26	218.981	20	0	0	1.98713	21.4616	NA	0	0
NP5	0.1	2	NP5_0.1	NP5_0.1_2	pre	34	140.171	13	0	0	2.01395	16.7243	NA	0	0
NP5	0.1	2	NP5_0.1	NP5_0.1_2	pre	36	292.509	33	0	0	1.57602	16.3941	NA	0	0
NP5	0.1	2	NP5_0.1	NP5_0.1_2	pre	44	121.489	12	0	0	1.90422	60.853	NA	0	0
NP5	0.1	2	NP5_0.1	NP5_0.1_2	pre	49	173.187	18	0	0	1.75647	30.529	NA	0	0
NP5	0.1	2	NP5_0.1	NP5_0.1_2	pre	57	200.468	20	0	0	1.8191	18.6493	NA	0	0
NP5	0.1	2	NP5_0.1	NP5_0.1_2	pre	64	299.014	33	0	0	1.61107	12.7272	NA	0	0
NP5	0.1	2	NP5_0.1	NP5_0.1_2	pre	66	575.306	120	45	2	1.20231	70.0584	1.5	0.375	0.0166667
NP5	0.1	2	NP5_0.1	NP5_0.1_2	pre	72	267.81	63	25	1	1.12031	35.9114	1.66667	0.396825	0.015873
NP5	0.1	2	NP5_0.1	NP5_0.1_2	pre	75	210.49	22	0	0	1.72816	20.968	NA	0	0
NP5	0.1	2	NP5_0.1	NP5_0.1_2	pre	79	128.947	13	0	0	1.8527	22.0988	NA	0	0
NP5	0.1	2	NP5_0.1	NP5_0.1_2	pre	83	69.945	16	6	0	0.700096	73.5538	0.4	0.375	0
NP5	0.1	2	NP5_0.1	NP5_0.1_2	pre	87	156.798	16	0	0	1.80228	32.4844	NA	0	0
NP5	0.1	2	NP5_0.1	NP5_0.1_2	pre	88	244.602	24	0	0	1.83361	53.4024	NA	0	0
NP5	0.1	2	NP5_0.1	NP5_0.1_2	pre	94	145.228	15	0	0	1.78852	11.6231	NA	0	0
NP5	0.1	2	NP5_0.1	NP5_0.1_2	pre	100	224.425	27	0	0	1.48822	15.9061	NA	0	0
NP5	0.1	2	NP5_0.1	NP5_0.1_2	pre	101	154.443	17	0	0	1.66427	49.0538	NA	0	0
NP5	0.1	2	NP5_0.1	NP5_0.1_2	pre	104	149.269	15	0	0	1.8383	21.536	NA	0	0
NP5	0.1	2	NP5_0.1	NP5_0.1_2	pre	107	59.326	7	0	0	1.7048	39.4827	NA	0	0
NP5	0.1	2	NP5_0.1	NP5_0.1_2	pre	110	242.654	26	0	0	1.67348	22.853	NA	0	0
NP5	0.1	2	NP5_0.1	NP5_0.1_2	pre	111	402.651	43	0	0	1.65292	17.1782	NA	0	0
NP5	0.1	3	NP5_0.1	NP5_0.1_3	pre	32	1384.58	321	141	5	1.2124	81.3408	1.88	0.439252	0.0155763
NP5	0.1	3	NP5_0.1	NP5_0.1_3	pre	44	422.715	39	0	0	1.91795	11.9024	NA	0	0
NP5	0.1	3	NP5_0.1	NP5_0.1_3	pre	55	462.625	45	0	0	1.8128	17.5848	NA	0	0
NP5	0.1	3	NP5_0.1	NP5_0.1_3	pre	65	253.567	29	0	0	1.5614	10.0624	NA	0	0
NP5	0.1	3	NP5_0.1	NP5_0.1_3	pre	71	344.931	162	90	3	0.577506	84.2131	2	0.555556	0.0185185
NP5	0.1	3	NP5_0.1	NP5_0.1_3	pre	77	436.572	141	80	2	1.01603	79.0814	2.66667	0.567376	0.0141844
NP5	0.1	3	NP5_0.1	NP5_0.1_3	pre	78	108.391	14	0	0	1.43755	21.5658	NA	0	0
NP5	0.1	3	NP5_0.1	NP5_0.1_3	pre	80	203.844	23	0	0	1.59752	13.5091	NA	0	0
NP5	0.1	3	NP5_0.1	NP5_0.1_3	pre	81	337.75	38	0	0	1.57385	13.1705	NA	0	0
NP5	0.1	3	NP5_0.1	NP5_0.1_3	pst	3	268.808	32	0	0	1.49505	10.4799	NA	0	0
NP5	0.1	3	NP5_0.1	NP5_0.1_3	pst	10	572.722	178	83	3	0.886555	77.4707	1.84444	0.466292	0.0168539
NP5	0.1	3	NP5_0.1	NP5_0.1_3	pst	13	573.362	169	69	3	0.916118	64.4118	1.53333	0.408284	0.0177515
NP5	0.1	3	NP5_0.1	NP5_0.1_3	pst	18	153.031	133	105	2	0.612912	78.6616	3.5	0.789474	0.0150376
NP5	0.1	4	NP5_0.1	NP5_0.1_4	pre	2	320.111	41	2	0	1.35724	10.6929	0.133333	0.0487805	0
NP5	0.1	4	NP5_0.1	NP5_0.1_4	pre	8	174.597	17	0	0	1.88143	13.9261	NA	0	0
NP5	0.1	4	NP5_0.1	NP5_0.1_4	pre	11	57.827	7	0	0	1.6617	6.4543	NA	0	0
NP5	0.1	4	NP5_0.1	NP5_0.1_4	pst	3	179.659	135	83	2	0.388019	99.8541	2.76667	0.614815	0.0148148
NP5	0.1	4	NP5_0.1	NP5_0.1_4	pst	5	307.715	58	0	0	0.930783	21.4429	NA	0	0
NP5	0.1	5	NP5_0.1	NP5_0.1_5	pre	2	76.285	11	0	0	1.31526	41.6655	NA	0	0
NP5	0.1	5	NP5_0.1	NP5_0.1_5	pre	4	137.858	22	0	0	1.13181	42.4506	NA	0	0
NP5	0.1	5	NP5_0.1	NP5_0.1_5	pre	22	87.877	13	0	0	1.26261	45.5602	NA	0	0
NP5	0.1	5	NP5_0.1	NP5_0.1_5	pre	24	437.389	41	0	0	1.8853	18.2579	NA	0	0
NP5	0.1	5	NP5_0.1	NP5_0.1_5	pre	33	369.741	33	0	0	1.99213	20.4444	NA	0	0
NP5	0.1	5	NP5_0.1	NP5_0.1_5	pre	41	161.975	19	0	0	1.45544	16.0318	NA	0	0
NP5	0.1	5	NP5_0.1	NP5_0.1_5	pre	49	347.671	34	0	0	1.81644	8.36622	NA	0	0
NP5	0.1	5	NP5_0.1	NP5_0.1_5	pre	52	41.055	5	0	0	1.76957	61.4967	NA	0	0
NP5	0.1	5	NP5_0.1	NP5_0.1_5	pre	53	141.927	16	0	0	1.63134	9.50811	NA	0	0
NP5	0.1	5	NP5_0.1	NP5_0.1_5	pre	55	365.063	34	0	0	1.90731	15.3865	NA	0	0
NP5	0.1	5	NP5_0.1	NP5_0.1_5	pre	62	107.657	12	0	0	1.68741	31.2785	NA	0	0
NP5	0.1	5	NP5_0.1	NP5_0.1_5	pre	65	314.098	36	0	0	1.54729	22.9595	NA	0	0
NP5	0.1	5	NP5_0.1	NP5_0.1_5	pre	70	38.401	5	0	0	1.65522	86.4036	NA	0	0
NP5	0.1	5	NP5_0.1	NP5_0.1_5	pre	74	334.69	33	0	0	1.80328	31.211	NA	0	0
NP5	0.1	5	NP5_0.1	NP5_0.1_5	pre	79	409.062	46	0	0	1.56728	23.0528	NA	0	0
NP5	0.1	5	NP5_0.1	NP5_0.1_5	pre	84	201.212	20	0	0	1.82588	22.9187	NA	0	0
NP5	0.1	5	NP5_0.1	NP5_0.1_5	pre	92	181.698	23	0	0	1.42397	27.4139	NA	0	0
NP5	0.1	5	NP5_0.1	NP5_0.1_5	pre	98	428.044	45	0	0	1.67728	8.41902	NA	0	0
NP5	0.1	5	NP5_0.1	NP5_0.1_5	pre	100	172.608	16	0	0	1.984	23.6395	NA	0	0
NP5	0.1	5	NP5_0.1	NP5_0.1_5	pre	101	65.719	8	0	0	1.61872	26.8765	NA	0	0
NP5	0.1	5	NP5_0.1	NP5_0.1_5	pre	110	150.689	15	0	0	1.85578	13.4241	NA	0	0
NP5	0.1	5	NP5_0.1	NP5_0.1_5	pre	111	405.501	54	5	0	1.45654	15.5178	0.333333	0.0925926	0
NP5	0.1	5	NP5_0.1	NP5_0.1_5	pre	120	308.627	34	2	0	1.59858	17.9843	0.133333	0.0588235	0
NP5	0.1	5	NP5_0.1	NP5_0.1_5	pre	124	542.596	52	0	0	1.83434	8.09176	NA	0	0
NP5	0.1	5	NP5_0.1	NP5_0.1_5	pre	126	285.064	35	0	0	1.44555	14.3773	NA	0	0
NP5	0.1	5	NP5_0.1	NP5_0.1_5	pre	132	318.26	30	0	0	1.89214	18.9841	NA	0	0
NP5	0.1	5	NP5_0.1	NP5_0.1_5	pre	139	489.491	49	0	0	1.75823	19.4637	NA	0	0
NP5	0.1	5	NP5_0.1	NP5_0.1_5	pre	166	574.405	105	36	1	1.39835	51.3191	2.4	0.342857	0.00952381
NP5	0.1	5	NP5_0.1	NP5_0.1_5	pre	167	53	32	18	1	0.583554	111.61	1.2	0.5625	0.03125
NP5	0.1	5	NP5_0.1	NP5_0.1_5	pre	158	158.881	17	0	0	1.71208	5.57672	NA	0	0
NP5	0.1	5	NP5_0.1	NP5_0.1_5	pre	162	171.01	22	0	0	1.40404	15.6696	NA	0	0
NP5	0.1	5	NP5_0.1	NP5_0.1_5	pre	136	0	2	0	0	0	NA	NA	0	0
NP5	0.1	5	NP5_0.1	NP5_0.1_5	pre	152	273.212	46	16	1	1.40853	93.8822	1.06667	0.347826	0.0217391
NP5	0.1	5	NP5_0.1	NP5_0.1_5	pre	185	100.308	11	0	0	1.72943	13.5839	NA	0	0
NP5	0.1	5	NP5_0.1	NP5_0.1_5	pre	186	247.918	23	0	0	1.94292	6.3678	NA	0	0
NP5	0.1	5	NP5_0.1	NP5_0.1_5	pre	143	86.153	9	0	0	1.85675	22.6244	NA	0	0
NP5	0.1	5	NP5_0.1	NP5_0.1_5	pre	157	171.696	21	0	0	1.48014	35.2014	NA	0	0
NP5	0.1	5	NP5_0.1	NP5_0.1_5	pre	178	168.191	18	0	0	1.70579	30.5455	NA	0	0
NP5	0.1	5	NP5_0.1	NP5_0.1_5	pre	192	339.25	34	0	0	1.77247	33.8453	NA	0	0
NP5	0.1	5	NP5_0.1	NP5_0.1_5	pre	142	469.858	50	0	0	1.65327	12.7981	NA	0	0
NP5	0.1	5	NP5_0.1	NP5_0.1_5	pre	147	305.034	28	0	0	1.94786	4.74399	NA	0	0
NP5	0.1	5	NP5_0.1	NP5_0.1_5	pre	149	3.801	2	0	0	0.655345	NA	NA	0	0
NP5	0.1	5	NP5_0.1	NP5_0.1_5	pre	150	163.693	14	0	0	2.17101	46.6094	NA	0	0
NP5	0.1	5	NP5_0.1	NP5_0.1_5	pre	163	127.201	14	0	0	1.687	28.1662	NA	0	0
NP5	0.1	5	NP5_0.1	NP5_0.1_5	pre	164	182.634	17	0	0	1.96803	55.2008	NA	0	0
NP5	0.1	5	NP5_0.1	NP5_0.1_5	pre	165	150.923	15	0	0	1.85867	77.3483	NA	0	0
NP5	0.1	5	NP5_0.1	NP5_0.1_5	pre	171	421.557	50	1	0	1.50703	13.6778	0.0666667	0.02	0
NP5	0.1	5	NP5_0.1	NP5_0.1_5	pre	172	167.395	18	0	0	1.69769	58.1803	NA	0	0
NP5	0.1	5	NP5_0.1	NP5_0.1_5	pre	174	155.168	16	0	0	1.78355	22.1887	NA	0	0
NP5	0.1	5	NP5_0.1	NP5_0.1_5	pre	177	237.021	85	34	1	0.733241	58.6691	2.26667	0.4	0.0117647
NP5	0.1	5	NP5_0.1	NP5_0.1_5	pre	191	127.625	13	0	0	1.83371	25.8657	NA	0	0
NP5	0.1	5	NP5_0.1	NP5_0.1_5	pre	193	47.93	5	0	0	2.06595	73.0522	NA	0	0
NP5	0.1	5	NP5_0.1	NP5_0.1_5	pst	8	396.107	46	0	0	1.51765	13.8151	NA	0	0
NP5	0.1	5	NP5_0.1	NP5_0.1_5	pst	22	685.179	115	13	1	1.14585	70.5624	0.866667	0.113043	0.00869565
NP5	0.1	5	NP5_0.1	NP5_0.1_5	pst	25	424.06	51	0	0	1.46227	16.4234	NA	0	0
NP5	0.1	5	NP5_0.1	NP5_0.1_5	pst	29	311.112	31	0	0	1.78799	17.8737	NA	0	0
NP5	0.1	5	NP5_0.1	NP5_0.1_5	pst	30	426.735	50	0	0	1.50153	16.6298	NA	0	0
NP5	0.1	5	NP5_0.1	NP5_0.1_5	pst	36	27	3	0	0	2.32759	NA	NA	0	0
NP5	0.1	5	NP5_0.1	NP5_0.1_5	pst	37	31	4	0	0	1.78161	0	NA	0	0
NP5	0.1	5	NP5_0.1	NP5_0.1_5	pst	39	158.585	16	0	0	1.8228	26.4438	NA	0	0
NP5	0.1	5	NP5_0.1	NP5_0.1_5	pst	41	361.057	40	0	0	1.59619	8.45994	NA	0	0
NP5	0.1	5	NP5_0.1	NP5_0.1_5	pst	42	47	8	0	0	1.15764	0	NA	0	0
NP5	0.1	5	NP5_0.1	NP5_0.1_5	pst	45	734.504	501	309	3	0.566637	75.5342	6.86667	0.616766	0.00598802
NP5	0.1	5	NP5_0.1	NP5_0.1_5	pst	47	265.367	39	0	0	1.20403	40.0886	NA	0	0
NP5	0.1	5	NP5_0.1	NP5_0.1_5	pst	48	12	2	0	0	2.06897	NA	NA	0	0
NP5	0.1	5	NP5_0.1	NP5_0.1_5	pst	51	84.102	11	0	0	1.45005	27.7717	NA	0	0
NP5	0.1	5	NP5_0.1	NP5_0.1_5	pst	53	138.211	14	0	0	1.83305	20.0426	NA	0	0
NP5	0.1	5	NP5_0.1	NP5_0.1_5	pst	54	73.012	8	0	0	1.7983	53.2535	NA	0	0
NP5	0.1	5	NP5_0.1	NP5_0.1_5	pst	57	128.654	14	0	0	1.70629	18.4023	NA	0	0
NP5	0.1	5	NP5_0.1	NP5_0.1_5	pst	60	338.958	46	0	0	1.2987	22.2491	NA	0	0
NP5	0.1	5	NP5_0.1	NP5_0.1_5	pst	62	0	10	3	0	0	0	0.2	0.3	0
NP5	0.1	5	NP5_0.1	NP5_0.1_5	pst	64	83.535	11	2	0	1.623	34.4672	0.133333	0.181818	0
NP5	0.1	5	NP5_0.1	NP5_0.1_5	pst	66	0	3	0	0	0	NA	NA	0	0
NP5	0.1	5	NP5_0.1	NP5_0.1_5	pst	69	88.923	10	0	0	1.70349	51.615	NA	0	0
NP5	0.1	5	NP5_0.1	NP5_0.1_5	pst	70	28	4	0	0	1.6092	0	NA	0	0
NP5	0.1	5	NP5_0.1	NP5_0.1_5	pst	71	46	6	0	0	1.58621	0	NA	0	0
NP5	0.1	5	NP5_0.1	NP5_0.1_5	pst	73	15	2	0	0	2.58621	NA	NA	0	0
NP5	0.1	5	NP5_0.1	NP5_0.1_5	pst	74	211.223	87	48	1	0.78975	51.8185	3.2	0.551724	0.0114943
NP5	0.1	5	NP5_0.1	NP5_0.1_5	pst	76	164.937	22	0	0	1.35415	18.6631	NA	0	0
NP5	0.1	5	NP5_0.1	NP5_0.1_5	pst	79	83	9	0	0	1.78879	103.923	NA	0	0
NP5	0.1	5	NP5_0.1	NP5_0.1_5	pst	80	208.467	37	0	0	0.998405	10.6745	NA	0	0
NP5	0.1	5	NP5_0.1	NP5_0.1_5	pst	85	1308.82	587	205	7	0.49698	101.455	1.95238	0.349233	0.011925
NP5	0.1	6	NP5_0.1	NP5_0.1_6	pre	6	214.206	31	0	0	1.23107	59.5997	NA	0	0
NP5	0.1	6	NP5_0.1	NP5_0.1_6	pre	24	393.355	36	0	0	1.93772	11.2398	NA	0	0
NP5	0.1	6	NP5_0.1	NP5_0.1_6	pre	29	409.133	42	0	0	1.7205	19.2934	NA	0	0
NP5	0.1	6	NP5_0.1	NP5_0.1_6	pre	30	78.742	12	0	0	1.23422	75.1391	NA	0	0
NP5	0.1	6	NP5_0.1	NP5_0.1_6	pre	38	87.753	13	0	0	1.26082	61.6769	NA	0	0
NP5	0.1	6	NP5_0.1	NP5_0.1_6	pre	39	519.641	46	0	0	1.99097	22.9679	NA	0	0
NP5	0.1	6	NP5_0.1	NP5_0.1_6	pre	43	40.257	7	0	0	1.15681	42.1808	NA	0	0
NP5	0.1	6	NP5_0.1	NP5_0.1_6	pre	45	57.464	9	0	0	1.23845	59.2609	NA	0	0
NP5	0.1	6	NP5_0.1	NP5_0.1_6	pre	47	63.848	7	0	0	1.83468	34.8601	NA	0	0
NP5	0.1	6	NP5_0.1	NP5_0.1_6	pre	49	59.467	11	0	0	1.02526	41.4725	NA	0	0
NP5	0.1	6	NP5_0.1	NP5_0.1_6	pre	51	148.703	14	0	0	1.9722	28.2322	NA	0	0
NP5	0.1	6	NP5_0.1	NP5_0.1_6	pre	65	309.814	28	0	0	1.92362	10.3546	NA	0	0
NP5	0.1	6	NP5_0.1	NP5_0.1_6	pre	74	105.045	10	0	0	2.01234	15.0954	NA	0	0
NP5	0.1	6	NP5_0.1	NP5_0.1_6	pre	77	312.819	27	0	0	2.0744	7.44911	NA	0	0
NP5	0.1	6	NP5_0.1	NP5_0.1_6	pre	78	100.165	10	0	0	1.91887	41.0068	NA	0	0
NP5	0.1	6	NP5_0.1	NP5_0.1_6	pre	83	418.804	49	0	0	1.50433	26.046	NA	0	0
NP5	0.1	6	NP5_0.1	NP5_0.1_6	pre	88	72	7	0	0	1.82471	0	NA	0	0
NP5	0.1	6	NP5_0.1	NP5_0.1_6	pre	92	338.103	31	0	0	1.94313	14.5877	NA	0	0
NP5	0.1	6	NP5_0.1	NP5_0.1_6	pre	98	230.862	21	0	0	1.9902	14.3979	NA	0	0
NP5	0.1	6	NP5_0.1	NP5_0.1_6	pre	103	189.185	22	0	0	1.55324	17.9754	NA	0	0
NP5	0.1	6	NP5_0.1	NP5_0.1_6	pre	109	262.292	24	0	0	1.96621	9.67313	NA	0	0
NP5	0.1	6	NP5_0.1	NP5_0.1_6	pre	110	352.987	32	0	0	1.96321	5.57531	NA	0	0
NP5	0.1	6	NP5_0.1	NP5_0.1_6	pre	118	409.455	45	0	0	1.60445	17.8637	NA	0	0
NP5	0.1	6	NP5_0.1	NP5_0.1_6	pre	123	442.75	41	0	0	1.90841	12.9448	NA	0	0
NP5	0.1	6	NP5_0.1	NP5_0.1_6	pre	137	229.809	23	0	0	1.801	32.1222	NA	0	0
NP5	0.1	6	NP5_0.1	NP5_0.1_6	pre	140	1864.9	417	173	2	1.22526	32.8944	5.76667	0.414868	0.00479616
NP5	0.1	6	NP5_0.1	NP5_0.1_6	pre	166	179.98	33	10	1	1.17136	43.9826	0.666667	0.30303	0.030303
NP5	0.1	6	NP5_0.1	NP5_0.1_6	pre	167	406.967	43	0	0	1.67065	7.88905	NA	0	0
NP5	0.1	6	NP5_0.1	NP5_0.1_6	pre	169	207.129	20	0	0	1.80663	10.6381	NA	0	0
NP5	0.1	6	NP5_0.1	NP5_0.1_6	pre	96	222.562	24	0	0	1.66838	21.7262	NA	0	0
NP5	0.1	6	NP5_0.1	NP5_0.1_6	pre	143	552.293	51	0	0	1.90445	25.4941	NA	0	0
NP5	0.1	6	NP5_0.1	NP5_0.1_6	pre	178	53	9	0	0	1.14224	0	NA	0	0
NP5	0.1	6	NP5_0.1	NP5_0.1_6	pre	209	182.56	66	37	1	0.921367	77.5007	2.46667	0.560606	0.0151515
NP5	0.1	6	NP5_0.1	NP5_0.1_6	pre	164	340.965	31	0	0	1.95957	12.4546	NA	0	0
NP5	0.1	6	NP5_0.1	NP5_0.1_6	pre	171	407.48	37	0	0	1.92127	41.8728	NA	0	0
NP5	0.1	6	NP5_0.1	NP5_0.1_6	pre	174	0	1	0	0	NA	NA	NA	0	0
NP5	0.1	6	NP5_0.1	NP5_0.1_6	pre	146	8	3	0	0	0.689655	NA	NA	0	0
NP5	0.1	6	NP5_0.1	NP5_0.1_6	pre	151	470.18	81	34	1	1.68184	46.72	2.26667	0.419753	0.0123457
NP5	0.1	6	NP5_0.1	NP5_0.1_6	pre	173	208.16	20	0	0	1.88893	21.6292	NA	0	0
NP5	0.1	6	NP5_0.1	NP5_0.1_6	pre	180	37	3	0	0	2.06897	NA	NA	0	0
NP5	0.1	6	NP5_0.1	NP5_0.1_6	pre	183	452.794	62	0	0	1.2798	17.6846	NA	0	0
NP5	0.1	6	NP5_0.1	NP5_0.1_6	pre	190	1212.36	116	0	0	1.78315	10.0628	NA	0	0
NP5	0.1	6	NP5_0.1	NP5_0.1_6	pre	199	332.088	37	0	0	1.59047	12.3127	NA	0	0
NP5	0.1	6	NP5_0.1	NP5_0.1_6	pre	202	479.567	49	0	0	1.72259	10.0865	NA	0	0
NP5	0.1	6	NP5_0.1	NP5_0.1_6	pre	210	303.196	38	0	0	1.41285	13.9161	NA	0	0
NP5	0.1	6	NP5_0.1	NP5_0.1_6	pre	211	333.489	31	0	0	1.91663	11.1379	NA	0	0
NP5	0.1	6	NP5_0.1	NP5_0.1_6	pst	1	54.623	14	0	0	0.724416	61.0043	NA	0	0
NP5	0.1	6	NP5_0.1	NP5_0.1_6	pst	6	218.89	22	0	0	1.79712	8.5464	NA	0	0
NP5	0.1	6	NP5_0.1	NP5_0.1_6	pst	9	300.881	39	0	0	1.31978	36.8386	NA	0	0
NP5	0.1	6	NP5_0.1	NP5_0.1_6	pst	10	150.08	14	0	0	1.99046	26.6751	NA	0	0
NP5	0.1	6	NP5_0.1	NP5_0.1_6	pst	12	155.407	34	0	0	0.811949	66.5831	NA	0	0
NP5	0.1	6	NP5_0.1	NP5_0.1_6	pst	13	218.63	23	0	0	1.71341	22.3978	NA	0	0
NP5	0.1	6	NP5_0.1	NP5_0.1_6	pst	16	479.79	70	0	0	1.18594	101.377	NA	0	0
NP5	0.1	6	NP5_0.1	NP5_0.1_6	pst	18	275.769	31	0	0	1.58487	23.6928	NA	0	0
NP5	0.1	6	NP5_0.1	NP5_0.1_6	pst	21	239.437	25	0	0	1.72008	14.6454	NA	0	0
NP5	0.1	6	NP5_0.1	NP5_0.1_6	pst	25	277.804	33	0	0	1.49679	19.2909	NA	0	0
NP5	0.1	6	NP5_0.1	NP5_0.1_6	pst	29	160.57	20	0	0	1.45708	17.1975	NA	0	0
NP5	0.1	6	NP5_0.1	NP5_0.1_6	pst	32	451.131	162	93	2	0.988664	50.0276	3.1	0.574074	0.0123457
NP5	0.1	6	NP5_0.1	NP5_0.1_6	pst	36	175	20	0	0	1.58802	0	NA	0	0
NP5	0.1	6	NP5_0.1	NP5_0.1_6	pst	40	225.317	29	0	0	1.38742	17.273	NA	0	0
NP5	0.1	6	NP5_0.1	NP5_0.1_6	pst	41	546.712	86	0	0	1.10895	48.3938	NA	0	0
NP5	0.1	6	NP5_0.1	NP5_0.1_6	pst	44	39	7	0	0	0.905172	127.279	NA	0	0
NP5	0.1	6	NP5_0.1	NP5_0.1_6	pst	51	198.244	80	34	1	0.659621	78.6534	2.26667	0.425	0.0125
NP5	0.1	6	NP5_0.1	NP5_0.1_6	pst	52	33.915	5	0	0	1.4619	69.7485	NA	0	0
NP5	0.1	6	NP5_0.1	NP5_0.1_6	pst	54	421.479	51	0	0	1.45337	18.1386	NA	0	0
NP5	0.1	6	NP5_0.1	NP5_0.1_6	pst	61	135.039	22	0	0	1.10869	71.2414	NA	0	0
NP5	0.1	6	NP5_0.1	NP5_0.1_6	pst	69	329.555	41	0	0	1.4205	43.2556	NA	0	0
NP5	0.1	6	NP5_0.1	NP5_0.1_6	pst	73	377.104	44	0	0	1.51204	19.0364	NA	0	0
NP5	0.1	6	NP5_0.1	NP5_0.1_6	pst	76	77.15	9	0	0	1.66272	37.7857	NA	0	0
NP5	0.1	6	NP5_0.1	NP5_0.1_6	pst	84	59.114	8	0	0	1.45603	4.3739	NA	0	0
NP5	0.1	6	NP5_0.1	NP5_0.1_6	pst	86	402.302	92	36	1	1.20517	44.6492	2.4	0.391304	0.0108696
NP5	0.1	6	NP5_0.1	NP5_0.1_6	pst	88	12.285	2	1	0	NA	NA	0.0666667	0.5	0
NP5	0.1	6	NP5_0.1	NP5_0.1_6	pst	89	58.916	8	0	0	1.45113	35.4254	NA	0	0
NP5	0.1	6	NP5_0.1	NP5_0.1_6	pst	82	149.415	19	0	0	1.43118	17.9351	NA	0	0
NP5	0.1	7	NP5_0.1	NP5_0.1_7	pre	2	20.546	4	0	0	1.18075	25.0358	NA	0	0
NP5	0.1	7	NP5_0.1	NP5_0.1_7	pre	4	131.088	17	0	0	1.41259	34.3587	NA	0	0
NP5	0.1	7	NP5_0.1	NP5_0.1_7	pre	5	35.122	4	0	0	2.01856	16.9218	NA	0	0
NP5	0.1	7	NP5_0.1	NP5_0.1_7	pre	13	373.204	42	0	0	1.5694	49.848	NA	0	0
NP5	0.1	7	NP5_0.1	NP5_0.1_7	pre	14	483.963	62	0	0	1.36791	16.7649	NA	0	0
NP5	0.1	7	NP5_0.1	NP5_0.1_7	pre	21	171.294	18	0	0	1.73727	27.8592	NA	0	0
NP5	0.1	7	NP5_0.1	NP5_0.1_7	pre	22	35.15	5	0	0	1.51509	45.5031	NA	0	0
NP5	0.1	7	NP5_0.1	NP5_0.1_7	pre	27	41.425	5	0	0	1.78556	9.79236	NA	0	0
NP5	0.1	7	NP5_0.1	NP5_0.1_7	pre	38	447.399	49	0	0	1.60704	17.9015	NA	0	0
NP5	0.1	7	NP5_0.1	NP5_0.1_7	pre	40	196.994	21	0	0	1.69822	32.5667	NA	0	0
NP5	0.1	7	NP5_0.1	NP5_0.1_7	pre	42	45.303	6	0	0	1.56217	93.2839	NA	0	0
NP5	0.1	7	NP5_0.1	NP5_0.1_7	pre	43	54.038	6	0	0	1.86334	31.5799	NA	0	0
NP5	0.1	7	NP5_0.1	NP5_0.1_7	pre	51	362.672	41	0	0	1.56326	22.9777	NA	0	0
NP5	0.1	7	NP5_0.1	NP5_0.1_7	pre	57	427.452	50	0	0	1.50406	21.2242	NA	0	0
NP5	0.1	7	NP5_0.1	NP5_0.1_7	pre	58	402.382	50	0	0	1.41584	18.3426	NA	0	0
NP5	0.1	7	NP5_0.1	NP5_0.1_7	pre	64	446.682	53	0	0	1.48102	24.5657	NA	0	0
NP5	0.1	7	NP5_0.1	NP5_0.1_7	pre	65	41.696	5	0	0	1.7972	39.5881	NA	0	0
NP5	0.1	7	NP5_0.1	NP5_0.1_7	pre	69	122.866	12	0	0	1.9258	18.0751	NA	0	0
NP5	0.1	7	NP5_0.1	NP5_0.1_7	pre	73	33.365	4	0	0	1.91753	44.7485	NA	0	0
NP5	0.1	7	NP5_0.1	NP5_0.1_7	pre	74	381.554	48	0	0	1.39969	21.4131	NA	0	0
NP5	0.1	7	NP5_0.1	NP5_0.1_7	pre	77	50.363	6	0	0	1.73662	38.9805	NA	0	0
NP5	0.1	7	NP5_0.1	NP5_0.1_7	pre	80	317.791	39	0	0	1.44188	27.3504	NA	0	0
NP5	0.1	7	NP5_0.1	NP5_0.1_7	pre	91	311.159	36	0	0	1.5328	8.81682	NA	0	0
NP5	0.1	7	NP5_0.1	NP5_0.1_7	pre	99	421.626	49	0	0	1.4805	27.4168	NA	0	0
NP5	0.1	7	NP5_0.1	NP5_0.1_7	pre	102	368.993	48	0	0	1.3536	44.7901	NA	0	0
NP5	0.1	7	NP5_0.1	NP5_0.1_7	pre	107	324.933	37	0	0	1.55619	26.4485	NA	0	0
NP5	0.1	7	NP5_0.1	NP5_0.1_7	pre	109	494.895	48	0	0	1.81546	28.6724	NA	0	0
NP5	0.1	7	NP5_0.1	NP5_0.1_7	pre	110	275.09	36	0	0	1.35512	42.6717	NA	0	0
NP5	0.1	7	NP5_0.1	NP5_0.1_7	pre	119	398.675	46	0	0	1.52748	11.0715	NA	0	0
NP5	0.1	7	NP5_0.1	NP5_0.1_7	pre	122	352.545	34	0	0	1.84193	15.7723	NA	0	0
[truncated: 2,137 more rows]
