# Supplementary material for: Identification of Putative Neuropeptides That Alter the Behaviour of Schistosoma mansoni Cercariae
Source: Biology (Basel). 2022 Sep 12;11(9):1344. doi: 10.3390/biology11091344 (PMC9495596; doi:10.3390/biology11091344)
Supplement: Supplementary file 1 [file biology-11-01344-s001.zip › Table S5.xlsx]

## Sheet: Sheet1
Parameter	Effect	Statistic	df	p-value	MQ:NP1	MQ:NP5	MQ:NP7	MQ:NP8
Non-passive velocity	Neuropeptide	16.38	4	<0.0001
	Time	16.22	1	0.0001
	Neuropeptide:Time	2.14	4	0.0902348	-	-	-	-
Non-passive angular SD	Neuropeptide	38.92	4	<0.0001
	Time	6.946	1	0.0113
	Neuropeptide:Time	3.0192	4	0.026603	0.058	0.0034	0.8296	0.1388
Relative passive points	Neuropeptide	6.6311	4	0.0002
	Time	8.6214	1	0.00510743
	Neuropeptide:Time	3.2016	4	0.0208211	0.0034	0.3534	0.6734	0.8466
Relative passive states	Neuropeptide	1.8105	4	0.14189
	Time	2.3391	1	0.13273
	Neuropeptide:Time	1.3569	4	0.2629	-	-	-	-
