# Supplementary material for: Identification of Putative Neuropeptides That Alter the Behaviour of Schistosoma mansoni Cercariae
Source: Biology (Basel). 2022 Sep 12;11(9):1344. doi: 10.3390/biology11091344 (PMC9495596; doi:10.3390/biology11091344)
Supplement: Supplementary file 1 [file biology-11-01344-s001.zip › Table S6.xlsx]

## Sheet: Prolonged Exposure Data
File Name	treatment	Timepoint [min]	replicate	Trial	TID	Max of Len [pixel]	Count of t [frame]	Sum of Passive State Points	Sum of Passive Start	Average of Non-passive Velocity	StdDev of Non-passive da	Average Passive State Duration	Passive Points Rel	Passive Start Rel
MilliQ_0_1	MilliQ	0	1	MilliQ_1	4	312.267	27	0	0	2.07072	19.2225	NA	0	0
MilliQ_0_1	MilliQ	0	1	MilliQ_1	15	300.913	120	50	1	0.6351	83.973	8.62069	0.416667	0.00833333
MilliQ_0_2	MilliQ	0	2	MilliQ_2	1	51.467	5	0	0	2.21841	16.4074	NA	0	0
MilliQ_0_3	MilliQ	0	3	MilliQ_3	1	723.963	236	86	2	0.749809	88.707	7.41379	0.364407	0.00847458
MilliQ_0_3	MilliQ	0	3	MilliQ_3	4	215.654	25	0	0	1.54925	35.7266	NA	0	0
MilliQ_0_3	MilliQ	0	3	MilliQ_3	5	725.591	407	194	4	0.468888	72.5277	8.36207	0.476658	0.00982801
MilliQ_0_3	MilliQ	0	3	MilliQ_3	6	227.541	111	80	1	1.16145	60.1991	13.7931	0.720721	0.00900901
MilliQ_0_3	MilliQ	0	3	MilliQ_3	25	521.385	46	0	0	1.99765	12.6345	NA	0	0
MilliQ_0_3	MilliQ	0	3	MilliQ_3	54	90.656	25	0	0	0.651279	63.4746	NA	0	0
MilliQ_0_3	MilliQ	0	3	MilliQ_3	55	230.567	63	16	0	0.678774	112.105	2.75862	0.253968	0
MilliQ_0_3	MilliQ	0	3	MilliQ_3	60	206.28	20	0	0	1.87188	11.7704	NA	0	0
MilliQ_0_3	MilliQ	0	3	MilliQ_3	67	86.668	56	26	1	0.348121	91.5268	4.48276	0.464286	0.0178571
MilliQ_0_3	MilliQ	0	3	MilliQ_3	73	572.889	168	40	2	0.731022	88.6537	3.44828	0.238095	0.0119048
MilliQ_0_3	MilliQ	0	3	MilliQ_3	75	616.686	162	85	1	1.21847	71.1061	14.6552	0.524691	0.00617284
MilliQ_0_3	MilliQ	0	3	MilliQ_3	83	5160.82	870	263	7	1.41283	26.4061	6.47783	0.302299	0.00804598
MilliQ_0_4	MilliQ	0	4	MilliQ_4	1	178.301	26	0	0	1.16414	54.576	NA	0	0
MilliQ_0_4	MilliQ	0	4	MilliQ_4	3	345.644	157	104	2	0.924702	52.8946	8.96552	0.66242	0.0127389
MilliQ_0_4	MilliQ	0	4	MilliQ_4	9	220.286	19	0	0	2.11003	29.1241	NA	0	0
MilliQ_0_4	MilliQ	0	4	MilliQ_4	10	104.819	13	0	0	1.50601	45.727	NA	0	0
MilliQ_0_4	MilliQ	0	4	MilliQ_4	12	49	8	0	0	1.2069	113.842	NA	0	0
MilliQ_0_4	MilliQ	0	4	MilliQ_4	13	326.634	133	97	1	1.4105	63.2354	16.7241	0.729323	0.0075188
MilliQ_0_4	MilliQ	0	4	MilliQ_4	21	339.039	73	16	1	0.976105	60.4005	2.75862	0.219178	0.0136986
MilliQ_0_5	MilliQ	0	5	MilliQ_5	1	342.444	69	25	1	1.23557	71.8612	4.31034	0.362319	0.0144928
MilliQ_0_5	MilliQ	0	5	MilliQ_5	51	1347	252	105	3	1.48117	51.3926	6.03448	0.416667	0.0119048
MilliQ_0_5	MilliQ	0	5	MilliQ_5	73	189.195	324	300	1	0.408778	87.5534	51.7241	0.925926	0.00308642
MilliQ_0_6	MilliQ	0	6	MilliQ_6	3	194.518	24	0	0	1.45814	25.7781	NA	0	0
MilliQ_0_6	MilliQ	0	6	MilliQ_6	6	109.517	14	0	0	1.45249	25.4212	NA	0	0
MilliQ_0_7	MilliQ	0	7	MilliQ_7	1	161.256	17	0	0	1.73766	14.876	NA	0	0
MilliQ_0_7	MilliQ	0	7	MilliQ_7	7	331.63	33	0	0	1.7868	10.7433	NA	0	0
MilliQ_0_7	MilliQ	0	7	MilliQ_7	14	522.882	46	0	0	2.00338	22.2561	NA	0	0
MilliQ_0_7	MilliQ	0	7	MilliQ_7	27	445.588	113	49	1	1.13257	56.4482	8.44828	0.433628	0.00884956
MilliQ_0_7	MilliQ	0	7	MilliQ_7	30	145.67	14	0	0	1.93195	22.4699	NA	0	0
MilliQ_0_7	MilliQ	0	7	MilliQ_7	34	212.625	103	73	1	0.966849	82.1858	12.5862	0.708738	0.00970874
MilliQ_0_7	MilliQ	0	7	MilliQ_7	40	481.006	47	0	0	1.80287	7.88121	NA	0	0
MilliQ_0_7	MilliQ	0	7	MilliQ_7	46	153.989	17	0	0	1.65934	15.4206	NA	0	0
MilliQ_0_7	MilliQ	0	7	MilliQ_7	55	203.252	22	0	0	1.66875	9.23402	NA	0	0
MilliQ_0_7	MilliQ	0	7	MilliQ_7	58	152.998	16	0	0	1.75859	25.8643	NA	0	0
MilliQ_0_7	MilliQ	0	7	MilliQ_7	59	187.232	20	0	0	1.69901	18.2645	NA	0	0
MilliQ_0_7	MilliQ	0	7	MilliQ_7	62	320.948	35	0	0	1.62752	17.6046	NA	0	0
MilliQ_0_7	MilliQ	0	7	MilliQ_7	63	415.322	319	257	2	0.918649	63.7554	22.1552	0.805643	0.00626959
MilliQ_0_7	MilliQ	0	7	MilliQ_7	69	3310.29	609	197	5	1.33557	24.4431	6.7931	0.323481	0.00821018
MilliQ_0_7	MilliQ	0	7	MilliQ_7	74	179.538	76	48	1	0.866635	52.5296	8.27586	0.631579	0.0131579
MilliQ_0_7	MilliQ	0	7	MilliQ_7	78	238.634	26	0	0	1.64574	22.2738	NA	0	0
MilliQ_0_7	MilliQ	0	7	MilliQ_7	86	387.63	44	0	0	1.55426	16.6846	NA	0	0
MilliQ_0_7	MilliQ	0	7	MilliQ_7	104	156.176	17	0	0	1.68294	13.8412	NA	0	0
MilliQ_0_7	MilliQ	0	7	MilliQ_7	107	308.218	36	0	0	1.51831	9.03864	NA	0	0
MilliQ_0_7	MilliQ	0	7	MilliQ_7	112	86.025	11	0	0	1.48321	8.8561	NA	0	0
MilliQ_0_7	MilliQ	0	7	MilliQ_7	115	74	11	0	0	1.27586	68.0336	NA	0	0
MilliQ_0_7	MilliQ	0	7	MilliQ_7	116	120.647	78	60	1	0.806602	96.7061	10.3448	0.769231	0.0128205
MilliQ_0_7	MilliQ	0	7	MilliQ_7	118	323.547	38	0	0	1.50768	12.9419	NA	0	0
MilliQ_0_8	MilliQ	0	8	MilliQ_8	3	331.044	34	0	0	1.72959	24.7807	NA	0	0
MilliQ_0_8	MilliQ	0	8	MilliQ_8	9	369.226	51	0	0	1.23607	41.805	NA	0	0
MilliQ_0_8	MilliQ	0	8	MilliQ_8	18	292.334	34	0	0	1.52735	41.8132	NA	0	0
MilliQ_0_8	MilliQ	0	8	MilliQ_8	24	311.934	29	0	0	1.92078	6.8767	NA	0	0
MilliQ_0_8	MilliQ	0	8	MilliQ_8	31	290.266	39	0	0	1.317	47.2738	NA	0	0
MilliQ_0_8	MilliQ	0	8	MilliQ_8	33	41	5	0	0	1.76724	0	NA	0	0
MilliQ_0_8	MilliQ	0	8	MilliQ_8	36	228.601	24	0	0	1.71364	22.0931	NA	0	0
MilliQ_0_8	MilliQ	0	8	MilliQ_8	39	397.11	40	0	0	1.75557	10.0059	NA	0	0
MilliQ_0_8	MilliQ	0	8	MilliQ_8	48	61.087	7	0	0	1.7554	33.3403	NA	0	0
MilliQ_0_8	MilliQ	0	8	MilliQ_8	52	170.604	17	0	0	1.83839	9.39998	NA	0	0
MilliQ_0_8	MilliQ	0	8	MilliQ_8	54	51	7	0	0	1.46552	0	NA	0	0
MilliQ_0_8	MilliQ	0	8	MilliQ_8	60	143.898	13	0	0	2.0675	84.269	NA	0	0
MilliQ_0_8	MilliQ	0	8	MilliQ_8	62	15	5	0	0	0.646552	63.6396	NA	0	0
MilliQ_0_8	MilliQ	0	8	MilliQ_8	63	416.328	42	0	0	1.75075	15.3253	NA	0	0
MilliQ_0_8	MilliQ	0	8	MilliQ_8	64	99	10	0	0	1.89655	0	NA	0	0
MilliQ_0_8	MilliQ	0	8	MilliQ_8	66	499.606	54	0	0	1.62525	10.2099	NA	0	0
MilliQ_0_8	MilliQ	0	8	MilliQ_8	69	295.028	36	0	0	1.45334	17.7911	NA	0	0
MilliQ_0_8	MilliQ	0	8	MilliQ_8	72	333.874	35	0	0	1.69307	11.3338	NA	0	0
MilliQ_0_8	MilliQ	0	8	MilliQ_8	76	359.022	36	0	0	1.76857	17.4295	NA	0	0
MilliQ_0_8	MilliQ	0	8	MilliQ_8	80	833.499	245	113	2	0.997815	49.2559	9.74138	0.461224	0.00816327
MilliQ_0_8	MilliQ	0	8	MilliQ_8	83	325.183	35	0	0	1.649	21.3466	NA	0	0
MilliQ_0_8	MilliQ	0	8	MilliQ_8	84	293.779	31	0	0	1.68839	20.883	NA	0	0
MilliQ_0_8	MilliQ	0	8	MilliQ_8	94	436.563	149	87	1	1.14074	51.7961	15	0.583893	0.00671141
MilliQ_0_8	MilliQ	0	8	MilliQ_8	98	203	26	0	0	1.4	53.0791	NA	0	0
MilliQ_0_8	MilliQ	0	8	MilliQ_8	111	392.347	40	0	0	1.73452	14.695	NA	0	0
MilliQ_0_8	MilliQ	0	8	MilliQ_8	114	347.57	39	0	0	1.57699	24.0543	NA	0	0
MilliQ_0_8	MilliQ	0	8	MilliQ_8	120	406.486	50	0	0	1.43029	96.2028	NA	0	0
MilliQ_0_8	MilliQ	0	8	MilliQ_8	125	38	5	0	0	1.59483	0	NA	0	0
MilliQ_0_8	MilliQ	0	8	MilliQ_8	134	23	5	0	0	0.991379	0	NA	0	0
MilliQ_0_8	MilliQ	0	8	MilliQ_8	137	144.133	16	0	0	1.6567	9.30875	NA	0	0
MilliQ_0_8	MilliQ	0	8	MilliQ_8	140	366.301	49	0	0	1.31573	34.3635	NA	0	0
MilliQ_0_8	MilliQ	0	8	MilliQ_8	142	231.841	28	0	0	1.48047	26.9817	NA	0	0
MilliQ_0_8	MilliQ	0	8	MilliQ_8	144	200.225	23	0	0	1.56917	124.582	NA	0	0
MilliQ_0_8	MilliQ	0	8	MilliQ_8	157	340.58	34	0	0	1.7794	19.6361	NA	0	0
MilliQ_0_8	MilliQ	0	8	MilliQ_8	160	335.009	35	0	0	1.69884	10.5974	NA	0	0
MilliQ_0_8	MilliQ	0	8	MilliQ_8	161	422.296	48	0	0	1.54914	13.2328	NA	0	0
MilliQ_0_8	MilliQ	0	8	MilliQ_8	163	302.758	31	0	0	1.74001	22.71	NA	0	0
MilliQ_0_8	MilliQ	0	8	MilliQ_8	164	316.796	38	0	0	1.47622	38.0459	NA	0	0
MilliQ_0_9	MilliQ	0	9	MilliQ_9	1	441.585	372	275	2	0.633416	95.8898	23.7069	0.739247	0.00537634
MilliQ_0_9	MilliQ	0	9	MilliQ_9	3	169.909	16	0	0	1.95298	17.4565	NA	0	0
MilliQ_0_9	MilliQ	0	9	MilliQ_9	5	334.687	32	0	0	1.86143	26.1459	NA	0	0
MilliQ_0_9	MilliQ	0	9	MilliQ_9	15	384.877	36	0	0	1.89596	8.47568	NA	0	0
MilliQ_0_9	MilliQ	0	9	MilliQ_9	24	361.493	34	0	0	1.88867	25.0208	NA	0	0
MilliQ_0_9	MilliQ	0	9	MilliQ_9	36	94.897	10	0	0	1.81793	23.7175	NA	0	0
MilliQ_0_9	MilliQ	0	9	MilliQ_9	38	593.503	95	7	0	1.14633	49.9885	1.2069	0.0736842	0
MilliQ_0_9	MilliQ	0	9	MilliQ_9	39	233.952	23	0	0	1.83349	26.9034	NA	0	0
MilliQ_0_9	MilliQ	0	9	MilliQ_9	49	712.732	261	162	2	1.13286	46.1206	13.9655	0.62069	0.00766284
MilliQ_0_9	MilliQ	0	9	MilliQ_9	57	314.498	30	0	0	1.86979	21.7158	NA	0	0
MilliQ_0_9	MilliQ	0	9	MilliQ_9	66	142.303	15	0	0	1.75249	23.1251	NA	0	0
MilliQ_0_9	MilliQ	0	9	MilliQ_9	68	101.484	12	0	0	1.59067	20.5492	NA	0	0
MilliQ_0_9	MilliQ	0	9	MilliQ_9	71	245.284	26	0	0	1.69163	16.0452	NA	0	0
MilliQ_0_9	MilliQ	0	9	MilliQ_9	74	87.15	9	0	0	1.87821	28.3322	NA	0	0
MilliQ_180_1	MilliQ	180	1	MilliQ_1	1	573.173	495	343	9	0.253264	79.7226	6.57088	0.692929	0.0181818
MilliQ_180_2	MilliQ	180	2	MilliQ_2	5	446.8	62	2	0	1.26183	18.3399	0.344828	0.0322581	0
MilliQ_180_3	MilliQ	180	3	MilliQ_3	1	1951.89	896	553	12	0.778289	73.1958	7.9454	0.617188	0.0133929
MilliQ_180_4	MilliQ	180	4	MilliQ_4	1	598.224	357	267	1	0.915029	62.8915	46.0345	0.747899	0.00280112
MilliQ_180_4	MilliQ	180	4	MilliQ_4	8	195.436	472	457	1	1.08963	63.112	78.7931	0.96822	0.00211864
MilliQ_180_5	MilliQ	180	5	MilliQ_5	11	315.341	28	2	0	2.08511	14.7594	0.344828	0.0714286	0
MilliQ_180_5	MilliQ	180	5	MilliQ_5	21	463.535	324	276	1	1.40031	38.9274	47.5862	0.851852	0.00308642
MilliQ_180_6	MilliQ	180	6	MilliQ_6	4	340.312	50	2	0	1.1735	52.4707	0.344828	0.04	0
MilliQ_180_6	MilliQ	180	6	MilliQ_6	10	420.759	58	0	0	1.27273	16.1482	NA	0	0
MilliQ_180_6	MilliQ	180	6	MilliQ_6	15	170.953	24	0	0	1.28149	52.9468	NA	0	0
MilliQ_180_6	MilliQ	180	6	MilliQ_6	18	169.726	21	0	0	1.46316	8.93548	NA	0	0
MilliQ_180_6	MilliQ	180	6	MilliQ_6	23	307.042	43	0	0	1.26041	20.2025	NA	0	0
MilliQ_180_6	MilliQ	180	6	MilliQ_6	29	199.474	26	0	0	1.3757	18.2907	NA	0	0
MilliQ_180_6	MilliQ	180	6	MilliQ_6	30	56.289	9	0	0	1.21315	47.7635	NA	0	0
MilliQ_180_6	MilliQ	180	6	MilliQ_6	33	194.622	24	0	0	1.45895	23.658	NA	0	0
MilliQ_180_6	MilliQ	180	6	MilliQ_6	36	172.325	23	0	0	1.3505	20.8568	NA	0	0
MilliQ_180_7	MilliQ	180	7	MilliQ_7	1	423.249	56	0	0	1.3268	71.3581	NA	0	0
MilliQ_180_7	MilliQ	180	7	MilliQ_7	4	352.174	69	0	0	0.892931	101.51	NA	0	0
MilliQ_180_7	MilliQ	180	7	MilliQ_7	8	71.603	9	0	0	1.54317	57.2984	NA	0	0
MilliQ_180_7	MilliQ	180	7	MilliQ_7	14	545.133	71	0	0	1.3427	54.8558	NA	0	0
MilliQ_180_7	MilliQ	180	7	MilliQ_7	15	250.037	44	0	0	1.00255	81.0677	NA	0	0
MilliQ_180_7	MilliQ	180	7	MilliQ_7	21	309.356	46	0	0	1.18527	33.0776	NA	0	0
MilliQ_180_7	MilliQ	180	7	MilliQ_7	22	73.857	8	0	0	1.81919	32.6576	NA	0	0
MilliQ_180_7	MilliQ	180	7	MilliQ_7	24	315.224	48	0	0	1.15635	22.1566	NA	0	0
MilliQ_180_7	MilliQ	180	7	MilliQ_7	27	163.698	24	0	0	1.22711	31.9101	NA	0	0
MilliQ_180_7	MilliQ	180	7	MilliQ_7	30	359.43	44	0	0	1.44118	34.6459	NA	0	0
MilliQ_180_7	MilliQ	180	7	MilliQ_7	31	70.835	11	0	0	1.22128	18.3782	NA	0	0
MilliQ_180_7	MilliQ	180	7	MilliQ_7	33	368.098	74	17	1	1.0626	55.2546	2.93103	0.22973	0.0135135
MilliQ_180_7	MilliQ	180	7	MilliQ_7	40	231.031	34	0	0	1.20705	15.9254	NA	0	0
MilliQ_180_7	MilliQ	180	7	MilliQ_7	43	294.824	29	0	0	1.81542	57.2077	NA	0	0
MilliQ_180_7	MilliQ	180	7	MilliQ_7	52	413.482	47	0	0	1.54978	19.9945	NA	0	0
MilliQ_180_7	MilliQ	180	7	MilliQ_7	57	630.751	102	0	0	1.07673	106.547	NA	0	0
MilliQ_180_8	MilliQ	180	8	MilliQ_8	4	90.879	9	0	0	1.95864	24.0093	NA	0	0
MilliQ_180_8	MilliQ	180	8	MilliQ_8	11	466.836	62	0	0	1.3195	34.6822	NA	0	0
MilliQ_180_8	MilliQ	180	8	MilliQ_8	12	60.249	6	0	0	2.07752	30.2628	NA	0	0
MilliQ_180_8	MilliQ	180	8	MilliQ_8	24	323.471	32	0	0	1.79908	7.71608	NA	0	0
MilliQ_180_8	MilliQ	180	8	MilliQ_8	29	347.572	45	0	0	1.32644	7.39473	NA	0	0
MilliQ_180_8	MilliQ	180	8	MilliQ_8	36	1630.68	394	20	0	0.620969	95.8576	3.44828	0.0507614	0
MilliQ_180_8	MilliQ	180	8	MilliQ_8	40	242.433	33	0	0	1.3062	18.9637	NA	0	0
MilliQ_180_8	MilliQ	180	8	MilliQ_8	41	247.144	26	0	0	1.70445	14.1882	NA	0	0
MilliQ_180_9	MilliQ	180	9	MilliQ_9	3	235.716	27	0	0	1.5631	10.4149	NA	0	0
MilliQ_180_9	MilliQ	180	9	MilliQ_9	7	246.74	32	0	0	1.37231	11.0392	NA	0	0
MilliQ_180_9	MilliQ	180	9	MilliQ_9	9	264.459	34	0	0	1.3817	16.5514	NA	0	0
MilliQ_180_9	MilliQ	180	9	MilliQ_9	11	40.643	5	0	0	1.75185	54.0179	NA	0	0
MilliQ_180_9	MilliQ	180	9	MilliQ_9	12	206.441	28	0	0	1.31826	15.1296	NA	0	0
MilliQ_180_9	MilliQ	180	9	MilliQ_9	14	224.572	32	0	0	1.249	18.2965	NA	0	0
MilliQ_180_9	MilliQ	180	9	MilliQ_9	17	283.816	28	0	0	1.81236	4.01882	NA	0	0
MilliQ_180_9	MilliQ	180	9	MilliQ_9	20	245.249	34	0	0	1.28134	11.4648	NA	0	0
MilliQ_180_9	MilliQ	180	9	MilliQ_9	22	388.689	92	38	1	1.15056	33.7861	6.55172	0.413043	0.0108696
MilliQ_180_9	MilliQ	180	9	MilliQ_9	24	303.369	30	0	0	1.80361	6.64437	NA	0	0
MilliQ_180_9	MilliQ	180	9	MilliQ_9	27	252.477	37	0	0	1.20919	16.6388	NA	0	0
MilliQ_270_1	MilliQ	270	1	MilliQ_1	1	31.539	4	0	0	1.81259	39.5011	NA	0	0
MilliQ_270_1	MilliQ	270	1	MilliQ_1	3	268.246	26	0	0	1.84998	19.7985	NA	0	0
MilliQ_270_1	MilliQ	270	1	MilliQ_1	8	268.878	26	0	0	1.80592	18.8362	NA	0	0
MilliQ_270_1	MilliQ	270	1	MilliQ_1	14	245.821	26	0	0	1.69532	17.1607	NA	0	0
MilliQ_270_1	MilliQ	270	1	MilliQ_1	20	276.494	26	0	0	1.90687	24.3039	NA	0	0
MilliQ_270_1	MilliQ	270	1	MilliQ_1	30	275.704	27	0	0	1.82828	14.171	NA	0	0
MilliQ_270_1	MilliQ	270	1	MilliQ_1	36	260.549	26	0	0	1.7969	23.194	NA	0	0
MilliQ_270_1	MilliQ	270	1	MilliQ_1	41	271.695	31	0	0	1.56147	20.8498	NA	0	0
MilliQ_270_1	MilliQ	270	1	MilliQ_1	47	4661.41	570	72	2	1.5912	18.3676	6.2069	0.126316	0.00350877
MilliQ_270_1	MilliQ	270	1	MilliQ_1	110	269.385	49	17	1	1.39719	48.8167	2.93103	0.346939	0.0204082
MilliQ_270_2	MilliQ	270	2	MilliQ_2	3	461.488	332	255	4	0.692924	75.1451	10.9914	0.768072	0.0120482
MilliQ_270_2	MilliQ	270	2	MilliQ_2	12	105.933	17	0	0	1.14152	23.1906	NA	0	0
MilliQ_270_3	MilliQ	270	3	MilliQ_3	6	833.678	829	658	9	0.363344	100.006	12.6054	0.793727	0.0108565
MilliQ_270_5	MilliQ	270	5	MilliQ_5	1	1197.66	163	2	0	1.26199	36.4265	0.344828	0.0122699	0
MilliQ_270_6	MilliQ	270	6	MilliQ_6	1	123.071	28	0	0	0.785894	87.158	NA	0	0
MilliQ_270_6	MilliQ	270	6	MilliQ_6	6	486.587	149	87	1	1.25405	47.8958	15	0.583893	0.00671141
MilliQ_270_6	MilliQ	270	6	MilliQ_6	9	214.482	21	0	0	1.84897	11.8438	NA	0	0
MilliQ_270_6	MilliQ	270	6	MilliQ_6	24	408.371	39	0	0	1.85285	10.4881	NA	0	0
MilliQ_270_6	MilliQ	270	6	MilliQ_6	29	100.835	12	0	0	1.5805	6.0038	NA	0	0
MilliQ_270_6	MilliQ	270	6	MilliQ_6	31	284.592	247	197	2	0.62816	86.4551	16.9828	0.797571	0.00809717
MilliQ_270_6	MilliQ	270	6	MilliQ_6	34	510.146	157	64	1	0.869211	46.9924	11.0345	0.407643	0.00636943
MilliQ_270_6	MilliQ	270	6	MilliQ_6	36	530.329	55	0	0	1.69326	11.294	NA	0	0
MilliQ_270_6	MilliQ	270	6	MilliQ_6	40	451.271	45	0	0	1.7683	8.91653	NA	0	0
MilliQ_270_6	MilliQ	270	6	MilliQ_6	41	280.649	32	0	0	1.56088	16.4745	NA	0	0
MilliQ_270_6	MilliQ	270	6	MilliQ_6	51	137.924	16	0	0	1.58533	27.5424	NA	0	0
MilliQ_270_6	MilliQ	270	6	MilliQ_6	52	417.927	53	0	0	1.38571	26.4193	NA	0	0
MilliQ_270_6	MilliQ	270	6	MilliQ_6	54	155.587	15	0	0	1.9161	35.5268	NA	0	0
MilliQ_270_6	MilliQ	270	6	MilliQ_6	59	427.303	118	37	1	0.826565	36.9383	6.37931	0.313559	0.00847458
MilliQ_270_6	MilliQ	270	6	MilliQ_6	61	252.985	33	0	0	1.36307	28.3062	NA	0	0
MilliQ_270_6	MilliQ	270	6	MilliQ_6	64	386.249	70	28	1	1.46406	53.2283	4.82759	0.4	0.0142857
MilliQ_270_7	MilliQ	270	7	MilliQ_7	1	309.511	34	0	0	1.61709	16.2598	NA	0	0
MilliQ_270_7	MilliQ	270	7	MilliQ_7	11	149.292	39	0	0	0.677368	110.728	NA	0	0
MilliQ_270_7	MilliQ	270	7	MilliQ_7	12	561.995	81	0	0	1.20905	68.315	NA	0	0
MilliQ_270_7	MilliQ	270	7	MilliQ_7	14	262.293	26	0	0	1.80892	42.2322	NA	0	0
MilliQ_270_7	MilliQ	270	7	MilliQ_7	20	216.812	28	0	0	1.38449	47.5984	NA	0	0
MilliQ_270_7	MilliQ	270	7	MilliQ_7	25	409.505	45	0	0	1.60464	7.32307	NA	0	0
MilliQ_270_7	MilliQ	270	7	MilliQ_7	29	178.347	25	0	0	1.28123	14.7147	NA	0	0
MilliQ_270_7	MilliQ	270	7	MilliQ_7	32	148.008	15	0	0	1.82276	34.8871	NA	0	0
MilliQ_270_7	MilliQ	270	7	MilliQ_7	34	422.86	56	0	0	1.24558	21.9858	NA	0	0
MilliQ_270_7	MilliQ	270	7	MilliQ_7	37	162.705	23	0	0	1.27511	28.8935	NA	0	0
MilliQ_270_7	MilliQ	270	7	MilliQ_7	39	269.087	42	0	0	1.13156	65.9734	NA	0	0
MilliQ_270_7	MilliQ	270	7	MilliQ_7	41	413.782	57	0	0	1.27396	65.8853	NA	0	0
MilliQ_270_8	MilliQ	270	8	MilliQ_8	1	172.396	125	86	2	0.552255	86.6859	7.41379	0.688	0.016
MilliQ_270_8	MilliQ	270	8	MilliQ_8	11	599.747	69	0	0	1.52065	49.7807	NA	0	0
MilliQ_270_8	MilliQ	270	8	MilliQ_8	13	337.032	53	0	0	1.11749	19.146	NA	0	0
MilliQ_270_8	MilliQ	270	8	MilliQ_8	15	241.964	23	0	0	1.89625	8.23361	NA	0	0
MilliQ_270_8	MilliQ	270	8	MilliQ_8	19	397.346	46	0	0	1.52239	21.1555	NA	0	0
MilliQ_270_8	MilliQ	270	8	MilliQ_8	24	318	33	0	0	1.71338	13.3993	NA	0	0
MilliQ_270_8	MilliQ	270	8	MilliQ_8	27	356.353	58	0	0	1.07789	22.8572	NA	0	0
MilliQ_270_8	MilliQ	270	8	MilliQ_8	30	783.267	117	7	0	1.18875	51.0765	1.2069	0.0598291	0
MilliQ_270_8	MilliQ	270	8	MilliQ_8	35	100.814	14	0	0	1.33704	17.6344	NA	0	0
MilliQ_270_8	MilliQ	270	8	MilliQ_8	36	435.326	52	0	0	1.4717	6.51634	NA	0	0
MilliQ_270_8	MilliQ	270	8	MilliQ_8	41	420.149	58	0	0	1.27087	24.5088	NA	0	0
MilliQ_270_8	MilliQ	270	8	MilliQ_8	42	502.042	137	67	2	1.13822	50.0842	5.77586	0.489051	0.0145985
MilliQ_270_8	MilliQ	270	8	MilliQ_8	46	244.508	24	0	0	1.83291	26.9022	NA	0	0
MilliQ_270_8	MilliQ	270	8	MilliQ_8	49	290.857	57	24	1	1.37623	41.2116	4.13793	0.421053	0.0175439
MilliQ_270_8	MilliQ	270	8	MilliQ_8	52	412.928	47	0	0	1.5477	11.4595	NA	0	0
MilliQ_270_8	MilliQ	270	8	MilliQ_8	53	39	6	0	0	1.34483	0	NA	0	0
MilliQ_270_8	MilliQ	270	8	MilliQ_8	56	52.859	6	0	0	1.82272	52.9595	NA	0	0
MilliQ_270_8	MilliQ	270	8	MilliQ_8	57	94.377	14	0	0	1.25168	46.5438	NA	0	0
MilliQ_270_8	MilliQ	270	8	MilliQ_8	58	528.52	63	0	0	1.46974	18.535	NA	0	0
MilliQ_270_8	MilliQ	270	8	MilliQ_8	60	108.728	16	0	0	1.24975	31.4201	NA	0	0
MilliQ_270_8	MilliQ	270	8	MilliQ_8	65	5	2	0	0	0.862069	#DIV/0!	NA	0	0
MilliQ_270_8	MilliQ	270	8	MilliQ_8	66	118.985	16	0	0	1.36764	16.5297	NA	0	0
MilliQ_270_8	MilliQ	270	8	MilliQ_8	67	24.713	4	0	0	1.42029	9.73545	NA	0	0
MilliQ_270_8	MilliQ	270	8	MilliQ_8	68	379.913	44	0	0	1.52332	11.1022	NA	0	0
MilliQ_270_8	MilliQ	270	8	MilliQ_8	73	95.196	15	0	0	1.17238	59.0769	NA	0	0
MilliQ_270_8	MilliQ	270	8	MilliQ_8	76	38	5	0	0	1.63793	0	NA	0	0
MilliQ_270_9	MilliQ	270	9	MilliQ_9	1	3326.41	817	62	2	0.741999	91.2934	5.34483	0.0758874	0.00244798
MilliQ_270_9	MilliQ	270	9	MilliQ_9	30	368.271	47	0	0	1.38032	85.3169	NA	0	0
MilliQ_360_2	MilliQ	360	2	MilliQ_2	26	629.921	683	588	5	0.574094	84.5873	20.2759	0.860908	0.00732064
MilliQ_360_3	MilliQ	360	3	MilliQ_3	6	477.674	47	2	0	1.7297	11.2386	0.344828	0.0425532	0
MilliQ_360_3	MilliQ	360	3	MilliQ_3	8	441.048	51	0	0	1.52086	11.3387	NA	0	0
MilliQ_360_3	MilliQ	360	3	MilliQ_3	14	322.654	34	0	0	1.68576	8.7891	NA	0	0
MilliQ_360_3	MilliQ	360	3	MilliQ_3	21	176.919	183	158	2	0.867615	61.1223	13.6207	0.863388	0.010929
MilliQ_360_4	MilliQ	360	4	MilliQ_4	2	235.945	87	22	0	0.45948	81.5559	3.7931	0.252874	0
MilliQ_360_5	MilliQ	360	5	MilliQ_5	1	687.519	899	748	6	0.369733	58.1345	21.4943	0.832036	0.00667408
MilliQ_360_6	MilliQ	360	6	MilliQ_6	1	466.603	73	0	0	1.11733	30.8691	NA	0	0
MilliQ_360_6	MilliQ	360	6	MilliQ_6	2	314.677	35	0	0	1.59573	38.1902	NA	0	0
MilliQ_360_6	MilliQ	360	6	MilliQ_6	9	139.446	15	0	0	1.71734	33.6282	NA	0	0
MilliQ_360_6	MilliQ	360	6	MilliQ_6	14	173.937	20	0	0	1.57838	28.1035	NA	0	0
MilliQ_360_6	MilliQ	360	6	MilliQ_6	16	49	8	0	0	1.2069	0	NA	0	0
MilliQ_360_6	MilliQ	360	6	MilliQ_6	18	247.51	26	0	0	1.70696	11.9157	NA	0	0
MilliQ_360_6	MilliQ	360	6	MilliQ_6	21	345.342	44	0	0	1.38469	19.6243	NA	0	0
MilliQ_360_6	MilliQ	360	6	MilliQ_6	26	75.327	11	0	0	1.29874	77.7383	NA	0	0
MilliQ_360_6	MilliQ	360	6	MilliQ_6	28	199.945	23	0	0	1.56697	26.4269	NA	0	0
MilliQ_360_7	MilliQ	360	7	MilliQ_7	3	178.811	69	38	1	0.930402	34.409	6.55172	0.550725	0.0144928
MilliQ_360_7	MilliQ	360	7	MilliQ_7	9	115.975	13	0	0	1.66631	16.233	NA	0	0
MilliQ_360_7	MilliQ	360	7	MilliQ_7	24	117.692	14	0	0	1.56093	20.3121	NA	0	0
MilliQ_360_7	MilliQ	360	7	MilliQ_7	28	302.952	33	0	0	1.63228	10.4105	NA	0	0
MilliQ_360_7	MilliQ	360	7	MilliQ_7	32	352.367	44	0	0	1.41286	13.5311	NA	0	0
MilliQ_360_7	MilliQ	360	7	MilliQ_7	34	339.099	101	54	1	1.12743	41.7461	9.31034	0.534653	0.00990099
MilliQ_360_7	MilliQ	360	7	MilliQ_7	38	175.019	97	65	2	0.748726	89.4778	5.60345	0.670103	0.0206186
MilliQ_360_7	MilliQ	360	7	MilliQ_7	44	395.303	31	2	0	2.25409	8.99513	0.344828	0.0645161	0
MilliQ_360_7	MilliQ	360	7	MilliQ_7	45	395.155	200	140	3	0.858095	70.7437	8.04598	0.7	0.015
MilliQ_360_7	MilliQ	360	7	MilliQ_7	46	97.492	9	0	0	2.1011	10.6306	NA	0	0
MilliQ_360_7	MilliQ	360	7	MilliQ_7	51	537.185	65	0	0	1.44717	23.956	NA	0	0
MilliQ_360_7	MilliQ	360	7	MilliQ_7	52	716.67	139	59	1	1.45365	45.0755	10.1724	0.42446	0.00719424
MilliQ_360_7	MilliQ	360	7	MilliQ_7	69	543.597	64	0	0	1.47673	35.1409	NA	0	0
MilliQ_360_7	MilliQ	360	7	MilliQ_7	71	548.963	210	137	1	1.17533	37.0219	23.6207	0.652381	0.0047619
MilliQ_360_7	MilliQ	360	7	MilliQ_7	74	530.198	67	0	0	1.38506	24.4535	NA	0	0
MilliQ_360_7	MilliQ	360	7	MilliQ_7	83	30.756	4	0	0	1.76753	74.7235	NA	0	0
MilliQ_360_7	MilliQ	360	7	MilliQ_7	84	351.84	36	0	0	1.73319	16.44	NA	0	0
MilliQ_360_7	MilliQ	360	7	MilliQ_7	95	281.005	22	0	0	2.30711	12.6745	NA	0	0
MilliQ_360_7	MilliQ	360	7	MilliQ_7	105	158.807	22	0	0	1.30381	50.1348	NA	0	0
MilliQ_360_7	MilliQ	360	7	MilliQ_7	109	7.053	3	0	0	0.608017	#DIV/0!	NA	0	0
MilliQ_360_7	MilliQ	360	7	MilliQ_7	112	396.56	42	0	0	1.64	25.511	NA	0	0
MilliQ_360_7	MilliQ	360	7	MilliQ_7	117	2334.48	867	343	10	0.633355	110.495	5.91379	0.395617	0.011534
MilliQ_360_7	MilliQ	360	7	MilliQ_7	119	165.369	31	0	0	0.950397	48.0024	NA	0	0
MilliQ_360_7	MilliQ	360	7	MilliQ_7	120	457.855	221	146	4	0.72538	66.2971	6.2931	0.660633	0.0180995
MilliQ_360_8	MilliQ	360	8	MilliQ_8	1	295.153	31	2	0	1.61958	8.2284	0.344828	0.0645161	0
MilliQ_360_8	MilliQ	360	8	MilliQ_8	14	613.08	96	0	0	1.11266	38.2008	NA	0	0
MilliQ_360_8	MilliQ	360	8	MilliQ_8	22	1389.45	163	0	0	1.45386	42.9549	NA	0	0
MilliQ_360_8	MilliQ	360	8	MilliQ_8	32	8	2	0	0	1.37931	#DIV/0!	NA	0	0
MilliQ_360_8	MilliQ	360	8	MilliQ_8	36	571.807	155	47	2	0.832531	55.0565	4.05172	0.303226	0.0129032
MilliQ_360_8	MilliQ	360	8	MilliQ_8	41	685.659	79	0	0	1.51561	36.0945	NA	0	0
MilliQ_360_8	MilliQ	360	8	MilliQ_8	48	41.228	9	0	0	0.888534	53.5118	NA	0	0
MilliQ_360_8	MilliQ	360	8	MilliQ_8	54	379.858	40	0	0	1.67931	72.8648	NA	0	0
MilliQ_360_8	MilliQ	360	8	MilliQ_8	61	699.661	67	0	0	1.78298	57.5685	NA	0	0
MilliQ_360_8	MilliQ	360	8	MilliQ_8	64	333.825	108	19	1	0.618045	31.7912	3.27586	0.175926	0.00925926
MilliQ_360_8	MilliQ	360	8	MilliQ_8	89	601.31	105	26	1	1.27003	47.2461	4.48276	0.247619	0.00952381
MilliQ_360_8	MilliQ	360	8	MilliQ_8	95	1288.5	142	0	0	1.57218	69.8323	NA	0	0
MilliQ_360_8	MilliQ	360	8	MilliQ_8	97	559.641	88	0	0	1.10908	68.915	NA	0	0
MilliQ_360_8	MilliQ	360	8	MilliQ_8	98	519.322	54	0	0	1.6894	66.2926	NA	0	0
MilliQ_360_9	MilliQ	360	9	MilliQ_9	1	425.733	228	105	1	0.529064	67.8182	18.1034	0.460526	0.00438596
MilliQ_360_9	MilliQ	360	9	MilliQ_9	2	209.373	24	0	0	1.56954	34.3542	NA	0	0
MilliQ_360_9	MilliQ	360	9	MilliQ_9	14	617.716	220	144	2	1.22767	45.6533	12.4138	0.654545	0.00909091
MilliQ_360_9	MilliQ	360	9	MilliQ_9	26	341.705	162	112	1	0.970264	50.2599	19.3103	0.691358	0.00617284
MilliQ_360_9	MilliQ	360	9	MilliQ_9	29	216.99	23	0	0	1.70056	10.826	NA	0	0
MilliQ_360_9	MilliQ	360	9	MilliQ_9	38	286.856	30	0	0	1.70543	15.3399	NA	0	0
MilliQ_360_9	MilliQ	360	9	MilliQ_9	43	130.512	15	0	0	1.60729	19.9495	NA	0	0
MilliQ_360_9	MilliQ	360	9	MilliQ_9	45	1274.19	770	441	7	0.536086	80.3529	10.8621	0.572727	0.00909091
MilliQ_90_1	MilliQ	90	1	MilliQ_1	2	4515.16	899	75	1	0.933516	39.8853	12.931	0.083426	0.00111235
MilliQ_90_2	MilliQ	90	2	MilliQ_2	4	236.921	22	0	0	1.94516	46.1518	NA	0	0
MilliQ_90_2	MilliQ	90	2	MilliQ_2	34	163.823	48	28	1	1.40493	58.9809	4.82759	0.583333	0.0208333
MilliQ_90_2	MilliQ	90	2	MilliQ_2	52	202.029	17	1	0	2.16708	19.9662	0.172414	0.0588235	0
MilliQ_90_2	MilliQ	90	2	MilliQ_2	57	200.467	18	0	0	2.03313	29.0196	NA	0	0
MilliQ_90_2	MilliQ	90	2	MilliQ_2	61	207.228	18	0	0	2.10169	29.2882	NA	0	0
MilliQ_90_2	MilliQ	90	2	MilliQ_2	66	195.919	17	0	0	2.11122	21.4981	NA	0	0
MilliQ_90_2	MilliQ	90	2	MilliQ_2	70	223.863	19	0	0	2.14428	21.5376	NA	0	0
MilliQ_90_2	MilliQ	90	2	MilliQ_2	74	630.158	53	0	0	2.04462	14.1082	NA	0	0
MilliQ_90_2	MilliQ	90	2	MilliQ_2	78	146.107	12	0	0	2.29009	17.6212	NA	0	0
MilliQ_90_2	MilliQ	90	2	MilliQ_2	88	156.819	30	9	0	1.17974	88.6831	1.55172	0.3	0
MilliQ_90_2	MilliQ	90	2	MilliQ_2	97	168.601	16	0	0	1.93795	24.1082	NA	0	0
MilliQ_90_2	MilliQ	90	2	MilliQ_2	98	327.158	29	0	0	2.01453	18.4682	NA	0	0
MilliQ_90_2	MilliQ	90	2	MilliQ_2	107	42.717	5	0	0	1.84125	35.6981	NA	0	0
MilliQ_90_2	MilliQ	90	2	MilliQ_2	109	92.033	9	0	0	1.98343	20.1106	NA	0	0
MilliQ_90_2	MilliQ	90	2	MilliQ_2	130	283.817	39	8	0	1.43535	72.951	1.37931	0.205128	0
MilliQ_90_2	MilliQ	90	2	MilliQ_2	138	134.469	13	0	0	1.93203	7.26647	NA	0	0
MilliQ_90_2	MilliQ	90	2	MilliQ_2	141	181.111	17	0	0	1.95163	73.0361	NA	0	0
MilliQ_90_2	MilliQ	90	2	MilliQ_2	143	82.211	7	0	0	2.36239	12.1432	NA	0	0
MilliQ_90_2	MilliQ	90	2	MilliQ_2	147	139.927	13	0	0	2.01046	5.11259	NA	0	0
MilliQ_90_2	MilliQ	90	2	MilliQ_2	166	1816.9	223	66	1	1.96712	42.5327	11.3793	0.295964	0.0044843
MilliQ_90_2	MilliQ	90	2	MilliQ_2	167	212.465	18	0	0	2.15483	28.3011	NA	0	0
MilliQ_90_2	MilliQ	90	2	MilliQ_2	168	663.853	57	0	0	2.04389	15.5624	NA	0	0
MilliQ_90_2	MilliQ	90	2	MilliQ_2	169	243.655	21	0	0	2.10046	13.0439	NA	0	0
MilliQ_90_2	MilliQ	90	2	MilliQ_2	170	216.129	20	0	0	1.96125	17.2723	NA	0	0
MilliQ_90_2	MilliQ	90	2	MilliQ_2	171	383.614	34	0	0	2.00427	15.335	NA	0	0
MilliQ_90_2	MilliQ	90	2	MilliQ_2	172	292.985	27	0	0	1.94288	11.6604	NA	0	0
MilliQ_90_2	MilliQ	90	2	MilliQ_2	173	150.483	14	0	0	1.99581	8.55772	NA	0	0
MilliQ_90_3	MilliQ	90	3	MilliQ_3	1	53.735	39	26	1	0.487313	117.745	4.48276	0.666667	0.025641
MilliQ_90_3	MilliQ	90	3	MilliQ_3	3	186.267	21	0	0	1.60575	54.3044	NA	0	0
MilliQ_90_3	MilliQ	90	3	MilliQ_3	5	145.383	15	0	0	1.79043	87.2525	NA	0	0
MilliQ_90_4	MilliQ	90	4	MilliQ_4	4	173.29	14	0	0	2.29829	24.5828	NA	0	0
MilliQ_90_4	MilliQ	90	4	MilliQ_4	10	705.461	58	0	0	2.13389	20.5199	NA	0	0
MilliQ_90_4	MilliQ	90	4	MilliQ_4	30	170.947	89	67	1	1.0197	55.4607	11.5517	0.752809	0.011236
MilliQ_90_4	MilliQ	90	4	MilliQ_4	37	509.353	199	86	4	0.475362	108.485	3.7069	0.432161	0.0201005
MilliQ_90_4	MilliQ	90	4	MilliQ_4	38	114.376	11	0	0	1.97198	15.9425	NA	0	0
MilliQ_90_4	MilliQ	90	4	MilliQ_4	42	161.593	14	0	0	2.14314	10.9483	NA	0	0
MilliQ_90_4	MilliQ	90	4	MilliQ_4	46	307.12	176	146	1	1.38294	68.2127	25.1724	0.829545	0.00568182
MilliQ_90_6	MilliQ	90	6	MilliQ_6	2	231.874	20	0	0	2.10414	23.4478	NA	0	0
MilliQ_90_6	MilliQ	90	6	MilliQ_6	8	327.471	72	0	0	0.795228	28.891	NA	0	0
MilliQ_90_6	MilliQ	90	6	MilliQ_6	23	318.027	29	0	0	1.95831	21.3669	NA	0	0
MilliQ_90_6	MilliQ	90	6	MilliQ_6	24	73.419	11	0	0	1.26583	24.5614	NA	0	0
MilliQ_90_6	MilliQ	90	6	MilliQ_6	25	362.365	44	0	0	1.45295	21.9597	NA	0	0
MilliQ_90_6	MilliQ	90	6	MilliQ_6	47	59.042	8	0	0	1.45421	39.8872	NA	0	0
MilliQ_90_6	MilliQ	90	6	MilliQ_6	53	91.603	11	0	0	1.57934	21.563	NA	0	0
MilliQ_90_6	MilliQ	90	6	MilliQ_6	68	329.787	33	0	0	1.77687	12.9335	NA	0	0
MilliQ_90_6	MilliQ	90	6	MilliQ_6	74	173.493	35	0	0	0.879792	30.0387	NA	0	0
MilliQ_90_6	MilliQ	90	6	MilliQ_6	76	244.227	32	0	0	1.34999	21.352	NA	0	0
MilliQ_90_6	MilliQ	90	6	MilliQ_6	80	158.455	44	0	0	0.635357	29.0766	NA	0	0
MilliQ_90_6	MilliQ	90	6	MilliQ_6	81	381.286	44	0	0	1.52882	6.56095	NA	0	0
MilliQ_90_6	MilliQ	90	6	MilliQ_6	87	1026.01	567	322	6	0.522132	61.3386	9.25287	0.567901	0.010582
MilliQ_90_6	MilliQ	90	6	MilliQ_6	88	73.453	13	0	0	1.05537	32.7402	NA	0	0
MilliQ_90_6	MilliQ	90	6	MilliQ_6	89	102.828	19	0	0	0.984943	44.2444	NA	0	0
MilliQ_90_6	MilliQ	90	6	MilliQ_6	91	342.744	49	0	0	1.23112	17.738	NA	0	0
MilliQ_90_6	MilliQ	90	6	MilliQ_6	92	469.121	178	109	2	1.03461	56.1182	9.39655	0.61236	0.011236
MilliQ_90_7	MilliQ	90	7	MilliQ_7	3	462.987	37	0	0	2.21737	11.7856	NA	0	0
MilliQ_90_7	MilliQ	90	7	MilliQ_7	4	217.339	20	0	0	1.97221	34.6298	NA	0	0
MilliQ_90_7	MilliQ	90	7	MilliQ_7	10	409.559	38	0	0	1.85736	11.5813	NA	0	0
MilliQ_90_7	MilliQ	90	7	MilliQ_7	17	102.591	12	0	0	1.56882	31.7452	NA	0	0
MilliQ_90_7	MilliQ	90	7	MilliQ_7	18	289.638	319	244	1	0.42681	75.2081	42.069	0.76489	0.0031348
MilliQ_90_7	MilliQ	90	7	MilliQ_7	19	339.401	43	0	0	1.39328	21.3199	NA	0	0
MilliQ_90_7	MilliQ	90	7	MilliQ_7	27	78	9	0	0	1.57328	0	NA	0	0
MilliQ_90_7	MilliQ	90	7	MilliQ_7	36	640.023	60	0	0	1.87032	26.7891	NA	0	0
MilliQ_90_7	MilliQ	90	7	MilliQ_7	40	91.664	11	0	0	1.52869	26.3239	NA	0	0
MilliQ_90_7	MilliQ	90	7	MilliQ_7	51	127.496	11	0	0	2.19821	17.4237	NA	0	0
MilliQ_90_7	MilliQ	90	7	MilliQ_7	52	346.778	32	0	0	1.92869	21.4095	NA	0	0
MilliQ_90_7	MilliQ	90	7	MilliQ_7	56	83	11	0	0	1.40517	60	NA	0	0
MilliQ_90_7	MilliQ	90	7	MilliQ_7	58	395.944	38	0	0	1.84505	32.1309	NA	0	0
MilliQ_90_7	MilliQ	90	7	MilliQ_7	61	75.259	11	0	0	1.29757	44.1932	NA	0	0
MilliQ_90_7	MilliQ	90	7	MilliQ_7	67	265.733	28	0	0	1.69689	6.12694	NA	0	0
MilliQ_90_7	MilliQ	90	7	MilliQ_7	68	36.589	4	0	0	2.10282	33.1534	NA	0	0
MilliQ_90_7	MilliQ	90	7	MilliQ_7	69	32	4	0	0	1.83908	0	NA	0	0
MilliQ_90_7	MilliQ	90	7	MilliQ_7	72	483.297	48	0	0	1.77291	10.6942	NA	0	0
MilliQ_90_7	MilliQ	90	7	MilliQ_7	73	58	7	0	0	1.66667	0	NA	0	0
MilliQ_90_7	MilliQ	90	7	MilliQ_7	76	325.738	40	0	0	1.44006	14.4469	NA	0	0
MilliQ_90_7	MilliQ	90	7	MilliQ_7	77	455.989	48	0	0	1.66784	16.761	NA	0	0
MilliQ_90_7	MilliQ	90	7	MilliQ_7	78	88	10	0	0	1.68582	0	NA	0	0
MilliQ_90_7	MilliQ	90	7	MilliQ_7	82	538.238	68	0	0	1.38507	11.9646	NA	0	0
MilliQ_90_7	MilliQ	90	7	MilliQ_7	83	411.997	44	0	0	1.64393	14.8807	NA	0	0
MilliQ_90_7	MilliQ	90	7	MilliQ_7	84	424.706	58	0	0	1.28465	40.0186	NA	0	0
MilliQ_90_7	MilliQ	90	7	MilliQ_7	90	170.937	22	0	0	1.40345	27.9873	NA	0	0
MilliQ_90_7	MilliQ	90	7	MilliQ_7	91	288.266	33	0	0	1.54777	28.9945	NA	0	0
MilliQ_90_7	MilliQ	90	7	MilliQ_7	92	395.982	55	0	0	1.26431	34.756	NA	0	0
MilliQ_90_7	MilliQ	90	7	MilliQ_7	94	104.344	12	0	0	1.6355	5.7284	NA	0	0
MilliQ_90_7	MilliQ	90	7	MilliQ_7	95	130.941	20	0	0	1.164	40.9118	NA	0	0
MilliQ_90_7	MilliQ	90	7	MilliQ_7	96	324.026	37	0	0	1.55185	25.2666	NA	0	0
MilliQ_90_7	MilliQ	90	7	MilliQ_7	98	295.175	32	0	0	1.64169	16.3198	NA	0	0
MilliQ_90_7	MilliQ	90	7	MilliQ_7	100	523.388	52	0	0	1.7694	10.7911	NA	0	0
MilliQ_90_7	MilliQ	90	7	MilliQ_7	106	302.516	33	0	0	1.62992	17.8106	NA	0	0
MilliQ_90_7	MilliQ	90	7	MilliQ_7	108	156.797	21	0	0	1.35169	21.6622	NA	0	0
MilliQ_90_7	MilliQ	90	7	MilliQ_7	109	457.503	55	0	0	1.43095	24.6866	NA	0	0
MilliQ_90_7	MilliQ	90	7	MilliQ_7	112	201.456	20	0	0	1.67383	34.9787	NA	0	0
MilliQ_90_7	MilliQ	90	7	MilliQ_7	114	137.738	17	0	0	1.48426	18.5694	NA	0	0
MilliQ_90_7	MilliQ	90	7	MilliQ_7	115	106.037	14	0	0	1.40634	74.3779	NA	0	0
MilliQ_90_7	MilliQ	90	7	MilliQ_7	116	43.143	7	0	0	1.23974	28.0739	NA	0	0
MilliQ_90_7	MilliQ	90	7	MilliQ_7	117	130.602	15	0	0	1.60837	19.8901	NA	0	0
MilliQ_90_7	MilliQ	90	7	MilliQ_7	118	21.875	3	0	0	1.88578	#DIV/0!	NA	0	0
MilliQ_90_7	MilliQ	90	7	MilliQ_7	119	365.292	47	0	0	1.36917	18.8985	NA	0	0
MilliQ_90_7	MilliQ	90	7	MilliQ_7	121	317.301	43	0	0	1.30255	59.5304	NA	0	0
MilliQ_90_7	MilliQ	90	7	MilliQ_7	123	428.087	48	0	0	1.57039	12.0229	NA	0	0
MilliQ_90_7	MilliQ	90	7	MilliQ_7	129	237.563	49	0	0	0.853312	32.354	NA	0	0
MilliQ_90_7	MilliQ	90	7	MilliQ_7	132	468.021	55	0	0	1.49432	16.2392	NA	0	0
MilliQ_90_7	MilliQ	90	7	MilliQ_7	134	312.562	41	0	0	1.34725	13.6857	NA	0	0
MilliQ_90_7	MilliQ	90	7	MilliQ_7	136	626.83	86	0	0	1.27146	56.1846	NA	0	0
MilliQ_90_7	MilliQ	90	7	MilliQ_7	140	527.679	60	0	0	1.54202	25.7899	NA	0	0
MilliQ_90_7	MilliQ	90	7	MilliQ_7	141	237.646	47	0	0	0.890727	62.34	NA	0	0
MilliQ_90_7	MilliQ	90	7	MilliQ_7	142	1145.8	141	0	0	1.41109	14.4433	NA	0	0
MilliQ_90_7	MilliQ	90	7	MilliQ_7	144	320.787	32	0	0	1.78414	16.3793	NA	0	0
MilliQ_90_7	MilliQ	90	7	MilliQ_7	145	205.83	24	0	0	1.54295	24.3923	NA	0	0
MilliQ_90_7	MilliQ	90	7	MilliQ_7	146	266.502	28	0	0	1.7018	20.0473	NA	0	0
MilliQ_90_8	MilliQ	90	8	MilliQ_8	2	284.865	27	0	0	1.88904	24.2791	NA	0	0
MilliQ_90_8	MilliQ	90	8	MilliQ_8	11	69.134	9	0	0	1.48996	29.1903	NA	0	0
MilliQ_90_8	MilliQ	90	8	MilliQ_8	15	247.894	23	0	0	1.94274	20.4019	NA	0	0
MilliQ_90_8	MilliQ	90	8	MilliQ_8	21	419.252	40	0	0	1.85345	12.884	NA	0	0
MilliQ_90_8	MilliQ	90	8	MilliQ_8	27	89.788	11	0	0	1.54807	68.2622	NA	0	0
MilliQ_90_8	MilliQ	90	8	MilliQ_8	32	92.126	11	0	0	1.5884	65.7063	NA	0	0
MilliQ_90_8	MilliQ	90	8	MilliQ_8	34	263.793	25	0	0	1.89506	12.7804	NA	0	0
MilliQ_90_8	MilliQ	90	8	MilliQ_8	41	108.613	13	0	0	1.56055	20.3996	NA	0	0
MilliQ_90_8	MilliQ	90	8	MilliQ_8	43	108.479	14	0	0	1.4387	23.7681	NA	0	0
MilliQ_90_8	MilliQ	90	8	MilliQ_8	45	344.2	35	0	0	1.74544	15.6364	NA	0	0
MilliQ_90_8	MilliQ	90	8	MilliQ_8	49	60.412	8	0	0	1.48798	19.0949	NA	0	0
MilliQ_90_8	MilliQ	90	8	MilliQ_8	53	550.194	135	67	1	1.33069	45.411	11.5517	0.496296	0.00740741
MilliQ_90_8	MilliQ	90	8	MilliQ_8	59	284.077	31	0	0	1.63261	7.26451	NA	0	0
MilliQ_90_8	MilliQ	90	8	MilliQ_8	61	23.884	3	0	0	2.05897	#DIV/0!	NA	0	0
MilliQ_90_9	MilliQ	90	9	MilliQ_9	1	1880.32	497	35	1	0.674537	95.7538	6.03448	0.0704225	0.00201207
MilliQ_90_9	MilliQ	90	9	MilliQ_9	4	1562.9	892	455	5	0.528438	96.0325	15.6897	0.51009	0.00560538
MilliQ_90_9	MilliQ	90	9	MilliQ_9	7	124.188	12	0	0	1.94652	26.9843	NA	0	0
MilliQ_90_9	MilliQ	90	9	MilliQ_9	9	334.231	29	0	0	2.05808	15.4748	NA	0	0
MilliQ_90_9	MilliQ	90	9	MilliQ_9	17	506.079	48	0	0	1.85648	15.8822	NA	0	0
MilliQ_90_9	MilliQ	90	9	MilliQ_9	41	8	2	0	0	1.37931	#DIV/0!	NA	0	0
MilliQ_90_9	MilliQ	90	9	MilliQ_9	43	114.961	14	0	0	1.52469	5.27406	NA	0	0
MilliQ_90_9	MilliQ	90	9	MilliQ_9	45	7	2	0	0	1.2069	#DIV/0!	NA	0	0
MilliQ_90_9	MilliQ	90	9	MilliQ_9	53	175.9	21	0	0	1.51637	16.812	NA	0	0
MilliQ_90_9	MilliQ	90	9	MilliQ_9	60	427.739	48	0	0	1.56911	20.981	NA	0	0
MilliQ_90_9	MilliQ	90	9	MilliQ_9	63	334.127	54	16	1	1.44173	23.0673	2.75862	0.296296	0.0185185
MilliQ_90_9	MilliQ	90	9	MilliQ_9	66	319.758	34	0	0	1.67064	21.4031	NA	0	0
MilliQ_90_9	MilliQ	90	9	MilliQ_9	74	556.618	60	0	0	1.62659	18.2029	NA	0	0
MilliQ_90_9	MilliQ	90	9	MilliQ_9	75	115.336	15	0	0	1.42041	59.8386	NA	0	0
MilliQ_90_9	MilliQ	90	9	MilliQ_9	83	14	2	0	0	1.2069	#DIV/0!	NA	0	0
MilliQ_90_9	MilliQ	90	9	MilliQ_9	85	90.875	15	0	0	1.02064	34.8995	NA	0	0
MilliQ_90_9	MilliQ	90	9	MilliQ_9	86	255.771	26	0	0	1.76392	57.4022	NA	0	0
MilliQ_90_9	MilliQ	90	9	MilliQ_9	88	34.306	5	0	0	1.47866	68.7559	NA	0	0
MilliQ_90_9	MilliQ	90	9	MilliQ_9	91	45	7	0	0	1.2931	0	NA	0	0
MilliQ_90_9	MilliQ	90	9	MilliQ_9	93	144.212	24	0	0	1.08105	24.9357	NA	0	0
MilliQ_90_9	MilliQ	90	9	MilliQ_9	95	411.934	43	0	0	1.69102	6.40017	NA	0	0
MilliQ_90_9	MilliQ	90	9	MilliQ_9	97	111.161	14	0	0	1.47428	18.1974	NA	0	0
MilliQ_90_9	MilliQ	90	9	MilliQ_9	104	142.147	17	0	0	1.53175	71.5043	NA	0	0
MilliQ_90_9	MilliQ	90	9	MilliQ_9	108	48	6	0	0	1.65517	0	NA	0	0
MilliQ_90_9	MilliQ	90	9	MilliQ_9	110	97.201	12	0	0	1.52353	13.7154	NA	0	0
MilliQ_90_9	MilliQ	90	9	MilliQ_9	114	365.489	33	0	0	1.96923	10.8125	NA	0	0
MilliQ_90_9	MilliQ	90	9	MilliQ_9	116	491.837	56	0	0	1.54181	27.2338	NA	0	0
MilliQ_90_9	MilliQ	90	9	MilliQ_9	118	88.546	12	0	0	1.38785	100.681	NA	0	0
MilliQ_90_9	MilliQ	90	9	MilliQ_9	122	39	3	0	0	1.40802	#DIV/0!	NA	0	0
MilliQ_90_9	MilliQ	90	9	MilliQ_9	128	108.551	30	0	0	0.645369	76.6851	NA	0	0
MilliQ_90_9	MilliQ	90	9	MilliQ_9	129	137.512	22	0	0	1.12903	25.099	NA	0	0
MilliQ_90_9	MilliQ	90	9	MilliQ_9	131	66	11	0	0	1.13793	0	NA	0	0
MilliQ_90_9	MilliQ	90	9	MilliQ_9	134	9	2	0	0	1.55172	#DIV/0!	NA	0	0
MilliQ_90_9	MilliQ	90	9	MilliQ_9	135	329.423	42	0	0	1.38527	19.909	NA	0	0
MilliQ_90_9	MilliQ	90	9	MilliQ_9	139	102.47	11	0	0	1.76672	6.21546	NA	0	0
MilliQ_90_9	MilliQ	90	9	MilliQ_9	140	94.604	12	0	0	1.48281	88.6823	NA	0	0
MilliQ_90_9	MilliQ	90	9	MilliQ_9	143	355.26	44	0	0	1.42446	29.9072	NA	0	0
MilliQ_90_9	MilliQ	90	9	MilliQ_9	145	23	4	0	0	1.32184	0	NA	0	0
MilliQ_90_9	MilliQ	90	9	MilliQ_9	146	46.111	6	0	0	1.59003	48.0582	NA	0	0
MilliQ_90_9	MilliQ	90	9	MilliQ_9	147	438.679	42	0	0	1.84473	6.43273	NA	0	0
MilliQ_90_9	MilliQ	90	9	MilliQ_9	149	418.875	50	0	0	1.47388	20.8903	NA	0	0
MilliQ_90_9	MilliQ	90	9	MilliQ_9	156	152.976	17	0	0	1.64844	13.563	NA	0	0
MilliQ_90_9	MilliQ	90	9	MilliQ_9	158	168.859	18	0	0	1.65696	40.7938	NA	0	0
MilliQ_90_9	MilliQ	90	9	MilliQ_9	159	121.175	14	0	0	1.6071	82.5861	NA	0	0
MilliQ_90_9	MilliQ	90	9	MilliQ_9	162	754.176	94	0	0	1.39818	52.808	NA	0	0
MilliQ_90_9	MilliQ	90	9	MilliQ_9	164	56	5	0	0	2.41379	180	NA	0	0
MilliQ_90_9	MilliQ	90	9	MilliQ_9	165	318.943	34	0	0	1.66637	27.2904	NA	0	0
MilliQ_90_9	MilliQ	90	9	MilliQ_9	167	71.906	10	0	0	1.37751	38.9904	NA	0	0
MilliQ_90_9	MilliQ	90	9	MilliQ_9	169	140.644	16	0	0	1.6166	78.9555	NA	0	0
MilliQ_90_9	MilliQ	90	9	MilliQ_9	170	45	5	0	0	1.93966	0	NA	0	0
MilliQ_90_9	MilliQ	90	9	MilliQ_9	171	19	3	0	0	1.63793	#DIV/0!	NA	0	0
MilliQ_90_9	MilliQ	90	9	MilliQ_9	173	25.134	4	0	0	1.44448	73.2739	NA	0	0
MilliQ_90_9	MilliQ	90	9	MilliQ_9	174	95.227	11	0	0	1.64183	67.3262	NA	0	0
MilliQ_90_9	MilliQ	90	9	MilliQ_9	175	43.691	7	0	0	1.25549	55.649	NA	0	0
MilliQ_90_9	MilliQ	90	9	MilliQ_9	177	365.499	32	0	0	2.03283	16.1111	NA	0	0
MilliQ_90_9	MilliQ	90	9	MilliQ_9	178	547.96	73	0	0	1.31216	30.1339	NA	0	0
MilliQ_90_9	MilliQ	90	9	MilliQ_9	179	258.596	31	0	0	1.48618	24.6031	NA	0	0
MilliQ_90_9	MilliQ	90	9	MilliQ_9	180	447.336	54	0	0	1.45523	29.726	NA	0	0
MilliQ_90_9	MilliQ	90	9	MilliQ_9	181	103.913	13	0	0	1.49302	28.9913	NA	0	0
NP7_0_1	NP7	0	1	NP7_1	3	465.623	43	2	0	1.86977	20.5164	0.344828	0.0465116	0
NP7_0_1	NP7	0	1	NP7_1	11	489.218	237	165	2	1.02529	84.6375	14.2241	0.696203	0.00843882
NP7_0_1	NP7	0	1	NP7_1	21	430.446	37	0	0	2.06151	18.3852	NA	0	0
NP7_0_1	NP7	0	1	NP7_1	32	462.956	43	0	0	1.84228	20.4493	NA	0	0
NP7_0_1	NP7	0	1	NP7_1	41	324.026	71	35	1	1.41556	44.8412	6.03448	0.492958	0.0140845
NP7_0_1	NP7	0	1	NP7_1	47	1000.73	90	0	0	1.90571	13.6881	NA	0	0
NP7_0_1	NP7	0	1	NP7_1	67	42.846	5	0	0	1.84681	48.9821	NA	0	0
NP7_0_1	NP7	0	1	NP7_1	69	350.338	37	0	0	1.67786	14.5849	NA	0	0
NP7_0_1	NP7	0	1	NP7_1	75	58.109	7	0	0	1.6698	36.7704	NA	0	0
NP7_0_1	NP7	0	1	NP7_1	78	504.858	54	0	0	1.63095	11.5372	NA	0	0
NP7_0_1	NP7	0	1	NP7_1	86	544.022	59	0	0	1.61718	18.1575	NA	0	0
NP7_0_1	NP7	0	1	NP7_1	87	71.353	8	0	0	1.75746	39.087	NA	0	0
NP7_0_1	NP7	0	1	NP7_1	94	303.293	35	0	0	1.53801	18.3574	NA	0	0
NP7_0_1	NP7	0	1	NP7_1	97	310.511	30	0	0	1.84608	16.6277	NA	0	0
NP7_0_1	NP7	0	1	NP7_1	104	393.58	44	0	0	1.57811	14.6293	NA	0	0
NP7_0_1	NP7	0	1	NP7_1	107	540.993	60	0	0	1.58093	18.7099	NA	0	0
NP7_0_2	NP7	0	2	NP7_2	3	373.98	33	0	0	2.01498	22.2688	NA	0	0
NP7_0_2	NP7	0	2	NP7_2	10	139.97	13	0	0	2.01105	45.893	NA	0	0
NP7_0_2	NP7	0	2	NP7_2	18	1.414	2	0	0	0.243793	#DIV/0!	NA	0	0
NP7_0_2	NP7	0	2	NP7_2	19	409.785	37	0	0	1.96256	33.5324	NA	0	0
NP7_0_2	NP7	0	2	NP7_2	31	371.483	33	0	0	2.00152	15.0154	NA	0	0
NP7_0_2	NP7	0	2	NP7_2	38	212.483	21	0	0	1.83176	25.1239	NA	0	0
NP7_0_2	NP7	0	2	NP7_2	42	323.112	32	0	0	1.79706	14.396	NA	0	0
NP7_0_2	NP7	0	2	NP7_2	52	324.125	31	0	0	1.86277	12.7907	NA	0	0
NP7_0_2	NP7	0	2	NP7_2	62	347.95	35	0	0	1.76446	14.6256	NA	0	0
NP7_0_2	NP7	0	2	NP7_2	66	299.145	33	0	0	1.61177	36.8095	NA	0	0
NP7_0_2	NP7	0	2	NP7_2	67	382.488	106	63	1	1.49215	46.5118	10.8621	0.59434	0.00943396
NP7_0_2	NP7	0	2	NP7_2	73	266.82	27	0	0	1.76936	14.8145	NA	0	0
NP7_0_2	NP7	0	2	NP7_2	76	190.551	23	0	0	1.49333	8.56006	NA	0	0
NP7_0_2	NP7	0	2	NP7_2	78	0	2	0	0	0	#DIV/0!	NA	0	0
NP7_0_2	NP7	0	2	NP7_2	79	320.208	34	0	0	1.67297	4.08892	NA	0	0
NP7_0_2	NP7	0	2	NP7_2	82	340.406	42	0	0	1.43148	12.8408	NA	0	0
NP7_0_3	NP7	0	3	NP7_3	1	231.201	22	0	0	1.89822	16.7589	NA	0	0
NP7_0_3	NP7	0	3	NP7_3	21	352.421	31	0	0	2.02541	7.99167	NA	0	0
NP7_0_3	NP7	0	3	NP7_3	22	353.832	32	0	0	1.96793	15.0981	NA	0	0
NP7_0_3	NP7	0	3	NP7_3	29	52.428	12	0	0	0.82174	47.9281	NA	0	0
NP7_0_3	NP7	0	3	NP7_3	32	322.356	30	0	0	1.9165	8.39234	NA	0	0
NP7_0_3	NP7	0	3	NP7_3	38	374.452	57	0	0	1.12054	64.517	NA	0	0
NP7_0_3	NP7	0	3	NP7_3	44	355.076	35	0	0	1.80058	41.0282	NA	0	0
NP7_0_3	NP7	0	3	NP7_3	47	194.774	78	50	1	0.99205	67.837	8.62069	0.641026	0.0128205
NP7_0_3	NP7	0	3	NP7_3	49	246.836	31	0	0	1.38987	18.4998	NA	0	0
NP7_0_3	NP7	0	3	NP7_3	53	343.687	101	49	1	1.04506	36.6422	8.44828	0.485149	0.00990099
NP7_0_3	NP7	0	3	NP7_3	55	235.784	24	0	0	1.7675	7.05632	NA	0	0
NP7_0_3	NP7	0	3	NP7_3	61	88.394	12	0	0	1.38547	34.5918	NA	0	0
NP7_0_4	NP7	0	4	NP7_4	4	423.32	41	0	0	1.82466	22.282	NA	0	0
NP7_0_4	NP7	0	4	NP7_4	15	339.037	33	0	0	1.82669	12.0971	NA	0	0
NP7_0_4	NP7	0	4	NP7_4	24	222.372	26	0	0	1.53359	15.0968	NA	0	0
NP7_0_4	NP7	0	4	NP7_4	26	194.492	18	0	0	1.97253	24.7959	NA	0	0
NP7_0_4	NP7	0	4	NP7_4	30	352.872	33	0	0	1.90125	10.58	NA	0	0
NP7_0_4	NP7	0	4	NP7_4	39	347.202	34	0	0	1.81403	11.3631	NA	0	0
NP7_0_4	NP7	0	4	NP7_4	44	368.583	34	0	0	1.92573	9.10397	NA	0	0
NP7_0_4	NP7	0	4	NP7_4	45	374.108	41	0	0	1.61253	15.1426	NA	0	0
NP7_0_4	NP7	0	4	NP7_4	56	153.729	20	0	0	1.39501	31.0951	NA	0	0
NP7_0_4	NP7	0	4	NP7_4	59	361.59	41	0	0	1.55857	15.5713	NA	0	0
NP7_0_4	NP7	0	4	NP7_4	62	313.688	35	0	0	1.59071	22.2362	NA	0	0
NP7_0_4	NP7	0	4	NP7_4	65	292.684	29	0	0	1.80225	18.1621	NA	0	0
NP7_0_4	NP7	0	4	NP7_4	73	211.807	21	0	0	1.82591	20.7037	NA	0	0
NP7_0_4	NP7	0	4	NP7_4	75	312.071	41	0	0	1.31163	20.4454	NA	0	0
NP7_0_4	NP7	0	4	NP7_4	77	183.89	20	0	0	1.6687	21.1519	NA	0	0
NP7_0_4	NP7	0	4	NP7_4	79	313.9	30	0	0	1.86624	7.46735	NA	0	0
NP7_0_4	NP7	0	4	NP7_4	84	310.589	33	0	0	1.67344	7.41454	NA	0	0
NP7_0_4	NP7	0	4	NP7_4	89	323.121	31	0	0	1.85702	5.73712	NA	0	0
NP7_0_4	NP7	0	4	NP7_4	90	99.47	11	0	0	1.71502	23.2588	NA	0	0
NP7_0_4	NP7	0	4	NP7_4	93	163.248	17	0	0	1.75915	22.3822	NA	0	0
NP7_0_4	NP7	0	4	NP7_4	97	185.719	21	0	0	1.60102	8.38991	NA	0	0
NP7_0_4	NP7	0	4	NP7_4	99	355.686	40	0	0	1.57245	17.2459	NA	0	0
NP7_0_4	NP7	0	4	NP7_4	106	282.251	34	0	0	1.47467	12.2968	NA	0	0
NP7_0_4	NP7	0	4	NP7_4	109	170.791	18	0	0	1.73216	12.2824	NA	0	0
NP7_0_4	NP7	0	4	NP7_4	112	156.133	48	26	1	1.03342	50.5955	4.48276	0.541667	0.0208333
NP7_0_4	NP7	0	4	NP7_4	115	361.681	42	0	0	1.52094	15.2076	NA	0	0
NP7_0_5	NP7	0	5	NP7_5	1	51.034	5	0	0	2.1997	34.002	NA	0	0
NP7_0_5	NP7	0	5	NP7_5	2	134.567	13	0	0	1.93342	22.0117	NA	0	0
NP7_0_5	NP7	0	5	NP7_5	7	124.734	13	0	0	1.72907	26.338	NA	0	0
NP7_0_5	NP7	0	5	NP7_5	10	339.579	31	0	0	1.95158	9.69519	NA	0	0
NP7_0_5	NP7	0	5	NP7_5	19	230.847	78	50	1	1.30715	51.3602	8.62069	0.641026	0.0128205
NP7_0_5	NP7	0	5	NP7_5	20	448.671	132	79	1	1.35941	47.997	13.6207	0.598485	0.00757576
NP7_0_5	NP7	0	5	NP7_5	22	499.425	113	51	1	1.29286	60.4456	8.7931	0.451327	0.00884956
NP7_0_5	NP7	0	5	NP7_5	26	137.815	15	0	0	1.69722	21.8769	NA	0	0
NP7_0_5	NP7	0	5	NP7_5	42	2205.69	659	379	6	1.2198	51.6202	10.8908	0.575114	0.0091047
NP7_0_5	NP7	0	5	NP7_5	46	346.443	87	42	1	1.19072	43.1993	7.24138	0.482759	0.0114943
NP7_0_5	NP7	0	5	NP7_5	57	258.367	26	0	0	1.78182	13.7712	NA	0	0
NP7_0_5	NP7	0	5	NP7_5	58	139.601	16	0	0	1.6046	27.9471	NA	0	0
NP7_0_5	NP7	0	5	NP7_5	74	286.1	32	0	0	1.59121	5.34013	NA	0	0
NP7_0_5	NP7	0	5	NP7_5	77	445.861	216	163	1	1.24812	51.4559	28.1034	0.75463	0.00462963
NP7_0_5	NP7	0	5	NP7_5	84	0	2	0	0	0	#DIV/0!	NA	0	0
NP7_0_5	NP7	0	5	NP7_5	86	342.733	37	0	0	1.64145	3.83416	NA	0	0
NP7_0_5	NP7	0	5	NP7_5	88	450.148	99	46	1	1.38655	46.7701	7.93103	0.464646	0.010101
NP7_0_5	NP7	0	5	NP7_5	93	649.969	217	110	2	0.952194	50.1578	9.48276	0.506912	0.00921659
NP7_0_5	NP7	0	5	NP7_5	102	41	6	0	0	1.41379	0	NA	0	0
NP7_0_5	NP7	0	5	NP7_5	106	379.436	38	0	0	1.7681	11.7653	NA	0	0
NP7_0_5	NP7	0	5	NP7_5	111	401.312	42	0	0	1.68762	13.5588	NA	0	0
NP7_0_5	NP7	0	5	NP7_5	118	313.104	29	0	0	1.928	6.45939	NA	0	0
NP7_0_5	NP7	0	5	NP7_5	124	4.886	2	0	0	0.842414	#DIV/0!	NA	0	0
NP7_0_5	NP7	0	5	NP7_5	126	288.105	31	0	0	1.65578	36.3712	NA	0	0
NP7_0_5	NP7	0	5	NP7_5	128	139.102	17	0	0	1.49894	22.8207	NA	0	0
NP7_0_5	NP7	0	5	NP7_5	133	107.26	15	0	0	1.32095	61.6704	NA	0	0
NP7_0_5	NP7	0	5	NP7_5	134	14	2	0	0	2.41379	#DIV/0!	NA	0	0
NP7_0_5	NP7	0	5	NP7_5	135	340.486	82	36	1	1.2122	49.0673	6.2069	0.439024	0.0121951
NP7_0_5	NP7	0	5	NP7_5	137	89.315	46	32	1	0.825053	15.2962	5.51724	0.695652	0.0217391
NP7_0_5	NP7	0	5	NP7_5	140	449.652	46	2	0	1.71071	14.0616	0.344828	0.0434783	0
NP7_0_5	NP7	0	5	NP7_5	146	640.722	107	28	1	1.37599	47.6042	4.82759	0.261682	0.00934579
NP7_0_5	NP7	0	5	NP7_5	158	483.413	56	0	0	1.5154	21.8279	NA	0	0
NP7_0_6	NP7	0	6	NP7_6	7	309.923	28	0	0	1.97907	21.2315	NA	0	0
NP7_0_6	NP7	0	6	NP7_6	25	349.444	29	0	0	2.15175	12.2408	NA	0	0
NP7_0_6	NP7	0	6	NP7_6	30	388.201	39	0	0	1.76135	16.1711	NA	0	0
NP7_0_6	NP7	0	6	NP7_6	36	186.509	18	0	0	1.89157	13.4751	NA	0	0
NP7_0_6	NP7	0	6	NP7_6	44	313.73	144	102	1	1.16132	56.0926	17.5862	0.708333	0.00694444
NP7_0_6	NP7	0	6	NP7_6	46	205.795	29	0	0	1.2672	21.5195	NA	0	0
NP7_0_6	NP7	0	6	NP7_6	51	1	3	0	0	0.0862069	#DIV/0!	NA	0	0
NP7_0_6	NP7	0	6	NP7_6	56	273.096	30	0	0	1.62364	20.0298	NA	0	0
NP7_0_6	NP7	0	6	NP7_6	60	166.394	17	0	0	1.79304	15.7385	NA	0	0
NP7_0_6	NP7	0	6	NP7_6	62	588.04	57	0	0	1.81047	16.3732	NA	0	0
NP7_0_6	NP7	0	6	NP7_6	67	310.343	43	0	0	1.27399	14.4299	NA	0	0
NP7_0_6	NP7	0	6	NP7_6	68	302.571	37	0	0	1.44909	15.3795	NA	0	0
NP7_0_6	NP7	0	6	NP7_6	73	172.952	26	0	0	1.19277	24.2524	NA	0	0
NP7_0_6	NP7	0	6	NP7_6	77	520.17	76	0	0	1.17396	31.1163	NA	0	0
NP7_0_6	NP7	0	6	NP7_6	84	380.413	96	49	1	1.32792	57.1779	8.44828	0.510417	0.0104167
NP7_0_6	NP7	0	6	NP7_6	87	968.381	138	0	0	1.21871	18.4137	NA	0	0
NP7_0_6	NP7	0	6	NP7_6	88	498.111	109	32	1	1.06844	40.1538	5.51724	0.293578	0.00917431
NP7_0_7	NP7	0	7	NP7_7	1	78.733	9	0	0	1.69685	25.9267	NA	0	0
NP7_0_7	NP7	0	7	NP7_7	3	177.2	15	0	0	2.18227	27.787	NA	0	0
NP7_0_7	NP7	0	7	NP7_7	10	354.574	34	0	0	1.85252	13.3151	NA	0	0
NP7_0_7	NP7	0	7	NP7_7	26	205.122	19	0	0	1.96477	17.8455	NA	0	0
NP7_0_7	NP7	0	7	NP7_7	29	315.829	31	0	0	1.81513	25.2797	NA	0	0
NP7_0_7	NP7	0	7	NP7_7	34	115.85	11	0	0	1.99741	12.9291	NA	0	0
NP7_0_7	NP7	0	7	NP7_7	41	461.533	71	0	0	1.12317	66.1331	NA	0	0
NP7_0_7	NP7	0	7	NP7_7	48	196.816	20	0	0	1.78601	7.97527	NA	0	0
NP7_0_7	NP7	0	7	NP7_7	49	243.003	27	0	0	1.61143	53.8311	NA	0	0
NP7_0_7	NP7	0	7	NP7_7	53	150.571	17	0	0	1.62253	15.8946	NA	0	0
NP7_0_7	NP7	0	7	NP7_7	62	227.888	22	0	0	1.87101	17.035	NA	0	0
NP7_0_7	NP7	0	7	NP7_7	69	178.166	18	0	0	1.80698	12.2462	NA	0	0
NP7_0_7	NP7	0	7	NP7_7	75	157.783	15	0	0	1.94314	9.31779	NA	0	0
NP7_0_7	NP7	0	7	NP7_7	79	315.865	32	0	0	1.75675	12.7353	NA	0	0
NP7_0_7	NP7	0	7	NP7_7	81	195.793	30	0	0	1.16405	44.8179	NA	0	0
NP7_0_7	NP7	0	7	NP7_7	85	52	6	0	0	1.44828	0	NA	0	0
NP7_0_7	NP7	0	7	NP7_7	86	194.957	22	0	0	1.60063	19.6322	NA	0	0
NP7_0_7	NP7	0	7	NP7_7	92	197.869	22	0	0	1.62454	61.11	NA	0	0
NP7_0_7	NP7	0	7	NP7_7	100	173.189	18	0	0	1.75649	31.5729	NA	0	0
NP7_0_7	NP7	0	7	NP7_7	104	111.806	14	0	0	1.48284	22.2525	NA	0	0
NP7_0_7	NP7	0	7	NP7_7	107	193.609	20	0	0	1.7569	15.9207	NA	0	0
NP7_0_7	NP7	0	7	NP7_7	112	144.569	15	0	0	1.78039	10.9652	NA	0	0
NP7_0_7	NP7	0	7	NP7_7	114	150.976	24	0	0	1.13175	98.0622	NA	0	0
NP7_0_7	NP7	0	7	NP7_7	122	128.046	13	0	0	1.83973	9.02964	NA	0	0
NP7_0_7	NP7	0	7	NP7_7	125	83.127	10	0	0	1.59247	16.733	NA	0	0
NP7_0_7	NP7	0	7	NP7_7	129	109.63	13	0	0	1.57516	66.0847	NA	0	0
NP7_0_7	NP7	0	7	NP7_7	130	680.384	78	0	0	1.52348	26.1866	NA	0	0
NP7_0_7	NP7	0	7	NP7_7	141	89.022	11	0	0	1.53488	29.0869	NA	0	0
NP7_0_7	NP7	0	7	NP7_7	142	339.301	41	0	0	1.4625	38.6649	NA	0	0
NP7_0_7	NP7	0	7	NP7_7	147	441.023	65	12	1	1.35626	25.9494	2.06897	0.184615	0.0153846
NP7_0_7	NP7	0	7	NP7_7	156	172.886	24	0	0	1.29599	53.2592	NA	0	0
NP7_0_7	NP7	0	7	NP7_7	160	372.554	51	6	0	1.44168	30.4631	1.03448	0.117647	0
NP7_0_7	NP7	0	7	NP7_7	162	1118.84	532	344	8	0.4838	109.238	7.41379	0.646617	0.0150376
NP7_0_8	NP7	0	8	NP7_8	3	301.557	34	0	0	1.53635	17.232	NA	0	0
NP7_0_8	NP7	0	8	NP7_8	8	166.25	18	0	0	1.68611	20.7399	NA	0	0
NP7_0_8	NP7	0	8	NP7_8	11	467.194	52	0	0	1.57943	18.7407	NA	0	0
NP7_0_8	NP7	0	8	NP7_8	13	127.451	12	0	0	1.99766	30.6216	NA	0	0
NP7_0_8	NP7	0	8	NP7_8	16	111.772	14	0	0	1.48239	24.8148	NA	0	0
NP7_0_8	NP7	0	8	NP7_8	17	308.805	32	0	0	1.71748	19.0324	NA	0	0
NP7_0_8	NP7	0	8	NP7_8	19	386.835	39	0	0	1.75515	13.4082	NA	0	0
NP7_0_8	NP7	0	8	NP7_8	22	193.605	17	0	0	2.08625	18.7226	NA	0	0
NP7_0_8	NP7	0	8	NP7_8	28	150.287	14	0	0	1.9932	8.05998	NA	0	0
NP7_0_8	NP7	0	8	NP7_8	35	217.433	21	0	0	1.85531	8.10073	NA	0	0
NP7_0_8	NP7	0	8	NP7_8	42	472.265	48	0	0	1.73244	17.6125	NA	0	0
NP7_0_8	NP7	0	8	NP7_8	43	303.577	29	0	0	1.86932	14.6488	NA	0	0
NP7_0_8	NP7	0	8	NP7_8	48	129.93	12	0	0	2.0365	20.4373	NA	0	0
NP7_0_8	NP7	0	8	NP7_8	52	286.528	26	0	0	1.91399	14.469	NA	0	0
NP7_0_8	NP7	0	8	NP7_8	53	417.758	53	0	0	1.38515	27.4764	NA	0	0
NP7_0_8	NP7	0	8	NP7_8	62	300.94	26	0	0	2.07545	12.3967	NA	0	0
NP7_0_8	NP7	0	8	NP7_8	66	578.39	68	0	0	1.47152	37.0131	NA	0	0
NP7_0_8	NP7	0	8	NP7_8	71	245.554	28	0	0	1.56805	12.6622	NA	0	0
NP7_0_8	NP7	0	8	NP7_8	73	276.251	26	0	0	1.90517	15.8876	NA	0	0
NP7_0_8	NP7	0	8	NP7_8	75	175.553	20	0	0	1.59304	50.0807	NA	0	0
NP7_0_8	NP7	0	8	NP7_8	83	245.07	27	0	0	1.60855	29.4185	NA	0	0
NP7_0_8	NP7	0	8	NP7_8	85	328.979	38	0	0	1.53297	17.7692	NA	0	0
NP7_0_8	NP7	0	8	NP7_8	86	413.38	42	0	0	1.73833	11.6426	NA	0	0
NP7_0_8	NP7	0	8	NP7_8	91	350.026	108	56	1	0.993573	69.8965	9.65517	0.518519	0.00925926
NP7_0_8	NP7	0	8	NP7_8	95	252.972	33	0	0	1.36301	34.1777	NA	0	0
NP7_0_8	NP7	0	8	NP7_8	98	0	1	0	0	#DIV/0!	#DIV/0!	NA	0	0
NP7_0_8	NP7	0	8	NP7_8	100	219.171	21	0	0	1.88941	13.6844	NA	0	0
NP7_0_8	NP7	0	8	NP7_8	102	410.942	45	0	0	1.61027	10.1804	NA	0	0
NP7_0_8	NP7	0	8	NP7_8	106	268.109	37	0	0	1.28165	43.9728	NA	0	0
NP7_0_8	NP7	0	8	NP7_8	111	362.767	44	0	0	1.45457	12.378	NA	0	0
NP7_0_8	NP7	0	8	NP7_8	113	263.367	27	0	0	1.74646	22.7743	NA	0	0
NP7_0_8	NP7	0	8	NP7_8	115	233.46	28	0	0	1.4908	26.2754	NA	0	0
NP7_0_8	NP7	0	8	NP7_8	123	299.207	30	0	0	1.77887	8.78984	NA	0	0
NP7_0_8	NP7	0	8	NP7_8	124	759.51	78	0	0	1.65699	20.1062	NA	0	0
NP7_0_8	NP7	0	8	NP7_8	129	362.499	42	0	0	1.5244	10.4311	NA	0	0
NP7_0_8	NP7	0	8	NP7_8	131	119.427	18	0	0	1.21123	29.6069	NA	0	0
NP7_0_8	NP7	0	8	NP7_8	139	301.418	30	0	0	1.79202	19.0332	NA	0	0
NP7_0_8	NP7	0	8	NP7_8	143	416.099	113	50	2	1.02222	58.6424	4.31034	0.442478	0.0176991
NP7_0_8	NP7	0	8	NP7_8	145	262.662	50	13	1	1.14664	46.9576	2.24138	0.26	0.02
NP7_0_8	NP7	0	8	NP7_8	147	326.083	32	0	0	1.81358	26.9312	NA	0	0
NP7_0_8	NP7	0	8	NP7_8	153	390.822	48	0	0	1.4135	20.8705	NA	0	0
NP7_0_8	NP7	0	8	NP7_8	154	399.572	57	0	0	1.17131	58.9338	NA	0	0
NP7_0_8	NP7	0	8	NP7_8	155	337.492	46	0	0	1.29306	21.5509	NA	0	0
NP7_0_8	NP7	0	8	NP7_8	159	216.511	28	0	0	1.38257	30.3332	NA	0	0
NP7_0_8	NP7	0	8	NP7_8	160	842.482	288	165	2	1.01279	37.6973	14.2241	0.572917	0.00694444
NP7_0_8	NP7	0	8	NP7_8	168	314.581	40	0	0	1.38408	38.6635	NA	0	0
NP7_0_8	NP7	0	8	NP7_8	169	365.92	36	0	0	1.74839	19.5106	NA	0	0
NP7_0_8	NP7	0	8	NP7_8	177	183.948	20	0	0	1.66922	25.3527	NA	0	0
NP7_0_8	NP7	0	8	NP7_8	179	400.739	47	0	0	1.50202	31.6611	NA	0	0
NP7_0_8	NP7	0	8	NP7_8	181	1040.73	200	73	2	1.33613	43.3071	6.2931	0.365	0.01
NP7_0_8	NP7	0	8	NP7_8	182	402.199	50	0	0	1.40464	26.9195	NA	0	0
NP7_0_8	NP7	0	8	NP7_8	186	335.423	39	0	0	1.5219	21.7579	NA	0	0
NP7_0_8	NP7	0	8	NP7_8	194	118.398	14	0	0	1.57025	25.7382	NA	0	0
NP7_0_8	NP7	0	8	NP7_8	200	304.238	38	0	0	1.4177	9.78196	NA	0	0
NP7_0_8	NP7	0	8	NP7_8	202	219.571	23	0	0	1.72078	13.3432	NA	0	0
NP7_0_8	NP7	0	8	NP7_8	208	148.186	18	0	0	1.5029	53.9175	NA	0	0
NP7_0_8	NP7	0	8	NP7_8	210	458.806	45	0	0	1.79783	25.5273	NA	0	0
NP7_0_8	NP7	0	8	NP7_8	212	131.485	13	0	0	1.88915	22.5665	NA	0	0
NP7_0_8	NP7	0	8	NP7_8	213	483.507	67	0	0	1.26309	16.3377	NA	0	0
NP7_0_8	NP7	0	8	NP7_8	221	368.666	42	0	0	1.55031	21.0961	NA	0	0
NP7_0_8	NP7	0	8	NP7_8	228	238.921	45	10	1	1.09149	43.8419	1.72414	0.222222	0.0222222
NP7_0_8	NP7	0	8	NP7_8	233	153.555	13	0	0	1.87624	6.78885	NA	0	0
NP7_0_8	NP7	0	8	NP7_8	234	202.491	19	0	0	1.93958	28.4363	NA	0	0
NP7_0_8	NP7	0	8	NP7_8	240	197.53	23	0	0	1.54805	8.73376	NA	0	0
NP7_0_8	NP7	0	8	NP7_8	247	78.059	9	0	0	1.68231	4.69191	NA	0	0
NP7_0_8	NP7	0	8	NP7_8	249	71.409	7	0	0	2.05198	20.7916	NA	0	0
NP7_0_8	NP7	0	8	NP7_8	257	180.015	23	0	0	1.41078	30.9629	NA	0	0
NP7_0_8	NP7	0	8	NP7_8	260	97.451	10	0	0	1.86686	11.8312	NA	0	0
NP7_0_8	NP7	0	8	NP7_8	261	173.495	20	0	0	1.57438	17.1289	NA	0	0
NP7_0_9	NP7	0	9	NP7_9	1	233.259	23	0	0	1.82804	12.4691	NA	0	0
NP7_0_9	NP7	0	9	NP7_9	6	396.559	34	0	0	2.07189	17.9667	NA	0	0
NP7_0_9	NP7	0	9	NP7_9	17	141.095	16	0	0	1.62176	24.7887	NA	0	0
NP7_0_9	NP7	0	9	NP7_9	21	428.597	46	0	0	1.64212	20.1997	NA	0	0
NP7_0_9	NP7	0	9	NP7_9	27	251.736	59	24	1	1.10769	66.1122	4.13793	0.40678	0.0169492
NP7_0_9	NP7	0	9	NP7_9	29	322.402	31	0	0	1.85289	16.542	NA	0	0
NP7_0_9	NP7	0	9	NP7_9	37	106.217	14	0	0	1.40873	38.3368	NA	0	0
NP7_0_9	NP7	0	9	NP7_9	39	506.79	409	327	3	0.758963	65.0544	18.7931	0.799511	0.00733496
NP7_0_9	NP7	0	9	NP7_9	44	187.753	25	0	0	1.34879	31.6116	NA	0	0
NP7_0_9	NP7	0	9	NP7_9	45	83.236	10	0	0	1.21797	21.1217	NA	0	0
NP7_0_9	NP7	0	9	NP7_9	46	61.081	6	0	0	2.10624	39.9085	NA	0	0
NP7_0_9	NP7	0	9	NP7_9	52	56.39	6	0	0	1.94448	31.8435	NA	0	0
NP7_0_9	NP7	0	9	NP7_9	54	170.822	40	17	1	1.16394	38.6275	2.93103	0.425	0.025
NP7_0_9	NP7	0	9	NP7_9	57	418.469	47	0	0	1.56848	13.3958	NA	0	0
NP7_90_1	NP7	90	1	NP7_1	1	149.988	24	0	0	1.12435	67.9801	NA	0	0
NP7_90_1	NP7	90	1	NP7_1	2	719.313	489	255	4	0.405779	87.0406	10.9914	0.521472	0.00817996
NP7_90_1	NP7	90	1	NP7_1	5	384.647	35	0	0	1.95055	19.8858	NA	0	0
NP7_90_1	NP7	90	1	NP7_1	17	59.792	9	0	0	1.28862	38.598	NA	0	0
NP7_90_1	NP7	90	1	NP7_1	24	65.065	10	0	0	1.20816	32.9334	NA	0	0
NP7_90_1	NP7	90	1	NP7_1	25	107.992	16	0	0	1.24129	23.0385	NA	0	0
NP7_90_1	NP7	90	1	NP7_1	27	148.368	21	0	0	1.27903	27.8694	NA	0	0
NP7_90_1	NP7	90	1	NP7_1	32	109.54	16	0	0	1.25907	36.122	NA	0	0
NP7_90_1	NP7	90	1	NP7_1	33	110.077	16	0	0	1.26526	26.0633	NA	0	0
NP7_90_1	NP7	90	1	NP7_1	36	129.961	22	0	0	1.05469	25.2329	NA	0	0
NP7_90_1	NP7	90	1	NP7_1	37	133.338	22	0	0	1.06734	18.9585	NA	0	0
NP7_90_1	NP7	90	1	NP7_1	39	123.846	20	0	0	1.12384	21.8999	NA	0	0
NP7_90_1	NP7	90	1	NP7_1	40	97.862	16	0	0	1.00702	63.1844	NA	0	0
NP7_90_1	NP7	90	1	NP7_1	41	153.853	26	0	0	1.06105	59.0346	NA	0	0
NP7_90_1	NP7	90	1	NP7_1	42	158.685	22	0	0	1.23025	49.4712	NA	0	0
NP7_90_1	NP7	90	1	NP7_1	43	5	2	0	0	0.862069	#DIV/0!	NA	0	0
NP7_90_2	NP7	90	2	NP7_2	5	866.913	86	0	0	1.75844	29.6408	NA	0	0
NP7_90_2	NP7	90	2	NP7_2	13	189.959	23	0	0	1.4887	27.6	NA	0	0
NP7_90_2	NP7	90	2	NP7_2	15	413.166	40	0	0	1.82656	6.60652	NA	0	0
NP7_90_2	NP7	90	2	NP7_2	16	326.27	32	0	0	1.81464	14.0247	NA	0	0
NP7_90_2	NP7	90	2	NP7_2	25	321.41	33	0	0	1.70535	8.66329	NA	0	0
NP7_90_2	NP7	90	2	NP7_2	27	319.14	36	0	0	1.5179	20.1001	NA	0	0
NP7_90_2	NP7	90	2	NP7_2	33	304.049	30	0	0	1.80767	7.54422	NA	0	0
NP7_90_2	NP7	90	2	NP7_2	36	172.009	18	0	0	1.7445	12.9235	NA	0	0
NP7_90_2	NP7	90	2	NP7_2	42	295.314	60	0	0	0.862984	29.5213	NA	0	0
NP7_90_2	NP7	90	2	NP7_2	48	332.247	35	0	0	1.68483	15.01	NA	0	0
NP7_90_2	NP7	90	2	NP7_2	50	372.202	38	0	0	1.73442	14.1116	NA	0	0
NP7_90_2	NP7	90	2	NP7_2	73	463.449	53	0	0	1.53664	12.2039	NA	0	0
NP7_90_2	NP7	90	2	NP7_2	80	86.55	9	0	0	1.86526	41.5437	NA	0	0
NP7_90_2	NP7	90	2	NP7_2	84	532.987	109	0	0	0.850883	21.8746	NA	0	0
NP7_90_2	NP7	90	2	NP7_2	117	237.597	56	0	0	0.744815	64.2596	NA	0	0
NP7_90_2	NP7	90	2	NP7_2	120	4777.36	553	0	0	1.4872	33.2108	NA	0	0
NP7_90_2	NP7	90	2	NP7_2	136	705.536	340	98	4	0.383516	72.9617	4.22414	0.288235	0.0117647
NP7_90_2	NP7	90	2	NP7_2	138	89.161	27	9	0	0.741988	67.1737	1.55172	0.333333	0
NP7_90_2	NP7	90	2	NP7_2	145	133.584	17	2	0	1.38167	26.6377	0.344828	0.117647	0
NP7_90_2	NP7	90	2	NP7_2	150	9	31	24	1	0.0287356	127.279	4.13793	0.774194	0.0322581
NP7_90_2	NP7	90	2	NP7_2	151	135.732	17	0	0	1.46263	16.4335	NA	0	0
NP7_90_2	NP7	90	2	NP7_2	153	56.513	30	17	1	0.743822	115.23	2.93103	0.566667	0.0333333
NP7_90_3	NP7	90	3	NP7_3	2	195.565	24	3	0	1.38809	74.6798	0.517241	0.125	0
NP7_90_3	NP7	90	3	NP7_3	5	139.229	14	0	0	1.84655	4.28763	NA	0	0
NP7_90_3	NP7	90	3	NP7_3	6	270.571	28	0	0	1.70543	13.1033	NA	0	0
NP7_90_3	NP7	90	3	NP7_3	7	85.43	60	45	1	0.755998	95.2302	7.75862	0.75	0.0166667
NP7_90_3	NP7	90	3	NP7_3	8	304.995	37	0	0	1.45831	19.731	NA	0	0
NP7_90_3	NP7	90	3	NP7_3	12	739.053	317	200	3	0.985009	67.8592	11.4943	0.630915	0.00946372
NP7_90_3	NP7	90	3	NP7_3	15	430.069	42	2	0	1.76193	21.8175	0.344828	0.047619	0
NP7_90_4	NP7	90	4	NP7_4	1	718.989	107	0	0	1.16947	90.5658	NA	0	0
NP7_90_4	NP7	90	4	NP7_4	8	450.36	43	0	0	1.84875	9.51693	NA	0	0
NP7_90_4	NP7	90	4	NP7_4	20	381.633	39	0	0	1.73154	17.8223	NA	0	0
NP7_90_4	NP7	90	4	NP7_4	22	413.868	136	73	2	1.06384	48.6612	6.2931	0.536765	0.0147059
NP7_90_4	NP7	90	4	NP7_4	28	263.042	38	0	0	1.22573	37.8922	NA	0	0
NP7_90_4	NP7	90	4	NP7_4	32	292.981	36	0	0	1.44326	28.9929	NA	0	0
NP7_90_5	NP7	90	5	NP7_5	1	1072.06	485	152	4	0.460495	89.6474	6.55172	0.313402	0.00824742
NP7_90_5	NP7	90	5	NP7_5	2	160.24	18	0	0	1.62515	54.2939	NA	0	0
NP7_90_5	NP7	90	5	NP7_5	3	2531.58	676	81	4	0.715174	91.0343	3.49138	0.119822	0.00591716
NP7_90_5	NP7	90	5	NP7_5	15	355.061	38	0	0	1.61903	58.365	NA	0	0
NP7_90_5	NP7	90	5	NP7_5	25	212.944	23	0	0	1.66884	19.6463	NA	0	0
NP7_90_5	NP7	90	5	NP7_5	35	140.073	17	0	0	1.50939	18.5511	NA	0	0
NP7_90_5	NP7	90	5	NP7_5	39	259.371	64	0	0	0.709833	23.3126	NA	0	0
NP7_90_5	NP7	90	5	NP7_5	40	137.757	13	0	0	1.97927	7.68603	NA	0	0
NP7_90_5	NP7	90	5	NP7_5	47	155.702	18	0	0	1.57913	18.9557	NA	0	0
NP7_90_5	NP7	90	5	NP7_5	51	189.656	18	0	0	1.92348	27.052	NA	0	0
NP7_90_5	NP7	90	5	NP7_5	57	236.586	28	0	0	1.51077	16.9236	NA	0	0
NP7_90_5	NP7	90	5	NP7_5	75	90.689	13	0	0	1.303	42.204	NA	0	0
NP7_90_5	NP7	90	5	NP7_5	80	280.854	35	0	0	1.4242	27.2783	NA	0	0
NP7_90_5	NP7	90	5	NP7_5	84	399.288	69	15	1	1.21274	50.0736	2.58621	0.217391	0.0144928
NP7_90_5	NP7	90	5	NP7_5	85	639.112	78	0	0	1.43105	22.7171	NA	0	0
NP7_90_6	NP7	90	6	NP7_6	2	2364.26	914	320	10	0.584727	98.7353	5.51724	0.350109	0.0109409
NP7_90_6	NP7	90	6	NP7_6	8	2961.83	562	79	3	1.00701	57.9949	4.54023	0.140569	0.00533808
NP7_90_6	NP7	90	6	NP7_6	22	113.768	11	2	0	1.94784	15.776	0.344828	0.181818	0
NP7_90_6	NP7	90	6	NP7_6	25	29	3	0	0	1.81034	#DIV/0!	NA	0	0
NP7_90_7	NP7	90	7	NP7_7	2	308.392	38	0	0	1.43706	30.1373	NA	0	0
NP7_90_8	NP7	90	8	NP7_8	1	70.841	8	0	0	1.74488	24.9804	NA	0	0
NP7_90_8	NP7	90	8	NP7_8	3	323.194	39	0	0	1.46641	17.5601	NA	0	0
NP7_90_8	NP7	90	8	NP7_8	6	454.658	56	0	0	1.39293	19.7677	NA	0	0
NP7_90_8	NP7	90	8	NP7_8	9	90.822	9	0	0	1.95737	22.9717	NA	0	0
NP7_90_8	NP7	90	8	NP7_8	10	116.691	13	0	0	1.67658	32.0672	NA	0	0
NP7_90_8	NP7	90	8	NP7_8	13	341.95	41	0	0	1.47392	11.9451	NA	0	0
NP7_90_8	NP7	90	8	NP7_8	16	145.15	18	0	0	1.4721	15.9402	NA	0	0
NP7_90_8	NP7	90	8	NP7_8	19	333.983	206	123	1	0.52025	90.0224	21.2069	0.597087	0.00485437
NP7_90_8	NP7	90	8	NP7_8	20	362.236	45	0	0	1.41942	15.6189	NA	0	0
NP7_90_8	NP7	90	8	NP7_8	23	278.552	60	19	1	1.1646	61.6936	3.27586	0.316667	0.0166667
NP7_90_9	NP7	90	9	NP7_9	11	401.653	33	2	0	2.146	20.0016	0.344828	0.0606061	0
NP7_90_9	NP7	90	9	NP7_9	12	354.73	29	0	0	2.18431	15.5679	NA	0	0
NP7_90_9	NP7	90	9	NP7_9	20	329.488	29	0	0	2.02887	21.9817	NA	0	0
NP7_90_9	NP7	90	9	NP7_9	40	311.777	34	0	0	1.62893	16.2508	NA	0	0
NP7_90_9	NP7	90	9	NP7_9	46	1104.94	311	122	4	0.945784	52.4309	5.25862	0.392283	0.0128617
NP7_180_2	NP7	180	2	NP7_2	2	483.55	226	154	2	1.0078	82.6578	13.2759	0.681416	0.00884956
NP7_180_2	NP7	180	2	NP7_2	3	93.761	10	0	0	1.79619	43.1724	NA	0	0
NP7_180_2	NP7	180	2	NP7_2	4	304.167	34	0	0	1.58916	35.0719	NA	0	0
NP7_180_2	NP7	180	2	NP7_2	5	517.042	71	0	0	1.27349	78.0086	NA	0	0
NP7_180_2	NP7	180	2	NP7_2	13	224.303	19	0	0	2.14849	20.6776	NA	0	0
NP7_180_2	NP7	180	2	NP7_2	14	144.75	18	0	0	1.46807	31.9438	NA	0	0
NP7_180_2	NP7	180	2	NP7_2	18	63.073	6	0	0	2.17497	28.8809	NA	0	0
NP7_180_2	NP7	180	2	NP7_2	20	197.178	109	74	2	0.612845	94.0633	6.37931	0.678899	0.0183486
NP7_180_2	NP7	180	2	NP7_2	27	388.437	124	82	1	1.39404	60.4814	14.1379	0.66129	0.00806452
NP7_180_2	NP7	180	2	NP7_2	31	415.484	48	0	0	1.52415	27.7413	NA	0	0
NP7_180_2	NP7	180	2	NP7_2	33	228.973	27	0	0	1.51838	34.4401	NA	0	0
NP7_180_2	NP7	180	2	NP7_2	49	420.428	43	0	0	1.72589	51.1466	NA	0	0
NP7_180_2	NP7	180	2	NP7_2	51	481.959	50	0	0	1.69584	14.8902	NA	0	0
NP7_180_2	NP7	180	2	NP7_2	59	403.669	123	27	2	0.666918	94.4778	2.32759	0.219512	0.0162602
NP7_180_2	NP7	180	2	NP7_2	60	188.337	28	0	0	1.20266	26.5964	NA	0	0
NP7_180_2	NP7	180	2	NP7_2	63	20.653	8	0	0	0.508695	53.0601	NA	0	0
NP7_180_2	NP7	180	2	NP7_2	65	825.761	97	0	0	1.48305	26.1256	NA	0	0
NP7_180_2	NP7	180	2	NP7_2	66	217.943	23	0	0	1.70803	25.6828	NA	0	0
NP7_180_2	NP7	180	2	NP7_2	68	1205.97	710	476	6	0.642931	76.6944	13.6782	0.670423	0.0084507
NP7_180_2	NP7	180	2	NP7_2	74	308.042	30	2	0	1.82734	33.0829	0.344828	0.0666667	0
NP7_180_2	NP7	180	2	NP7_2	93	733.008	626	538	4	0.836714	73.8227	23.1897	0.859425	0.00638978
NP7_180_2	NP7	180	2	NP7_2	94	884.29	611	464	4	0.755115	66.4759	20	0.759411	0.00654664
NP7_180_2	NP7	180	2	NP7_2	104	711.081	588	499	4	0.85894	74.1717	21.5086	0.848639	0.00680272
NP7_180_2	NP7	180	2	NP7_2	110	344.028	48	3	0	1.28825	23.4949	0.517241	0.0625	0
NP7_180_2	NP7	180	2	NP7_2	119	255.767	25	0	0	1.83741	18.2812	NA	0	0
NP7_180_2	NP7	180	2	NP7_2	120	443.349	59	0	0	1.28182	40.8479	NA	0	0
NP7_180_2	NP7	180	2	NP7_2	123	371.311	89	29	0	0.854667	90.3447	5	0.325843	0
NP7_180_2	NP7	180	2	NP7_2	124	64.05	5	0	0	1.30185	16.4722	NA	0	0
NP7_180_2	NP7	180	2	NP7_2	125	227.467	22	0	0	1.86756	21.5278	NA	0	0
NP7_180_2	NP7	180	2	NP7_2	130	11.109	2	0	0	1.91534	#DIV/0!	NA	0	0
NP7_180_2	NP7	180	2	NP7_2	137	1450.08	618	304	5	0.629357	87.436	10.4828	0.491909	0.00809061
NP7_180_2	NP7	180	2	NP7_2	145	407.055	53	0	0	1.29275	38.0533	NA	0	0
NP7_180_2	NP7	180	2	NP7_2	148	49.567	8	0	0	1.22089	21.4692	NA	0	0
NP7_180_2	NP7	180	2	NP7_2	151	24.127	7	0	0	0.423707	18.1035	NA	0	0
NP7_180_2	NP7	180	2	NP7_2	155	20	3	0	0	1.72414	#DIV/0!	NA	0	0
NP7_180_2	NP7	180	2	NP7_2	156	80.561	55	41	1	0.625995	103.343	7.06897	0.745455	0.0181818
NP7_180_2	NP7	180	2	NP7_2	163	215.641	189	150	2	0.659932	65.7832	12.931	0.793651	0.010582
NP7_180_2	NP7	180	2	NP7_2	166	409.779	41	0	0	1.68288	16.2683	NA	0	0
NP7_180_2	NP7	180	2	NP7_2	173	515.042	161	97	1	1.22408	48.6564	16.7241	0.602484	0.00621118
NP7_180_2	NP7	180	2	NP7_2	182	84.496	13	0	0	1.21404	49.45	NA	0	0
NP7_180_2	NP7	180	2	NP7_2	191	51	5	0	0	2.19828	0	NA	0	0
NP7_180_2	NP7	180	2	NP7_2	193	252.293	165	119	2	0.671728	84.5971	10.2586	0.721212	0.0121212
NP7_180_3	NP7	180	3	NP7_3	1	923.453	128	2	0	1.23413	73.7253	0.344828	0.015625	0
NP7_180_3	NP7	180	3	NP7_3	2	290.999	32	0	0	1.61846	23.1147	NA	0	0
NP7_180_3	NP7	180	3	NP7_3	9	96.074	9	0	0	2.07058	24.6423	NA	0	0
NP7_180_3	NP7	180	3	NP7_3	12	262.252	26	0	0	1.73528	25.1138	NA	0	0
NP7_180_3	NP7	180	3	NP7_3	16	163.723	16	0	0	1.88189	9.29118	NA	0	0
NP7_180_3	NP7	180	3	NP7_3	18	245.394	24	0	0	1.83952	13.2069	NA	0	0
NP7_180_3	NP7	180	3	NP7_3	21	273.14	27	0	0	1.81129	18.6535	NA	0	0
NP7_180_3	NP7	180	3	NP7_3	23	157.424	16	0	0	1.80947	31.6273	NA	0	0
NP7_180_3	NP7	180	3	NP7_3	25	168.68	20	0	0	1.51705	48.8211	NA	0	0
NP7_180_3	NP7	180	3	NP7_3	29	62.325	8	0	0	1.53505	11.4964	NA	0	0
NP7_180_3	NP7	180	3	NP7_3	30	437.073	104	33	1	0.987766	67.9366	5.68966	0.317308	0.00961538
NP7_180_3	NP7	180	3	NP7_3	31	306.474	30	0	0	1.82207	8.23482	NA	0	0
NP7_180_3	NP7	180	3	NP7_3	32	88.001	10	0	0	1.68582	27.9193	NA	0	0
NP7_180_4	NP7	180	4	NP7_4	3	236.603	30	0	0	1.40668	76.1424	NA	0	0
NP7_180_4	NP7	180	4	NP7_4	4	78.45	74	49	2	0.248973	55.4582	4.22414	0.662162	0.027027
NP7_180_4	NP7	180	4	NP7_4	7	152.624	14	2	0	1.87011	20.933	0.344828	0.142857	0
NP7_180_4	NP7	180	4	NP7_4	8	161.955	15	0	0	1.99452	16.7523	NA	0	0
NP7_180_4	NP7	180	4	NP7_4	11	253.165	23	0	0	1.98405	15.9541	NA	0	0
NP7_180_4	NP7	180	4	NP7_4	15	448.573	297	197	8	0.357215	92.7992	4.24569	0.6633	0.026936
NP7_180_4	NP7	180	4	NP7_4	16	342.973	32	0	0	1.86301	12.4944	NA	0	0
NP7_180_4	NP7	180	4	NP7_4	21	361.804	39	0	0	1.56228	34.3431	NA	0	0
NP7_180_4	NP7	180	4	NP7_4	28	338.867	36	0	0	1.66929	11.9776	NA	0	0
NP7_180_4	NP7	180	4	NP7_4	36	136.732	16	0	0	1.57164	30.9396	NA	0	0
NP7_180_4	NP7	180	4	NP7_4	49	974.129	320	134	4	0.783641	68.2168	5.77586	0.41875	0.0125
NP7_180_5	NP7	180	5	NP7_5	1	469.002	58	0	0	1.41865	63.9861	NA	0	0
NP7_180_5	NP7	180	5	NP7_5	7	143.73	14	0	0	1.90625	73.5449	NA	0	0
NP7_180_5	NP7	180	5	NP7_5	21	243.832	32	0	0	1.35615	47.1267	NA	0	0
NP7_180_5	NP7	180	5	NP7_5	26	66	9	0	0	1.42241	0	NA	0	0
NP7_180_5	NP7	180	5	NP7_5	27	355.029	30	0	0	2.11077	18.2104	NA	0	0
NP7_180_5	NP7	180	5	NP7_5	34	282.173	35	0	0	1.4309	42.515	NA	0	0
NP7_180_5	NP7	180	5	NP7_5	41	314.997	34	0	0	1.64053	20.9937	NA	0	0
NP7_180_5	NP7	180	5	NP7_5	49	212.703	18	0	0	2.15722	23.1317	NA	0	0
NP7_180_5	NP7	180	5	NP7_5	58	183.434	21	0	0	1.58132	21.1588	NA	0	0
NP7_180_5	NP7	180	5	NP7_5	61	184.364	16	0	0	2.11911	17.5035	NA	0	0
NP7_180_5	NP7	180	5	NP7_5	63	0	1	0	0	#DIV/0!	#DIV/0!	NA	0	0
NP7_180_5	NP7	180	5	NP7_5	64	125.353	12	0	0	1.9648	8.19611	NA	0	0
NP7_180_5	NP7	180	5	NP7_5	69	130.014	12	0	0	2.03782	26.1935	NA	0	0
NP7_180_5	NP7	180	5	NP7_5	70	152.511	14	0	0	2.02269	12.906	NA	0	0
NP7_180_5	NP7	180	5	NP7_5	80	136.524	13	0	0	1.96154	23.7154	NA	0	0
NP7_180_5	NP7	180	5	NP7_5	83	353.344	37	0	0	1.69227	49.9237	NA	0	0
NP7_180_5	NP7	180	5	NP7_5	84	391.522	50	0	0	1.37762	19.5122	NA	0	0
NP7_180_5	NP7	180	5	NP7_5	86	84.607	9	0	0	1.82343	27.8704	NA	0	0
NP7_180_5	NP7	180	5	NP7_5	87	81.687	10	0	0	1.56489	26.8267	NA	0	0
NP7_180_5	NP7	180	5	NP7_5	93	0	5	0	0	0	#DIV/0!	NA	0	0
NP7_180_5	NP7	180	5	NP7_5	95	323.023	37	0	0	1.54704	20.9277	NA	0	0
NP7_180_5	NP7	180	5	NP7_5	96	300.275	29	0	0	1.84897	5.25167	NA	0	0
NP7_180_5	NP7	180	5	NP7_5	99	153.238	19	0	0	1.46778	21.0399	NA	0	0
NP7_180_5	NP7	180	5	NP7_5	107	378.843	49	0	0	1.36079	17.9525	NA	0	0
NP7_180_5	NP7	180	5	NP7_5	112	1233.76	213	0	0	1.00339	69.499	NA	0	0
NP7_180_5	NP7	180	5	NP7_5	121	249.932	25	0	0	1.79547	5.04462	NA	0	0
NP7_180_5	NP7	180	5	NP7_5	122	445.605	42	0	0	1.87387	21.1815	NA	0	0
NP7_180_5	NP7	180	5	NP7_5	126	44.222	7	0	0	1.27075	98.451	NA	0	0
NP7_180_5	NP7	180	5	NP7_5	137	320.814	41	0	0	1.38282	24.7624	NA	0	0
NP7_180_5	NP7	180	5	NP7_5	144	318.989	38	0	0	1.48643	10.7997	NA	0	0
NP7_180_5	NP7	180	5	NP7_5	153	401.641	48	0	0	1.47337	14.8947	NA	0	0
NP7_180_5	NP7	180	5	NP7_5	160	313.67	35	0	0	1.5906	21.6809	NA	0	0
NP7_180_5	NP7	180	5	NP7_5	165	77.982	10	0	0	1.49391	38.6561	NA	0	0
NP7_180_5	NP7	180	5	NP7_5	171	225.012	19	0	0	2.15527	13.9378	NA	0	0
NP7_180_5	NP7	180	5	NP7_5	173	401.327	38	0	0	1.87012	13.4778	NA	0	0
NP7_180_5	NP7	180	5	NP7_5	174	1504.99	469	107	3	0.665374	79.27	6.14943	0.228145	0.00639659
NP7_180_6	NP7	180	6	NP7_6	2	359.723	41	0	0	1.55053	15.6511	NA	0	0
NP7_180_6	NP7	180	6	NP7_6	7	293.709	28	0	0	1.87553	23.2122	NA	0	0
NP7_180_6	NP7	180	6	NP7_6	14	129.424	16	0	0	1.48766	24.9525	NA	0	0
NP7_180_6	NP7	180	6	NP7_6	16	384.15	57	0	0	1.18273	46.4553	NA	0	0
NP7_180_7	NP7	180	7	NP7_7	1	395.335	41	0	0	1.70403	20.6387	NA	0	0
NP7_180_7	NP7	180	7	NP7_7	6	405.33	37	0	0	1.94124	11.6115	NA	0	0
NP7_180_7	NP7	180	7	NP7_7	12	301.867	44	0	0	1.15263	14.8047	NA	0	0
NP7_180_8	NP7	180	8	NP7_8	1	307.618	29	0	0	1.89421	21.2834	NA	0	0
NP7_180_8	NP7	180	8	NP7_8	3	388.818	150	45	2	0.56881	92.1737	3.87931	0.3	0.0133333
NP7_180_8	NP7	180	8	NP7_8	4	202.591	19	0	0	1.94054	19.1369	NA	0	0
NP7_180_8	NP7	180	8	NP7_8	16	385.516	34	0	0	2.01418	14.6056	NA	0	0
NP7_180_8	NP7	180	8	NP7_8	28	213.943	19	0	0	1.7619	27.2545	NA	0	0
NP7_180_8	NP7	180	8	NP7_8	31	78.392	9	0	0	1.68946	41.6302	NA	0	0
NP7_180_8	NP7	180	8	NP7_8	34	239.364	24	0	0	1.79436	16.2386	NA	0	0
NP7_180_8	NP7	180	8	NP7_8	38	391.337	88	27	1	1.04857	64.8758	4.65517	0.306818	0.0113636
NP7_180_8	NP7	180	8	NP7_8	56	215.734	31	0	0	1.23984	73.3641	NA	0	0
NP7_180_8	NP7	180	8	NP7_8	60	463.361	68	0	0	1.1924	49.5441	NA	0	0
NP7_180_8	NP7	180	8	NP7_8	75	450.323	109	52	2	1.2954	42.816	4.48276	0.477064	0.0183486
NP7_180_8	NP7	180	8	NP7_8	79	322.804	26	0	0	2.22623	9.18115	NA	0	0
NP7_180_8	NP7	180	8	NP7_8	80	502.766	61	0	0	1.44472	17.9179	NA	0	0
NP7_180_8	NP7	180	8	NP7_8	85	458.203	53	0	0	1.51925	7.67073	NA	0	0
NP7_180_8	NP7	180	8	NP7_8	89	82.312	10	0	0	1.57688	24.4091	NA	0	0
NP7_180_8	NP7	180	8	NP7_8	94	416.09	42	0	0	1.74976	13.8563	NA	0	0
NP7_180_8	NP7	180	8	NP7_8	99	504.263	179	113	1	1.20192	63.914	19.4828	0.631285	0.00558659
NP7_180_8	NP7	180	8	NP7_8	102	159.633	24	0	0	1.19663	52.2839	NA	0	0
NP7_180_8	NP7	180	8	NP7_8	107	314.597	36	0	0	1.54973	17.0682	NA	0	0
NP7_180_8	NP7	180	8	NP7_8	110	505.236	70	0	0	1.24276	14.9596	NA	0	0
NP7_180_8	NP7	180	8	NP7_8	111	109.919	137	124	1	0.785618	81.9597	21.3793	0.905109	0.00729927
NP7_180_8	NP7	180	8	NP7_8	114	341.535	46	0	0	1.30856	16.7009	NA	0	0
NP7_180_8	NP7	180	8	NP7_8	116	17.209	3	0	0	0.972672	#DIV/0!	NA	0	0
NP7_180_8	NP7	180	8	NP7_8	117	382.316	61	0	0	1.09861	43.9068	NA	0	0
NP7_180_8	NP7	180	8	NP7_8	127	121.254	183	164	1	0.621571	82.4332	28.2759	0.896175	0.00546448
NP7_180_8	NP7	180	8	NP7_8	133	371.426	26	2	0	2.5116	19.3739	0.344828	0.0769231	0
NP7_180_8	NP7	180	8	NP7_8	142	270.414	33	0	0	1.45699	15.2337	NA	0	0
NP7_180_8	NP7	180	8	NP7_8	148	701.437	88	15	1	1.6042	68.0795	2.58621	0.170455	0.0113636
NP7_180_8	NP7	180	8	NP7_8	149	453.484	48	0	0	1.66356	20.8157	NA	0	0
NP7_180_8	NP7	180	8	NP7_8	150	364.901	227	173	2	0.772762	62.1397	14.9138	0.762115	0.00881057
NP7_180_8	NP7	180	8	NP7_8	151	479.506	93	35	1	1.34248	32.7934	6.03448	0.376344	0.0107527
NP7_180_9	NP7	180	9	NP7_9	2	209.608	18	1	0	2.21789	31.704	0.172414	0.0555556	0
NP7_180_9	NP7	180	9	NP7_9	3	1275.39	861	446	9	0.440624	66.4891	8.54406	0.518002	0.010453
NP7_180_9	NP7	180	9	NP7_9	20	412.039	37	0	0	1.97336	16.102	NA	0	0
NP7_180_9	NP7	180	9	NP7_9	24	423.54	36	0	0	2.0864	12.5741	NA	0	0
NP7_180_9	NP7	180	9	NP7_9	32	95.288	10	0	0	1.82542	43.2941	NA	0	0
NP7_180_9	NP7	180	9	NP7_9	45	313.484	32	0	0	1.74352	18.3564	NA	0	0
NP7_180_9	NP7	180	9	NP7_9	47	61.318	6	0	0	2.11441	38.2081	NA	0	0
NP7_180_9	NP7	180	9	NP7_9	50	83.654	8	0	0	2.06047	28.6769	NA	0	0
NP7_180_9	NP7	180	9	NP7_9	58	7	2	0	0	1.2069	#DIV/0!	NA	0	0
NP7_180_9	NP7	180	9	NP7_9	63	264.928	32	0	0	1.47346	25.8608	NA	0	0
NP7_180_9	NP7	180	9	NP7_9	69	79.036	11	0	0	1.36267	21.9591	NA	0	0
NP7_180_9	NP7	180	9	NP7_9	73	364.114	375	309	4	0.616435	76.2306	13.319	0.824	0.0106667
NP7_180_9	NP7	180	9	NP7_9	84	83.085	13	2	0	1.11212	30.4626	0.344828	0.153846	0
NP7_270_1	NP7	270	1	NP7_1	5	219.572	24	0	0	1.56858	57.5021	NA	0	0
NP7_270_1	NP7	270	1	NP7_1	17	378.785	37	0	0	1.81411	30.9815	NA	0	0
NP7_270_1	NP7	270	1	NP7_1	32	312.918	31	0	0	1.79837	21.6095	NA	0	0
NP7_270_1	NP7	270	1	NP7_1	40	146.721	21	0	0	1.26485	24.2921	NA	0	0
NP7_270_1	NP7	270	1	NP7_1	43	406.189	44	0	0	1.62868	14.9852	NA	0	0
NP7_270_1	NP7	270	1	NP7_1	46	222.481	23	0	0	1.74359	14.4883	NA	0	0
NP7_270_1	NP7	270	1	NP7_1	65	592.693	273	200	1	1.28454	40.0621	34.4828	0.732601	0.003663
NP7_270_1	NP7	270	1	NP7_1	78	52.47	8	0	0	1.29236	6.29745	NA	0	0
NP7_270_1	NP7	270	1	NP7_1	80	57.795	16	0	0	0.664299	99.6639	NA	0	0
NP7_270_2	NP7	270	2	NP7_2	8	319.97	31	0	0	1.83891	46.2412	NA	0	0
NP7_270_2	NP7	270	2	NP7_2	14	382.506	42	0	0	1.60851	33.9384	NA	0	0
NP7_270_2	NP7	270	2	NP7_2	15	93.16	12	0	0	1.46019	44.2736	NA	0	0
NP7_270_2	NP7	270	2	NP7_2	23	141.787	14	0	0	1.88045	32.2759	NA	0	0
NP7_270_2	NP7	270	2	NP7_2	25	316.403	31	0	0	1.81841	39.1125	NA	0	0
NP7_270_2	NP7	270	2	NP7_2	29	147.654	136	111	1	0.579009	87.0204	19.1379	0.816176	0.00735294
NP7_270_2	NP7	270	2	NP7_2	37	134.266	18	0	0	1.36172	19.3154	NA	0	0
NP7_270_2	NP7	270	2	NP7_2	44	250.858	26	0	0	1.73006	18.7442	NA	0	0
NP7_270_2	NP7	270	2	NP7_2	56	115.195	15	0	0	1.41867	54.1882	NA	0	0
NP7_270_2	NP7	270	2	NP7_2	57	749.55	131	20	1	1.12367	59.7747	3.44828	0.152672	0.00763359
NP7_270_2	NP7	270	2	NP7_2	75	315.503	36	0	0	1.5542	6.12499	NA	0	0
NP7_270_2	NP7	270	2	NP7_2	81	74.169	10	0	0	1.42086	33.1194	NA	0	0
NP7_270_2	NP7	270	2	NP7_2	82	3681.29	522	0	0	1.2024	58.7258	NA	0	0
NP7_270_2	NP7	270	2	NP7_2	83	435.411	66	0	0	1.15494	8.39482	NA	0	0
NP7_270_2	NP7	270	2	NP7_2	86	158.635	17	0	0	1.70941	32.6212	NA	0	0
NP7_270_2	NP7	270	2	NP7_2	88	1228.13	235	89	2	1.39903	23.4067	7.67241	0.378723	0.00851064
NP7_270_2	NP7	270	2	NP7_2	91	46.723	7	0	0	1.34261	36.4002	NA	0	0
NP7_270_2	NP7	270	2	NP7_2	92	63.772	10	0	0	1.12588	95.0403	NA	0	0
NP7_270_2	NP7	270	2	NP7_2	94	37	6	0	0	1.27586	90	NA	0	0
NP7_270_2	NP7	270	2	NP7_2	95	159.064	59	33	1	0.863483	88.0633	5.68966	0.559322	0.0169492
NP7_270_2	NP7	270	2	NP7_2	99	198.625	26	0	0	1.36983	27.7459	NA	0	0
NP7_270_2	NP7	270	2	NP7_2	102	178.702	23	0	0	1.34172	14.093	NA	0	0
NP7_270_2	NP7	270	2	NP7_2	109	236.214	29	0	0	1.45451	38.1061	NA	0	0
NP7_270_2	NP7	270	2	NP7_2	110	379.971	111	33	1	0.781245	46.7893	5.68966	0.297297	0.00900901
NP7_270_2	NP7	270	2	NP7_2	115	519.75	68	0	0	1.33748	28.706	NA	0	0
NP7_270_2	NP7	270	2	NP7_2	117	89.011	14	0	0	1.18053	30.0961	NA	0	0
NP7_270_2	NP7	270	2	NP7_2	121	421.008	170	97	2	0.861454	52.7537	8.36207	0.570588	0.0117647
NP7_270_2	NP7	270	2	NP7_2	124	34.671	32	20	1	0.342085	94.7005	3.44828	0.625	0.03125
NP7_270_3	NP7	270	3	NP7_3	1	402.918	122	65	2	1.005	53.0348	5.60345	0.532787	0.0163934
NP7_270_3	NP7	270	3	NP7_3	6	88.953	11	0	0	1.53369	35.8549	NA	0	0
NP7_270_3	NP7	270	3	NP7_3	11	746.553	674	455	3	0.477093	57.748	26.1494	0.675074	0.00445104
NP7_270_3	NP7	270	3	NP7_3	13	395.965	50	3	0	1.42319	14.0052	0.517241	0.06	0
NP7_270_3	NP7	270	3	NP7_3	17	87.856	11	0	0	1.51474	19.8143	NA	0	0
NP7_270_3	NP7	270	3	NP7_3	20	107.653	12	0	0	1.68735	34.7296	NA	0	0
NP7_270_4	NP7	270	4	NP7_4	2	350.283	44	0	0	1.40451	18.4045	NA	0	0
NP7_270_4	NP7	270	4	NP7_4	10	382.229	48	0	0	1.40215	30.8502	NA	0	0
NP7_270_4	NP7	270	4	NP7_4	15	310.27	39	0	0	1.40774	17.8338	NA	0	0
NP7_270_5	NP7	270	5	NP7_5	1	58.181	8	0	0	1.43303	15.3296	NA	0	0
NP7_270_5	NP7	270	5	NP7_5	9	405.682	42	0	0	1.70598	13.8762	NA	0	0
NP7_270_5	NP7	270	5	NP7_5	13	350.508	37	0	0	1.67866	8.29304	NA	0	0
NP7_270_5	NP7	270	5	NP7_5	21	418.157	44	0	0	1.66862	17.8019	NA	0	0
NP7_270_5	NP7	270	5	NP7_5	23	322.906	32	0	0	1.79592	17.283	NA	0	0
NP7_270_5	NP7	270	5	NP7_5	24	155.311	20	0	0	1.40936	29.633	NA	0	0
NP7_270_5	NP7	270	5	NP7_5	28	434.995	57	0	0	1.33925	15.86	NA	0	0
NP7_270_5	NP7	270	5	NP7_5	29	455.003	518	470	2	0.854373	80.6714	40.5172	0.907336	0.003861
NP7_270_5	NP7	270	5	NP7_5	35	434.275	47	0	0	1.62773	8.51521	NA	0	0
NP7_270_5	NP7	270	5	NP7_5	38	363.201	48	0	0	1.33236	26.2246	NA	0	0
NP7_270_5	NP7	270	5	NP7_5	48	522.758	60	0	0	1.52764	17.2727	NA	0	0
NP7_270_5	NP7	270	5	NP7_5	52	253.37	137	88	2	0.700399	45.7703	7.58621	0.642336	0.0145985
NP7_270_5	NP7	270	5	NP7_5	56	210.863	28	0	0	1.34651	30.0546	NA	0	0
NP7_270_6	NP7	270	6	NP7_6	1	289.501	31	0	0	1.61495	11.3382	NA	0	0
NP7_270_6	NP7	270	6	NP7_6	6	229.641	24	0	0	1.72144	22.3146	NA	0	0
NP7_270_6	NP7	270	6	NP7_6	7	192.038	23	0	0	1.50499	13.5218	NA	0	0
NP7_270_6	NP7	270	6	NP7_6	16	352.849	32	0	0	1.96245	14.8528	NA	0	0
NP7_270_6	NP7	270	6	NP7_6	17	73.39	8	0	0	1.80764	45.1905	NA	0	0
NP7_270_6	NP7	270	6	NP7_6	22	250.343	30	0	0	1.48836	25.218	NA	0	0
NP7_270_6	NP7	270	6	NP7_6	23	39.716	5	0	0	1.7119	32.1417	NA	0	0
NP7_270_6	NP7	270	6	NP7_6	28	566.706	88	24	1	1.4649	48.1498	4.13793	0.272727	0.0113636
NP7_270_6	NP7	270	6	NP7_6	33	329.153	33	0	0	1.77346	7.06043	NA	0	0
NP7_270_6	NP7	270	6	NP7_6	35	291.595	34	0	0	1.5235	22.5699	NA	0	0
NP7_270_6	NP7	270	6	NP7_6	37	98.686	41	25	1	1.02195	56.0062	4.31034	0.609756	0.0243902
NP7_270_6	NP7	270	6	NP7_6	40	292.175	300	226	5	0.388226	79.0171	7.7931	0.753333	0.0166667
NP7_270_8	NP7	270	8	NP7_8	2	311.353	41	2	0	1.36247	12.753	0.344828	0.0487805	0
NP7_270_8	NP7	270	8	NP7_8	3	32.601	4	0	0	1.87362	27.4202	NA	0	0
NP7_270_8	NP7	270	8	NP7_8	5	278.287	28	0	0	1.77706	15.3761	NA	0	0
NP7_270_8	NP7	270	8	NP7_8	6	99.048	10	0	0	1.89747	18.1733	NA	0	0
NP7_270_8	NP7	270	8	NP7_8	11	43.939	6	0	0	1.51517	12.8194	NA	0	0
NP7_270_8	NP7	270	8	NP7_8	17	237.075	23	0	0	1.85795	25.6143	NA	0	0
NP7_270_8	NP7	270	8	NP7_8	19	106.606	11	0	0	1.83803	16.0989	NA	0	0
NP7_270_8	NP7	270	8	NP7_8	25	178.519	19	0	0	1.70994	64.9103	NA	0	0
NP7_270_8	NP7	270	8	NP7_8	26	121.894	12	0	0	1.91058	9.61667	NA	0	0
NP7_270_8	NP7	270	8	NP7_8	30	237.745	24	0	0	1.7822	19.9267	NA	0	0
NP7_270_8	NP7	270	8	NP7_8	34	129.496	13	0	0	1.86057	29.3932	NA	0	0
NP7_270_8	NP7	270	8	NP7_8	35	125.244	13	0	0	1.79948	26.4486	NA	0	0
NP7_270_8	NP7	270	8	NP7_8	48	260.38	27	0	0	1.72666	22.5902	NA	0	0
NP7_270_8	NP7	270	8	NP7_8	49	241.787	29	0	0	1.48881	27.6734	NA	0	0
NP7_270_8	NP7	270	8	NP7_8	50	107.76	12	0	0	1.68119	26.236	NA	0	0
NP7_270_8	NP7	270	8	NP7_8	52	175.314	19	0	0	1.67924	15.1567	NA	0	0
NP7_270_8	NP7	270	8	NP7_8	54	110.353	12	0	0	1.69049	36.6833	NA	0	0
NP7_270_8	NP7	270	8	NP7_8	61	132.575	20	0	0	1.20304	101.696	NA	0	0
NP7_270_8	NP7	270	8	NP7_8	62	117.179	14	0	0	1.5541	16.6378	NA	0	0
NP7_270_8	NP7	270	8	NP7_8	63	260.703	101	64	2	1.07943	64.161	5.51724	0.633663	0.019802
NP7_270_8	NP7	270	8	NP7_8	66	337.903	155	111	1	0.995361	69.9797	19.1379	0.716129	0.00645161
NP7_270_8	NP7	270	8	NP7_8	69	103.625	11	0	0	1.78664	6.6109	NA	0	0
NP7_270_8	NP7	270	8	NP7_8	75	317.83	42	0	0	1.33655	19.1828	NA	0	0
NP7_270_8	NP7	270	8	NP7_8	77	297.171	28	0	0	1.89765	22.2862	NA	0	0
NP7_270_8	NP7	270	8	NP7_8	79	111.32	12	0	0	1.74481	7.55738	NA	0	0
NP7_270_8	NP7	270	8	NP7_8	81	88.557	11	0	0	1.52683	7.78573	NA	0	0
NP7_270_8	NP7	270	8	NP7_8	82	78.463	8	0	0	1.93259	5.53607	NA	0	0
NP7_270_8	NP7	270	8	NP7_8	83	74.158	8	0	0	1.82655	43.5038	NA	0	0
NP7_270_8	NP7	270	8	NP7_8	85	151.923	18	0	0	1.54082	28.9248	NA	0	0
NP7_270_8	NP7	270	8	NP7_8	86	61.014	9	0	0	1.31494	29.5764	NA	0	0
NP7_270_8	NP7	270	8	NP7_8	89	195.12	21	0	0	1.68208	24.4285	NA	0	0
NP7_270_8	NP7	270	8	NP7_8	90	91.304	21	5	0	1.02074	97.258	0.862069	0.238095	0
NP7_270_8	NP7	270	8	NP7_8	95	59.278	7	2	0	1.88129	46.3876	0.344828	0.285714	0
NP7_270_8	NP7	270	8	NP7_8	96	298.981	33	0	0	1.61089	23.3406	NA	0	0
NP7_270_8	NP7	270	8	NP7_8	100	266.528	29	0	0	1.64118	10.1565	NA	0	0
NP7_270_8	NP7	270	8	NP7_8	103	42	5	0	0	1.81034	0	NA	0	0
NP7_270_8	NP7	270	8	NP7_8	104	837.599	365	247	3	1.01879	46.9823	14.1954	0.676712	0.00821918
NP7_270_8	NP7	270	8	NP7_8	107	12	3	0	0	1.03448	#DIV/0!	NA	0	0
NP7_270_8	NP7	270	8	NP7_8	112	352.427	37	0	0	1.68787	5.77105	NA	0	0
NP7_270_8	NP7	270	8	NP7_8	117	33.287	5	0	0	1.43478	64.3444	NA	0	0
NP7_270_8	NP7	270	8	NP7_8	119	228.342	94	59	1	1.00303	48.1936	10.1724	0.62766	0.0106383
NP7_270_8	NP7	270	8	NP7_8	121	166.757	18	0	0	1.69125	27.7016	NA	0	0
NP7_270_8	NP7	270	8	NP7_8	125	59.754	8	0	0	1.45534	45.1054	NA	0	0
NP7_270_8	NP7	270	8	NP7_8	130	0	3	0	0	0	#DIV/0!	NA	0	0
NP7_270_8	NP7	270	8	NP7_8	132	150.974	18	0	0	1.53117	22.4895	NA	0	0
NP7_270_8	NP7	270	8	NP7_8	135	238.692	34	0	0	1.2471	35.0137	NA	0	0
NP7_270_8	NP7	270	8	NP7_8	140	77.624	119	105	1	0.557905	64.2518	18.1034	0.882353	0.00840336
NP7_270_8	NP7	270	8	NP7_8	143	222.38	38	2	0	1.07575	46.4773	0.344828	0.0526316	0
NP7_270_8	NP7	270	8	NP7_8	148	64.169	9	0	0	0.900194	29.4862	NA	0	0
NP7_270_8	NP7	270	8	NP7_8	149	46.402	6	0	0	1.60007	43.7027	NA	0	0
NP7_270_8	NP7	270	8	NP7_8	150	376.084	42	0	0	1.58151	11.9321	NA	0	0
NP7_270_8	NP7	270	8	NP7_8	151	322.743	43	0	0	1.32487	23.3652	NA	0	0
NP7_270_8	NP7	270	8	NP7_8	152	73.229	10	0	0	1.40285	53.6998	NA	0	0
NP7_270_9	NP7	270	9	NP7_9	4	167.827	19	0	0	1.60753	28.0651	NA	0	0
NP7_270_9	NP7	270	9	NP7_9	5	77.385	8	0	0	1.90601	23.8919	NA	0	0
NP7_270_9	NP7	270	9	NP7_9	6	32.402	4	0	0	1.86218	38.4956	NA	0	0
NP7_270_9	NP7	270	9	NP7_9	11	192.47	21	0	0	1.65922	14.4346	NA	0	0
NP7_270_9	NP7	270	9	NP7_9	12	85.255	11	0	0	1.4699	77.1185	NA	0	0
NP7_270_9	NP7	270	9	NP7_9	17	118.51	21	0	0	1.02165	61.4091	NA	0	0
NP7_270_9	NP7	270	9	NP7_9	22	397.019	40	0	0	1.75518	22.7796	NA	0	0
NP7_270_9	NP7	270	9	NP7_9	28	143.128	16	0	0	1.64514	26.839	NA	0	0
NP7_270_9	NP7	270	9	NP7_9	30	316.629	36	0	0	1.55975	10.7356	NA	0	0
NP7_270_9	NP7	270	9	NP7_9	35	0	3	0	0	0	#DIV/0!	NA	0	0
NP7_270_9	NP7	270	9	NP7_9	41	554.292	58	0	0	1.67662	14.7182	NA	0	0
NP7_270_9	NP7	270	9	NP7_9	51	434.543	51	0	0	1.49843	24.4296	NA	0	0
NP7_270_9	NP7	270	9	NP7_9	58	276.814	32	0	0	1.53957	9.40583	NA	0	0
NP7_270_9	NP7	270	9	NP7_9	59	490.336	48	0	0	1.79873	10.4224	NA	0	0
NP7_270_9	NP7	270	9	NP7_9	61	166.592	18	0	0	1.68956	22.8551	NA	0	0
NP7_270_9	NP7	270	9	NP7_9	63	340.545	39	0	0	1.54513	18.0951	NA	0	0
NP7_270_9	NP7	270	9	NP7_9	65	183.064	20	0	0	1.66119	13.3664	NA	0	0
NP7_270_9	NP7	270	9	NP7_9	68	496.661	60	0	0	1.45138	13.5193	NA	0	0
NP7_270_9	NP7	270	9	NP7_9	70	179.911	22	0	0	1.4771	18.0149	NA	0	0
NP7_270_9	NP7	270	9	NP7_9	73	102.179	12	0	0	1.60154	22.2982	NA	0	0
NP7_270_9	NP7	270	9	NP7_9	75	281.646	36	0	0	1.38742	19.5773	NA	0	0
NP7_270_9	NP7	270	9	NP7_9	81	407.794	49	0	0	1.46478	8.23582	NA	0	0
NP7_270_9	NP7	270	9	NP7_9	85	79.639	8	0	0	1.96155	63.9111	NA	0	0
NP7_270_9	NP7	270	9	NP7_9	87	359.399	44	0	0	1.44106	11.9957	NA	0	0
NP7_270_9	NP7	270	9	NP7_9	90	447.436	54	0	0	1.38182	15.3088	NA	0	0
NP7_270_9	NP7	270	9	NP7_9	94	157.82	20	0	0	1.43212	25.0279	NA	0	0
NP7_270_9	NP7	270	9	NP7_9	95	1	2	0	0	0.172414	#DIV/0!	NA	0	0
NP7_270_9	NP7	270	9	NP7_9	98	112.208	16	0	0	1.28975	35.398	NA	0	0
NP7_270_9	NP7	270	9	NP7_9	103	827.632	103	0	0	1.3677	32.8503	NA	0	0
NP7_270_9	NP7	270	9	NP7_9	105	188.676	45	16	1	0.943405	53.1964	2.75862	0.355556	0.0222222
NP7_270_9	NP7	270	9	NP7_9	106	85.709	39	21	1	0.791613	109.876	3.62069	0.538462	0.025641
NP7_270_9	NP7	270	9	NP7_9	109	407.378	55	3	0	1.30929	17.8019	0.517241	0.0545455	0
NP7_360_1	NP7	360	1	NP7_1	1	2530.25	985	247	7	0.539194	82.7124	6.08374	0.250761	0.0071066
NP7_360_1	NP7	360	1	NP7_1	54	418.315	35	2	0	2.02926	19.4442	0.344828	0.0571429	0
NP7_360_1	NP7	360	1	NP7_1	86	377.392	41	0	0	1.62669	20.5014	NA	0	0
NP7_360_1	NP7	360	1	NP7_1	133	7605.16	847	0	0	1.54992	12.6162	NA	0	0
NP7_360_1	NP7	360	1	NP7_1	137	315.933	84	1	0	0.66077	100.858	0.172414	0.0119048	0
NP7_360_2	NP7	360	2	NP7_2	8	506.102	129	49	1	0.988686	40.4191	8.44828	0.379845	0.00775194
NP7_360_2	NP7	360	2	NP7_2	12	371.183	39	0	0	1.68414	12.9001	NA	0	0
NP7_360_2	NP7	360	2	NP7_2	17	539.854	176	104	1	1.18638	40.6907	17.931	0.590909	0.00568182
NP7_360_2	NP7	360	2	NP7_2	29	232.679	24	0	0	1.74422	44.8422	NA	0	0
NP7_360_2	NP7	360	2	NP7_2	34	80.247	42	24	1	0.519249	66.3234	4.13793	0.571429	0.0238095
NP7_360_2	NP7	360	2	NP7_2	35	13	23	15	1	0.0985222	#DIV/0!	2.58621	0.652174	0.0434783
NP7_360_2	NP7	360	2	NP7_2	36	1319.02	646	324	4	0.588967	57.0685	13.9655	0.501548	0.00619195
NP7_360_2	NP7	360	2	NP7_2	38	351.026	70	23	1	1.23885	63.1295	3.96552	0.328571	0.0142857
NP7_360_2	NP7	360	2	NP7_2	40	59.338	12	0	0	0.930047	20.0017	NA	0	0
NP7_360_2	NP7	360	2	NP7_2	45	558.265	351	259	3	0.724392	87.9523	14.8851	0.737892	0.00854701
NP7_360_2	NP7	360	2	NP7_2	47	177.369	19	1	0	1.58154	7.20681	0.172414	0.0526316	0
NP7_360_2	NP7	360	2	NP7_2	52	500.125	226	137	2	0.806789	50.7129	11.8103	0.606195	0.00884956
NP7_360_2	NP7	360	2	NP7_2	61	437.894	140	86	2	1.22802	62.4457	7.41379	0.614286	0.0142857
NP7_360_2	NP7	360	2	NP7_2	67	220.826	25	0	0	1.58641	20.0143	NA	0	0
NP7_360_2	NP7	360	2	NP7_2	76	88.525	10	0	0	1.69588	82.7199	NA	0	0
NP7_360_4	NP7	360	4	NP7_4	7	74.899	9	0	0	1.61422	23.7801	NA	0	0
NP7_360_4	NP7	360	4	NP7_4	11	675.752	235	130	2	0.97311	61.9576	11.2069	0.553191	0.00851064
NP7_360_4	NP7	360	4	NP7_4	12	214.615	22	0	0	1.76203	13.6481	NA	0	0
NP7_360_4	NP7	360	4	NP7_4	33	457.437	75	13	1	1.20674	83.5526	2.24138	0.173333	0.0133333
NP7_360_4	NP7	360	4	NP7_4	37	1493.83	187	14	1	1.45341	57.0187	2.41379	0.0748663	0.00534759
NP7_360_4	NP7	360	4	NP7_4	38	110.222	9	0	0	2.3755	10.7797	NA	0	0
NP7_360_4	NP7	360	4	NP7_4	44	288.249	30	0	0	1.71372	12.8386	NA	0	0
NP7_360_5	NP7	360	5	NP7_5	4	244.989	89	46	2	0.828034	69.2233	3.96552	0.516854	0.0224719
NP7_360_5	NP7	360	5	NP7_5	9	89.399	11	0	0	1.54136	29.6619	NA	0	0
NP7_360_5	NP7	360	5	NP7_5	11	85.966	11	0	0	1.48219	25.1196	NA	0	0
NP7_360_5	NP7	360	5	NP7_5	18	106.825	63	37	2	0.452759	98.2502	3.18966	0.587302	0.031746
NP7_360_6	NP7	360	6	NP7_6	3	245.959	24	0	0	1.84378	11.4658	NA	0	0
NP7_360_6	NP7	360	6	NP7_6	4	290.194	26	0	0	2.00134	8.66384	NA	0	0
NP7_360_6	NP7	360	6	NP7_6	7	234.967	22	0	0	1.92911	12.0741	NA	0	0
NP7_360_6	NP7	360	6	NP7_6	9	225.474	21	0	0	1.94375	10.4701	NA	0	0
NP7_360_6	NP7	360	6	NP7_6	14	1033.93	98	0	0	1.6916	15.7789	NA	0	0
NP7_360_6	NP7	360	6	NP7_6	21	790.352	473	323	5	0.657406	68.5259	11.1379	0.682875	0.0105708
NP7_360_6	NP7	360	6	NP7_6	22	309.672	135	85	1	0.867526	81.8598	14.6552	0.62963	0.00740741
NP7_360_6	NP7	360	6	NP7_6	23	453.34	43	0	0	1.86099	14.1977	NA	0	0
NP7_360_6	NP7	360	6	NP7_6	24	245.113	23	0	0	1.92094	21.6911	NA	0	0
NP7_360_7	NP7	360	7	NP7_7	9	769.257	241	73	1	0.738456	26.5524	12.5862	0.302905	0.00414938
NP7_360_7	NP7	360	7	NP7_7	16	279.883	112	73	1	1.06705	43.0514	12.5862	0.651786	0.00892857
NP7_360_7	NP7	360	7	NP7_7	37	559.299	53	0	0	1.85445	12.6039	NA	0	0
NP7_360_7	NP7	360	7	NP7_7	59	392.139	88	34	1	1.20323	41.7951	5.86207	0.386364	0.0113636
NP7_360_8	NP7	360	8	NP7_8	12	414.272	36	0	0	2.04075	22.3194	NA	0	0
NP7_360_8	NP7	360	8	NP7_8	24	525.645	56	0	0	1.64779	12.436	NA	0	0
NP7_360_8	NP7	360	8	NP7_8	26	285.783	71	0	0	0.700202	35.3424	NA	0	0
NP7_360_8	NP7	360	8	NP7_8	28	39.389	7	0	0	1.13187	32.6431	NA	0	0
NP7_360_8	NP7	360	8	NP7_8	32	334.708	54	0	0	1.08884	21.6927	NA	0	0
NP7_360_8	NP7	360	8	NP7_8	33	244.876	121	79	2	0.848776	45.2142	6.81034	0.652893	0.0165289
NP7_360_8	NP7	360	8	NP7_8	38	217.67	36	0	0	1.07226	50.9076	NA	0	0
NP7_360_8	NP7	360	8	NP7_8	41	310.969	49	0	0	1.08825	68.1892	NA	0	0
NP7_360_8	NP7	360	8	NP7_8	45	262.446	31	0	0	1.50832	13.2891	NA	0	0
NP7_360_8	NP7	360	8	NP7_8	51	179.708	21	0	0	1.5492	15.6219	NA	0	0
NP7_360_8	NP7	360	8	NP7_8	56	564.707	80	0	0	1.23244	65.5187	NA	0	0
NP7_360_8	NP7	360	8	NP7_8	61	382.977	45	0	0	1.50069	9.214	NA	0	0
NP7_360_8	NP7	360	8	NP7_8	68	286.489	34	0	0	1.49681	15.7039	NA	0	0
NP7_360_8	NP7	360	8	NP7_8	73	439.729	69	0	0	1.11493	85.9069	NA	0	0
NP7_360_8	NP7	360	8	NP7_8	77	165.819	21	0	0	1.42947	24.6579	NA	0	0
NP7_360_8	NP7	360	8	NP7_8	78	209.024	28	0	0	1.33476	19.2963	NA	0	0
NP7_360_8	NP7	360	8	NP7_8	81	347.535	74	22	1	1.07939	103.642	3.7931	0.297297	0.0135135
NP7_360_8	NP7	360	8	NP7_8	83	276.142	35	0	0	1.40032	12.7153	NA	0	0
NP7_360_8	NP7	360	8	NP7_8	89	298.596	40	0	0	1.32006	12.4448	NA	0	0
NP7_360_9	NP7	360	9	NP7_9	3	164.42	19	0	0	1.57489	24.8147	NA	0	0
NP7_360_9	NP7	360	9	NP7_9	10	809.674	166	21	1	0.935551	77.1615	3.62069	0.126506	0.0060241
NP7_360_9	NP7	360	9	NP7_9	12	369.258	38	0	0	1.72068	20.3354	NA	0	0
NP7_360_9	NP7	360	9	NP7_9	14	365.33	53	0	0	1.21131	30.2456	NA	0	0
NP7_360_9	NP7	360	9	NP7_9	17	77	12	0	0	1.2069	0	NA	0	0
NP7_360_9	NP7	360	9	NP7_9	22	120.111	14	0	0	1.59297	7.88819	NA	0	0
NP7_360_9	NP7	360	9	NP7_9	25	371.253	52	0	0	1.25507	16.6544	NA	0	0
NP5_0_1	NP5	0	1	NP5_1	11	414.346	37	0	0	1.98441	18.4439	NA	0	0
NP5_0_1	NP5	0	1	NP5_1	14	120.079	12	0	0	1.88213	30.0648	NA	0	0
NP5_0_1	NP5	0	1	NP5_1	17	76.806	9	0	0	1.6553	58.3112	NA	0	0
NP5_0_1	NP5	0	1	NP5_1	32	704.613	64	0	0	1.92834	25.2363	NA	0	0
NP5_0_1	NP5	0	1	NP5_1	33	103.86	11	0	0	1.79071	27.3563	NA	0	0
NP5_0_1	NP5	0	1	NP5_1	52	256.503	25	0	0	1.84268	21.8416	NA	0	0
NP5_0_1	NP5	0	1	NP5_1	59	811.796	102	17	1	1.65543	26.0169	2.93103	0.166667	0.00980392
NP5_0_1	NP5	0	1	NP5_1	71	477.574	50	2	0	1.65357	34.4998	0.344828	0.04	0
NP5_0_1	NP5	0	1	NP5_1	76	270.718	28	0	0	1.72872	12.6524	NA	0	0
NP5_0_1	NP5	0	1	NP5_1	80	170.871	18	0	0	1.73298	7.49718	NA	0	0
NP5_0_1	NP5	0	1	NP5_1	86	761.814	211	0	0	0.614654	78.605	NA	0	0
NP5_0_1	NP5	0	1	NP5_1	89	286.87	34	0	0	1.4988	27.2865	NA	0	0
NP5_0_1	NP5	0	1	NP5_1	90	708.815	253	35	2	0.527885	65.5161	3.01724	0.13834	0.00790514
NP5_0_1	NP5	0	1	NP5_1	94	100.021	11	0	0	1.72452	25.4966	NA	0	0
NP5_0_2	NP5	0	2	NP5_2	14	405.647	38	0	0	1.89024	11.9926	NA	0	0
NP5_0_2	NP5	0	2	NP5_2	20	235.391	22	0	0	1.93259	42.6382	NA	0	0
NP5_0_2	NP5	0	2	NP5_2	24	313.967	31	0	0	1.8044	22.6064	NA	0	0
NP5_0_2	NP5	0	2	NP5_2	35	338.241	32	0	0	1.88122	9.76247	NA	0	0
NP5_0_2	NP5	0	2	NP5_2	41	51.107	6	0	0	1.76234	10.0767	NA	0	0
NP5_0_2	NP5	0	2	NP5_2	47	404.338	36	0	0	1.9918	13.3494	NA	0	0
NP5_0_2	NP5	0	2	NP5_2	49	256.868	24	0	0	1.92555	11.2815	NA	0	0
NP5_0_2	NP5	0	2	NP5_2	55	384.971	36	0	0	1.89641	13.9238	NA	0	0
NP5_0_2	NP5	0	2	NP5_2	60	202.127	19	0	0	1.93609	8.23244	NA	0	0
NP5_0_2	NP5	0	2	NP5_2	63	371.508	35	0	0	1.88393	16.5333	NA	0	0
NP5_0_2	NP5	0	2	NP5_2	70	232.803	23	0	0	1.82447	13.5666	NA	0	0
NP5_0_2	NP5	0	2	NP5_2	72	83.567	9	0	0	1.80101	7.17337	NA	0	0
NP5_0_2	NP5	0	2	NP5_2	76	200.341	18	0	0	2.03186	45.3727	NA	0	0
NP5_0_2	NP5	0	2	NP5_2	78	214.76	21	0	0	1.85141	16.8807	NA	0	0
NP5_0_2	NP5	0	2	NP5_2	79	185.315	19	0	0	1.77507	8.6489	NA	0	0
NP5_0_2	NP5	0	2	NP5_2	84	228.847	24	0	0	1.71549	14.2618	NA	0	0
NP5_0_2	NP5	0	2	NP5_2	85	246.864	25	0	0	1.77345	12.6823	NA	0	0
NP5_0_2	NP5	0	2	NP5_2	91	131.337	13	0	0	1.88703	19.4533	NA	0	0
NP5_0_2	NP5	0	2	NP5_2	95	994.296	102	0	0	1.69733	17.3786	NA	0	0
NP5_0_2	NP5	0	2	NP5_2	98	447.986	52	0	0	1.5145	10.5624	NA	0	0
NP5_0_2	NP5	0	2	NP5_2	104	323.751	38	0	0	1.50863	22.3139	NA	0	0
NP5_0_2	NP5	0	2	NP5_2	108	484.769	50	0	0	1.70574	18.0186	NA	0	0
NP5_0_2	NP5	0	2	NP5_2	111	380.058	41	0	0	1.63819	14.5089	NA	0	0
NP5_0_2	NP5	0	2	NP5_2	113	9	2	0	0	1.55172	#DIV/0!	NA	0	0
NP5_0_2	NP5	0	2	NP5_2	115	355.214	40	0	0	1.57036	10.0662	NA	0	0
NP5_0_2	NP5	0	2	NP5_2	118	329.237	56	14	1	1.26988	45.2616	2.41379	0.25	0.0178571
NP5_0_2	NP5	0	2	NP5_2	120	172.753	18	0	0	1.75205	8.48058	NA	0	0
NP5_0_2	NP5	0	2	NP5_2	121	181.569	20	0	0	1.64763	8.51981	NA	0	0
NP5_0_3	NP5	0	3	NP5_3	13	155.406	15	0	0	1.91385	18.8774	NA	0	0
NP5_0_3	NP5	0	3	NP5_3	18	333.235	28	0	0	2.12794	18.6173	NA	0	0
NP5_0_3	NP5	0	3	NP5_3	23	342.187	36	0	0	1.68566	19.413	NA	0	0
NP5_0_3	NP5	0	3	NP5_3	25	319.931	43	0	0	1.31335	10.8846	NA	0	0
NP5_0_3	NP5	0	3	NP5_3	40	307.096	30	0	0	1.82577	7.03369	NA	0	0
NP5_0_3	NP5	0	3	NP5_3	46	310.024	30	0	0	1.84318	15.1142	NA	0	0
NP5_0_3	NP5	0	3	NP5_3	58	323.818	36	0	0	1.59516	24.6848	NA	0	0
NP5_0_3	NP5	0	3	NP5_3	74	224.779	27	0	0	1.49059	23.9807	NA	0	0
NP5_0_3	NP5	0	3	NP5_3	83	469.822	51	0	0	1.62008	16.4612	NA	0	0
NP5_0_3	NP5	0	3	NP5_3	91	340.215	67	15	1	1.00144	68.9224	2.58621	0.223881	0.0149254
NP5_0_3	NP5	0	3	NP5_3	92	1415.7	179	26	1	1.5661	22.3875	4.48276	0.145251	0.00558659
NP5_0_3	NP5	0	3	NP5_3	101	232.403	23	0	0	1.82133	20.1469	NA	0	0
NP5_0_3	NP5	0	3	NP5_3	104	248.229	28	0	0	1.58511	14.4097	NA	0	0
NP5_0_3	NP5	0	3	NP5_3	106	334.513	32	0	0	1.86046	14.9217	NA	0	0
NP5_0_3	NP5	0	3	NP5_3	114	329.232	36	0	0	1.62183	20.664	NA	0	0
NP5_0_3	NP5	0	3	NP5_3	116	318.433	35	0	0	1.61476	19.7987	NA	0	0
NP5_0_3	NP5	0	3	NP5_3	119	170.855	19	0	0	1.63653	15.32	NA	0	0
NP5_0_3	NP5	0	3	NP5_3	135	333.442	39	0	0	1.51288	11.2052	NA	0	0
NP5_0_3	NP5	0	3	NP5_3	136	127.434	16	0	0	1.46475	33.908	NA	0	0
NP5_0_3	NP5	0	3	NP5_3	137	415.032	49	0	0	1.49078	39.3607	NA	0	0
NP5_0_3	NP5	0	3	NP5_3	146	116.555	12	0	0	1.82688	35.1393	NA	0	0
NP5_0_3	NP5	0	3	NP5_3	148	330.114	42	0	0	1.38821	15.4804	NA	0	0
NP5_0_3	NP5	0	3	NP5_3	153	776.003	88	0	0	1.53785	11.5035	NA	0	0
NP5_0_3	NP5	0	3	NP5_3	155	127.23	14	0	0	1.6874	16.2695	NA	0	0
NP5_0_3	NP5	0	3	NP5_3	157	87.437	12	0	0	1.3705	33.5735	NA	0	0
NP5_0_3	NP5	0	3	NP5_3	159	603.212	71	0	0	1.48574	7.87315	NA	0	0
NP5_0_3	NP5	0	3	NP5_3	165	323.958	162	102	1	0.771467	43.6172	17.5862	0.62963	0.00617284
NP5_0_3	NP5	0	3	NP5_3	168	497.163	163	85	2	0.972694	56.103	7.32759	0.521472	0.0122699
NP5_0_3	NP5	0	3	NP5_3	171	87.187	13	0	0	1.25269	26.2341	NA	0	0
NP5_0_3	NP5	0	3	NP5_3	180	555.713	68	0	0	1.43005	27.7905	NA	0	0
NP5_0_3	NP5	0	3	NP5_3	188	226.916	72	40	1	1.06802	28.5552	6.89655	0.555556	0.0138889
NP5_0_3	NP5	0	3	NP5_3	189	346.39	85	37	1	1.16642	53.3475	6.37931	0.435294	0.0117647
NP5_0_3	NP5	0	3	NP5_3	199	267.04	31	0	0	1.53471	17.3181	NA	0	0
NP5_0_3	NP5	0	3	NP5_3	205	1454.42	389	130	3	0.878688	60.5595	7.47126	0.33419	0.00771208
NP5_0_3	NP5	0	3	NP5_3	212	447.978	58	0	0	1.35505	27.0057	NA	0	0
NP5_0_3	NP5	0	3	NP5_3	214	428.966	50	0	0	1.50937	29.4201	NA	0	0
NP5_0_3	NP5	0	3	NP5_3	220	463.368	46	0	0	1.77536	19.4829	NA	0	0
NP5_0_3	NP5	0	3	NP5_3	225	1	3	0	0	0.0862069	#DIV/0!	NA	0	0
NP5_0_3	NP5	0	3	NP5_3	236	374.473	39	0	0	1.69905	12.6013	NA	0	0
NP5_0_3	NP5	0	3	NP5_3	242	405.732	42	0	0	1.70619	6.73026	NA	0	0
NP5_0_3	NP5	0	3	NP5_3	245	278.882	34	0	0	1.45707	21.432	NA	0	0
NP5_0_3	NP5	0	3	NP5_3	252	309.292	35	0	0	1.56841	22.18	NA	0	0
NP5_0_3	NP5	0	3	NP5_3	253	376.881	46	0	0	1.44399	20.1065	NA	0	0
NP5_0_3	NP5	0	3	NP5_3	257	197.87	45	12	1	0.907581	66.2095	2.06897	0.266667	0.0222222
NP5_0_3	NP5	0	3	NP5_3	261	108	14	2	0	1.34796	0	0.344828	0.142857	0
NP5_0_3	NP5	0	3	NP5_3	262	59	7	0	0	1.6954	127.279	NA	0	0
NP5_0_3	NP5	0	3	NP5_3	264	45.099	8	0	0	1.11079	104.266	NA	0	0
NP5_0_3	NP5	0	3	NP5_3	274	54.906	9	0	0	1.18332	82.9927	NA	0	0
NP5_0_3	NP5	0	3	NP5_3	275	275.578	130	86	1	0.85097	67.9986	14.8276	0.661538	0.00769231
NP5_0_3	NP5	0	3	NP5_3	277	9	39	32	1	0.0574713	#DIV/0!	5.51724	0.820513	0.025641
NP5_0_3	NP5	0	3	NP5_3	278	733.264	143	43	1	1.21074	54.9587	7.41379	0.300699	0.00699301
NP5_0_3	NP5	0	3	NP5_3	281	185.165	226	199	1	0.878853	79.1632	34.3103	0.880531	0.00442478
NP5_0_3	NP5	0	3	NP5_3	283	190.591	58	28	2	0.856671	58.7057	2.41379	0.482759	0.0344828
NP5_0_4	NP5	0	4	NP5_4	2	107.282	14	0	0	1.42284	31.8304	NA	0	0
NP5_0_4	NP5	0	4	NP5_4	6	159.549	14	0	0	2.11606	21.0624	NA	0	0
NP5_0_4	NP5	0	4	NP5_4	10	50.98	7	0	0	1.46494	36.7964	NA	0	0
NP5_0_4	NP5	0	4	NP5_4	20	81.43	8	0	0	2.00562	60.7355	NA	0	0
NP5_0_4	NP5	0	4	NP5_4	27	260.623	23	0	0	2.04251	14.0396	NA	0	0
NP5_0_4	NP5	0	4	NP5_4	33	131.204	8	0	0	2.70766	6.58468	NA	0	0
NP5_0_4	NP5	0	4	NP5_4	41	226.818	24	0	0	1.70029	15.5762	NA	0	0
NP5_0_4	NP5	0	4	NP5_4	47	219.943	23	0	0	1.72369	10.0494	NA	0	0
NP5_0_4	NP5	0	4	NP5_4	48	134.573	16	0	0	1.54682	50.3525	NA	0	0
NP5_0_4	NP5	0	4	NP5_4	53	305.029	27	0	0	2.02274	18.8232	NA	0	0
NP5_0_4	NP5	0	4	NP5_4	59	241.24	27	0	0	1.59974	19.0278	NA	0	0
NP5_0_4	NP5	0	4	NP5_4	71	452.237	54	0	0	1.47117	19.1663	NA	0	0
NP5_0_4	NP5	0	4	NP5_4	87	341.207	74	30	1	1.26748	44.7363	5.17241	0.405405	0.0135135
NP5_0_4	NP5	0	4	NP5_4	89	452.643	47	0	0	1.69656	11.5752	NA	0	0
NP5_0_4	NP5	0	4	NP5_4	90	145.463	16	0	0	1.67199	15.6582	NA	0	0
NP5_0_4	NP5	0	4	NP5_4	99	528.195	52	0	0	1.78566	13.61	NA	0	0
NP5_0_4	NP5	0	4	NP5_4	109	105.384	11	0	0	1.81695	37.4187	NA	0	0
NP5_0_4	NP5	0	4	NP5_4	111	318.719	31	0	0	1.8317	7.35176	NA	0	0
NP5_0_4	NP5	0	4	NP5_4	127	311.171	36	0	0	1.53287	7.17747	NA	0	0
NP5_0_4	NP5	0	4	NP5_4	132	1905.05	217	22	1	1.67114	17.6867	3.7931	0.101382	0.00460829
NP5_0_4	NP5	0	4	NP5_4	135	266.303	84	50	1	1.23259	47.5191	8.62069	0.595238	0.0119048
NP5_0_4	NP5	0	4	NP5_4	149	60.811	7	0	0	1.74744	41.0058	NA	0	0
NP5_0_4	NP5	0	4	NP5_4	152	489.488	52	0	0	1.65481	45.6942	NA	0	0
NP5_0_4	NP5	0	4	NP5_4	155	397.497	46	0	0	1.52297	11.6342	NA	0	0
NP5_0_4	NP5	0	4	NP5_4	169	188.681	23	0	0	1.4787	17.9447	NA	0	0
NP5_0_4	NP5	0	4	NP5_4	176	713.242	121	35	2	1.33989	44.2342	3.01724	0.289256	0.0165289
NP5_0_4	NP5	0	4	NP5_4	181	212.474	26	0	0	1.46533	11.7335	NA	0	0
NP5_0_4	NP5	0	4	NP5_4	186	385.328	44	0	0	1.54502	15.3885	NA	0	0
NP5_0_4	NP5	0	4	NP5_4	188	276.884	34	0	0	1.44661	14.3763	NA	0	0
NP5_0_4	NP5	0	4	NP5_4	189	126.562	15	0	0	1.55867	4.83163	NA	0	0
NP5_0_4	NP5	0	4	NP5_4	200	994.065	177	50	3	1.25497	30.8581	2.87356	0.282486	0.0169492
NP5_0_4	NP5	0	4	NP5_4	202	272.195	29	0	0	1.67609	7.65255	NA	0	0
NP5_0_4	NP5	0	4	NP5_4	207	2059.41	886	371	5	0.608039	93.4625	12.7931	0.418736	0.00564334
NP5_0_4	NP5	0	4	NP5_4	213	557.898	71	0	0	1.37413	71.1718	NA	0	0
NP5_0_4	NP5	0	4	NP5_4	215	105.382	12	0	0	1.65174	20.9753	NA	0	0
NP5_0_4	NP5	0	4	NP5_4	216	566.494	58	0	0	1.71353	15.5854	NA	0	0
NP5_0_5	NP5	0	5	NP5_5	2	90.921	9	0	0	1.95953	34.8052	NA	0	0
NP5_0_5	NP5	0	5	NP5_5	4	54.354	5	0	0	2.34284	22.5348	NA	0	0
NP5_0_5	NP5	0	5	NP5_5	7	492.867	54	0	0	1.60334	34.981	NA	0	0
NP5_0_5	NP5	0	5	NP5_5	10	158.153	19	0	0	1.51489	23.6998	NA	0	0
NP5_0_5	NP5	0	5	NP5_5	11	87.372	11	0	0	1.50643	22.4504	NA	0	0
NP5_0_5	NP5	0	5	NP5_5	15	243.055	25	0	0	1.74609	29.2348	NA	0	0
NP5_0_5	NP5	0	5	NP5_5	17	76.898	9	0	0	1.65731	24.6325	NA	0	0
NP5_0_5	NP5	0	5	NP5_5	36	452.232	43	0	0	1.85645	34.9496	NA	0	0
NP5_0_5	NP5	0	5	NP5_5	38	432.982	59	0	0	1.2871	22.6241	NA	0	0
NP5_0_5	NP5	0	5	NP5_5	44	361.664	39	0	0	1.64094	15.0948	NA	0	0
NP5_0_5	NP5	0	5	NP5_5	47	69.895	8	0	0	1.72153	56.0456	NA	0	0
NP5_0_5	NP5	0	5	NP5_5	48	354.299	39	0	0	1.60753	15.7649	NA	0	0
NP5_0_5	NP5	0	5	NP5_5	54	200.057	22	0	0	1.6425	13.9063	NA	0	0
NP5_0_5	NP5	0	5	NP5_5	56	66.575	8	0	0	1.63978	48.7254	NA	0	0
NP5_0_5	NP5	0	5	NP5_5	58	294.676	30	0	0	1.75192	15.7197	NA	0	0
NP5_0_5	NP5	0	5	NP5_5	60	284.703	30	0	0	1.67778	21.9879	NA	0	0
NP5_0_5	NP5	0	5	NP5_5	63	401.984	48	0	0	1.47462	18.1446	NA	0	0
NP5_0_5	NP5	0	5	NP5_5	69	374.546	115	69	1	1.2921	31.6169	11.8966	0.6	0.00869565
NP5_0_5	NP5	0	5	NP5_5	70	374.889	43	0	0	1.53896	16.1516	NA	0	0
NP5_0_5	NP5	0	5	NP5_5	75	402.812	40	0	0	1.74487	9.05509	NA	0	0
NP5_0_5	NP5	0	5	NP5_5	79	351.644	63	16	1	1.21859	45.5238	2.75862	0.253968	0.015873
NP5_0_6	NP5	0	6	NP5_6	14	254.282	33	0	0	1.37006	38.6279	NA	0	0
NP5_0_6	NP5	0	6	NP5_6	22	144.563	16	0	0	1.66164	27.3817	NA	0	0
NP5_0_6	NP5	0	6	NP5_6	33	511.419	54	0	0	1.6637	29.4727	NA	0	0
NP5_0_6	NP5	0	6	NP5_6	35	692.523	81	0	0	1.4925	55.4317	NA	0	0
NP5_0_6	NP5	0	6	NP5_6	50	423.626	40	0	0	1.83593	19.5452	NA	0	0
NP5_0_6	NP5	0	6	NP5_6	62	274.199	27	0	0	1.81829	24.5746	NA	0	0
NP5_0_6	NP5	0	6	NP5_6	66	329.39	30	0	0	1.95535	19.8606	NA	0	0
NP5_0_6	NP5	0	6	NP5_6	69	274.397	27	0	0	1.81962	25.6028	NA	0	0
NP5_0_6	NP5	0	6	NP5_6	80	312.071	129	102	1	1.47046	73.9037	17.5862	0.790698	0.00775194
NP5_0_6	NP5	0	6	NP5_6	83	379.931	122	67	2	1.06253	72.2206	5.77586	0.54918	0.0163934
NP5_0_6	NP5	0	6	NP5_6	85	470.753	71	25	1	1.6776	48.7188	4.31034	0.352113	0.0140845
NP5_0_6	NP5	0	6	NP5_6	95	327.557	30	0	0	1.8815	40.6654	NA	0	0
NP5_0_6	NP5	0	6	NP5_6	103	1639.7	599	210	1	0.692276	92.0364	36.2069	0.350584	0.00166945
NP5_0_6	NP5	0	6	NP5_6	114	496.175	46	0	0	1.85579	12.8712	NA	0	0
NP5_0_6	NP5	0	6	NP5_6	117	282.355	29	0	0	1.73863	23.2005	NA	0	0
NP5_0_6	NP5	0	6	NP5_6	123	330.37	34	0	0	1.72606	16.0559	NA	0	0
NP5_0_6	NP5	0	6	NP5_6	130	243.334	26	0	0	1.67816	10.1125	NA	0	0
NP5_0_6	NP5	0	6	NP5_6	131	222.156	22	0	0	1.82392	17.0738	NA	0	0
NP5_0_6	NP5	0	6	NP5_6	135	230.397	24	0	0	1.72712	29.9878	NA	0	0
NP5_0_6	NP5	0	6	NP5_6	137	190.46	156	123	1	0.770361	86.4377	21.2069	0.788462	0.00641026
NP5_0_6	NP5	0	6	NP5_6	141	187.624	23	0	0	1.47041	16.0849	NA	0	0
NP5_0_6	NP5	0	6	NP5_6	145	221.129	22	0	0	1.81551	10.1965	NA	0	0
NP5_0_6	NP5	0	6	NP5_6	147	208.112	24	0	0	1.56006	12.8447	NA	0	0
NP5_0_6	NP5	0	6	NP5_6	155	160.151	18	0	0	1.62426	9.12858	NA	0	0
NP5_0_6	NP5	0	6	NP5_6	159	165.27	19	0	0	1.58304	19.2305	NA	0	0
NP5_0_6	NP5	0	6	NP5_6	166	626.531	320	219	3	0.919745	39.2177	12.5862	0.684375	0.009375
NP5_0_6	NP5	0	6	NP5_6	167	1980.4	729	422	5	1.01388	49.264	14.5517	0.578875	0.00685871
NP5_0_6	NP5	0	6	NP5_6	168	205.049	21	0	0	1.76767	8.16864	NA	0	0
NP5_0_6	NP5	0	6	NP5_6	173	185.131	20	0	0	1.67994	30.8	NA	0	0
NP5_0_6	NP5	0	6	NP5_6	178	360.282	94	51	1	1.36851	25.0657	8.7931	0.542553	0.0106383
NP5_0_6	NP5	0	6	NP5_6	179	246.172	83	54	1	1.30629	44.4473	9.31034	0.650602	0.0120482
NP5_0_6	NP5	0	6	NP5_6	186	98.1	11	0	0	1.6914	8.24062	NA	0	0
NP5_0_6	NP5	0	6	NP5_6	190	260.698	27	0	0	1.72875	17.5668	NA	0	0
NP5_0_6	NP5	0	6	NP5_6	195	118.607	14	0	0	1.57304	40.7085	NA	0	0
NP5_0_6	NP5	0	6	NP5_6	199	220.9	25	0	0	1.58692	14.233	NA	0	0
NP5_0_6	NP5	0	6	NP5_6	204	194.047	21	0	0	1.67282	5.36161	NA	0	0
NP5_0_6	NP5	0	6	NP5_6	205	315.917	32	0	0	1.75704	14.9365	NA	0	0
NP5_0_7	NP5	0	7	NP5_7	14	167.7	14	0	0	2.22414	18.4347	NA	0	0
NP5_0_7	NP5	0	7	NP5_7	19	371.616	43	0	0	1.52551	54.5029	NA	0	0
NP5_0_7	NP5	0	7	NP5_7	36	290.25	27	0	0	1.92473	28.5441	NA	0	0
NP5_0_7	NP5	0	7	NP5_7	42	437.921	40	0	0	1.93599	15.4716	NA	0	0
NP5_0_7	NP5	0	7	NP5_7	54	350.547	31	0	0	2.01464	12.3345	NA	0	0
NP5_0_7	NP5	0	7	NP5_7	62	70.408	6	0	0	2.42786	20.1089	NA	0	0
NP5_0_7	NP5	0	7	NP5_7	64	213.294	19	0	0	2.04305	16.9344	NA	0	0
NP5_0_7	NP5	0	7	NP5_7	85	388.576	37	0	0	1.86099	9.22422	NA	0	0
NP5_0_7	NP5	0	7	NP5_7	88	133.914	15	0	0	1.64919	26.8513	NA	0	0
NP5_0_7	NP5	0	7	NP5_7	89	306.997	120	85	1	1.31042	39.0824	14.6552	0.708333	0.00833333
NP5_0_7	NP5	0	7	NP5_7	91	1673.69	150	0	0	1.912	15.472	NA	0	0
NP5_0_7	NP5	0	7	NP5_7	96	445.465	42	0	0	1.87329	17.8453	NA	0	0
NP5_0_7	NP5	0	7	NP5_7	97	144.403	15	0	0	1.77835	21.7279	NA	0	0
NP5_0_7	NP5	0	7	NP5_7	100	120.823	13	0	0	1.73598	23.2697	NA	0	0
NP5_0_7	NP5	0	7	NP5_7	108	272.608	25	0	0	1.95837	9.80701	NA	0	0
NP5_0_7	NP5	0	7	NP5_7	112	267.81	28	0	0	1.71017	6.43785	NA	0	0
NP5_0_7	NP5	0	7	NP5_7	114	351.985	36	0	0	1.73392	6.09616	NA	0	0
NP5_0_7	NP5	0	7	NP5_7	120	206.195	19	0	0	1.97507	23.2974	NA	0	0
NP5_0_7	NP5	0	7	NP5_7	123	311.473	30	0	0	1.8518	6.54922	NA	0	0
NP5_0_7	NP5	0	7	NP5_7	125	74.408	51	40	1	0.702517	116.357	6.89655	0.784314	0.0196078
NP5_0_7	NP5	0	7	NP5_7	131	245.283	22	0	0	2.01381	14.5234	NA	0	0
NP5_0_7	NP5	0	7	NP5_7	137	89.736	10	0	0	1.71906	47.8432	NA	0	0
NP5_0_7	NP5	0	7	NP5_7	139	405.992	44	0	0	1.62787	8.30614	NA	0	0
NP5_0_7	NP5	0	7	NP5_7	149	403.239	41	0	0	1.7381	18.9942	NA	0	0
NP5_0_7	NP5	0	7	NP5_7	150	275.462	32	0	0	1.53204	20.0516	NA	0	0
NP5_0_7	NP5	0	7	NP5_7	152	93.419	10	0	0	1.78964	48.7445	NA	0	0
NP5_0_7	NP5	0	7	NP5_7	156	427.848	42	0	0	1.79919	9.50773	NA	0	0
NP5_0_7	NP5	0	7	NP5_7	158	124.953	15	0	0	1.53882	34.8285	NA	0	0
NP5_0_7	NP5	0	7	NP5_7	161	408.629	41	0	0	1.76134	9.96915	NA	0	0
NP5_0_7	NP5	0	7	NP5_7	164	146.52	14	0	0	1.94325	20.397	NA	0	0
NP5_0_7	NP5	0	7	NP5_7	165	106.541	12	0	0	1.66991	27.721	NA	0	0
NP5_0_7	NP5	0	7	NP5_7	169	97.564	12	0	0	1.5292	16.4296	NA	0	0
NP5_0_7	NP5	0	7	NP5_7	176	301.72	30	0	0	1.79383	10.639	NA	0	0
NP5_0_7	NP5	0	7	NP5_7	180	436.058	45	0	0	1.7087	10.545	NA	0	0
NP5_0_7	NP5	0	7	NP5_7	183	151.185	16	0	0	1.73776	12.8876	NA	0	0
NP5_0_7	NP5	0	7	NP5_7	186	218.167	22	0	0	1.79119	9.73401	NA	0	0
NP5_0_8	NP5	0	8	NP5_8	2	59.121	8	0	0	1.45621	41.3893	NA	0	0
NP5_0_8	NP5	0	8	NP5_8	3	192.2	37	0	0	0.920489	27.8483	NA	0	0
NP5_0_8	NP5	0	8	NP5_8	9	113.065	11	0	0	1.94943	19.7119	NA	0	0
NP5_0_8	NP5	0	8	NP5_8	13	399.885	48	0	0	1.46693	10.5012	NA	0	0
NP5_0_8	NP5	0	8	NP5_8	20	381.026	119	79	1	1.521	51.0784	13.6207	0.663866	0.00840336
NP5_0_8	NP5	0	8	NP5_8	24	282.478	27	0	0	1.8732	13.6881	NA	0	0
NP5_0_8	NP5	0	8	NP5_8	29	146.63	15	0	0	1.80576	21.6981	NA	0	0
NP5_0_8	NP5	0	8	NP5_8	36	214.581	22	0	0	1.76174	25.5505	NA	0	0
NP5_0_8	NP5	0	8	NP5_8	41	324.607	40	0	0	1.43504	11.087	NA	0	0
NP5_0_8	NP5	0	8	NP5_8	42	233.768	87	52	1	1.05567	58.1567	8.96552	0.597701	0.0114943
NP5_0_8	NP5	0	8	NP5_8	44	224.303	24	0	0	1.68144	22.3627	NA	0	0
NP5_0_8	NP5	0	8	NP5_8	47	450.255	224	128	2	0.631289	27.4516	11.0345	0.571429	0.00892857
NP5_0_8	NP5	0	8	NP5_8	52	359.382	35	0	0	1.82243	12.9381	NA	0	0
NP5_0_8	NP5	0	8	NP5_8	55	716.968	186	82	2	1.0768	62.9496	7.06897	0.44086	0.0107527
NP5_0_8	NP5	0	8	NP5_8	61	232.209	26	0	0	1.60145	24.4928	NA	0	0
NP5_0_8	NP5	0	8	NP5_8	65	329.768	42	0	0	1.38674	15.0318	NA	0	0
NP5_0_8	NP5	0	8	NP5_8	71	152.149	17	0	0	1.63954	18.7401	NA	0	0
NP5_0_8	NP5	0	8	NP5_8	74	586.011	122	47	1	1.30533	46.5178	8.10345	0.385246	0.00819672
NP5_0_8	NP5	0	8	NP5_8	84	269.775	31	0	0	1.55044	18.8033	NA	0	0
NP5_0_8	NP5	0	8	NP5_8	86	157.516	20	0	0	1.42936	9.78864	NA	0	0
NP5_0_8	NP5	0	8	NP5_8	88	168.687	17	0	0	1.81777	21.3738	NA	0	0
NP5_0_9	NP5	0	9	NP5_9	2	78.159	12	0	0	1.22506	21.8358	NA	0	0
NP5_0_9	NP5	0	9	NP5_9	6	220.943	20	0	0	2.00493	16.4846	NA	0	0
NP5_0_9	NP5	0	9	NP5_9	8	329.334	141	95	1	0.90651	90.3747	16.3793	0.673759	0.0070922
NP5_0_9	NP5	0	9	NP5_9	11	195.7	79	31	2	0.560668	71.3103	2.67241	0.392405	0.0253165
NP5_0_9	NP5	0	9	NP5_9	12	99.322	27	0	0	0.592381	96.168	NA	0	0
NP5_0_9	NP5	0	9	NP5_9	22	361.954	136	94	1	1.36253	46.0374	16.2069	0.691176	0.00735294
NP5_0_9	NP5	0	9	NP5_9	26	79.242	28	13	1	0.596933	90.6455	2.24138	0.464286	0.0357143
NP5_0_9	NP5	0	9	NP5_9	28	177.843	67	40	1	0.993601	73.8899	6.89655	0.597015	0.0149254
NP5_0_9	NP5	0	9	NP5_9	35	141.24	79	56	1	0.724843	94.4647	9.65517	0.708861	0.0126582
NP5_0_9	NP5	0	9	NP5_9	39	91.179	11	0	0	1.57205	38.2392	NA	0	0
NP5_0_9	NP5	0	9	NP5_9	40	215.809	69	27	1	0.74815	83.5254	4.65517	0.391304	0.0144928
NP5_0_9	NP5	0	9	NP5_9	48	242.766	25	0	0	1.744	57.8837	NA	0	0
NP5_0_9	NP5	0	9	NP5_9	54	150.444	21	0	0	1.29696	18.1036	NA	0	0
NP5_0_9	NP5	0	9	NP5_9	56	80.837	12	0	0	1.24353	37.2244	NA	0	0
NP5_0_9	NP5	0	9	NP5_9	63	184.925	18	0	0	1.8755	16.5893	NA	0	0
NP5_0_9	NP5	0	9	NP5_9	70	434.54	45	0	0	1.70274	9.29712	NA	0	0
NP5_0_9	NP5	0	9	NP5_9	73	152.511	17	0	0	1.64344	21.5721	NA	0	0
NP5_0_9	NP5	0	9	NP5_9	75	484.023	111	40	2	1.067	63.8661	3.44828	0.36036	0.018018
NP5_0_9	NP5	0	9	NP5_9	79	631.846	126	39	1	1.20598	40.5601	6.72414	0.309524	0.00793651
NP5_0_9	NP5	0	9	NP5_9	83	108.75	66	46	1	0.923321	35.9798	7.93103	0.69697	0.0151515
NP5_0_9	NP5	0	9	NP5_9	86	195.006	22	2	0	1.55117	18.4298	0.344828	0.0909091	0
NP5_0_9	NP5	0	9	NP5_9	94	249.278	56	19	1	1.14598	21.6434	3.27586	0.339286	0.0178571
NP5_0_9	NP5	0	9	NP5_9	101	435.11	46	1	0	1.68104	14.49	0.172414	0.0217391	0
NP5_0_9	NP5	0	9	NP5_9	107	167.218	23	0	0	1.31049	26.7074	NA	0	0
NP5_0_9	NP5	0	9	NP5_9	113	0	2	0	0	0	#DIV/0!	NA	0	0
NP5_0_9	NP5	0	9	NP5_9	115	114.192	15	0	0	1.40633	29.4321	NA	0	0
NP5_0_9	NP5	0	9	NP5_9	117	1103.93	179	35	2	1.28428	27.0155	3.01724	0.195531	0.0111732
NP5_0_9	NP5	0	9	NP5_9	123	252.804	85	49	1	1.10856	69.7876	8.44828	0.576471	0.0117647
NP5_0_9	NP5	0	9	NP5_9	124	244.834	24	0	0	1.83534	18.447	NA	0	0
NP5_90_1	NP5	90	1	NP5_1	6	192.09	29	0	0	1.18282	22.7559	NA	0	0
NP5_90_1	NP5	90	1	NP5_1	9	443.238	55	0	0	1.33837	81.6343	NA	0	0
NP5_90_1	NP5	90	1	NP5_1	10	36.707	9	0	0	0.758772	34.4255	NA	0	0
NP5_90_1	NP5	90	1	NP5_1	46	177.776	20	0	0	1.61319	120.592	NA	0	0
NP5_90_1	NP5	90	1	NP5_1	59	290.937	59	0	0	0.864851	47.5187	NA	0	0
NP5_90_1	NP5	90	1	NP5_1	123	396.25	95	14	1	0.806519	77.3807	2.41379	0.147368	0.0105263
NP5_90_1	NP5	90	1	NP5_1	137	234.184	37	0	0	1.12156	73.0759	NA	0	0
NP5_90_1	NP5	90	1	NP5_1	151	225.583	39	0	0	1.02352	57.9557	NA	0	0
NP5_90_2	NP5	90	2	NP5_2	1	371.118	64	0	0	0.963101	41.3933	NA	0	0
NP5_90_2	NP5	90	2	NP5_2	2	26.111	6	0	0	0.900379	58.8591	NA	0	0
NP5_90_2	NP5	90	2	NP5_2	4	90.674	13	0	0	1.30279	34.9857	NA	0	0
NP5_90_2	NP5	90	2	NP5_2	29	463.591	214	142	2	0.961693	67.5542	12.2414	0.663551	0.00934579
NP5_90_2	NP5	90	2	NP5_2	32	1697.47	624	227	7	0.598595	84.3009	5.59113	0.363782	0.0112179
NP5_90_2	NP5	90	2	NP5_2	37	53.071	10	1	0	0.93444	37.7351	0.172414	0.1	0
NP5_90_2	NP5	90	2	NP5_2	38	120.934	22	0	0	0.949089	64.415	NA	0	0
NP5_90_3	NP5	90	3	NP5_3	5	491.037	81	0	0	1.05827	40.2301	NA	0	0
NP5_90_3	NP5	90	3	NP5_3	10	253.603	43	0	0	1.04106	72.1568	NA	0	0
NP5_90_3	NP5	90	3	NP5_3	15	599.597	88	0	0	1.18827	102.502	NA	0	0
NP5_90_3	NP5	90	3	NP5_3	19	425.942	96	40	1	1.22087	81.0936	6.89655	0.416667	0.0104167
NP5_90_3	NP5	90	3	NP5_3	24	324.327	40	0	0	1.43382	31.1992	NA	0	0
NP5_90_3	NP5	90	3	NP5_3	25	201.035	28	0	0	1.28374	26.2021	NA	0	0
NP5_90_3	NP5	90	3	NP5_3	28	299.995	47	0	0	1.12442	21.6903	NA	0	0
NP5_90_4	NP5	90	4	NP5_4	2	214.283	33	0	0	1.15454	20.1973	NA	0	0
NP5_90_4	NP5	90	4	NP5_4	10	185.015	25	0	0	1.32912	12.3306	NA	0	0
NP5_90_4	NP5	90	4	NP5_4	12	159.533	21	0	0	1.27452	19.4183	NA	0	0
NP5_90_4	NP5	90	4	NP5_4	13	311.155	45	0	0	1.20503	13.9856	NA	0	0
NP5_90_4	NP5	90	4	NP5_4	15	338.309	43	0	0	1.29108	14.7148	NA	0	0
NP5_90_4	NP5	90	4	NP5_4	16	270.893	38	0	0	1.26233	59.1613	NA	0	0
NP5_90_4	NP5	90	4	NP5_4	17	137.14	20	0	0	1.24447	45.1517	NA	0	0
NP5_90_4	NP5	90	4	NP5_4	20	414.691	54	0	0	1.2908	33.5914	NA	0	0
NP5_90_4	NP5	90	4	NP5_4	21	94.331	14	0	0	1.25109	13.2241	NA	0	0
NP5_90_4	NP5	90	4	NP5_4	25	81.733	12	0	0	1.28108	40.9315	NA	0	0
NP5_90_4	NP5	90	4	NP5_4	32	847.544	141	0	0	1.04233	77.2142	NA	0	0
NP5_90_4	NP5	90	4	NP5_4	35	98.543	13	0	0	1.25691	139.138	NA	0	0
NP5_90_4	NP5	90	4	NP5_4	40	1966.49	342	8	0	1.00491	85.7484	1.37931	0.0233918	0
NP5_90_4	NP5	90	4	NP5_4	43	782.786	108	0	0	1.26134	102.187	NA	0	0
NP5_90_4	NP5	90	4	NP5_4	44	538.93	75	0	0	1.2309	96.8785	NA	0	0
NP5_90_4	NP5	90	4	NP5_4	45	127.322	18	0	0	1.26087	97.3853	NA	0	0
NP5_90_4	NP5	90	4	NP5_4	56	1048.28	143	0	0	1.2643	105.396	NA	0	0
NP5_90_4	NP5	90	4	NP5_4	58	739.91	214	93	1	0.940507	56.2036	16.0345	0.434579	0.0046729
NP5_90_4	NP5	90	4	NP5_4	62	621.073	98	5	0	1.05819	95.178	0.862069	0.0510204	0
NP5_90_4	NP5	90	4	NP5_4	63	100.174	15	0	0	1.23367	101.103	NA	0	0
NP5_90_4	NP5	90	4	NP5_4	66	364.537	47	0	0	1.36633	75.1902	NA	0	0
NP5_90_4	NP5	90	4	NP5_4	67	73.616	11	0	0	1.26922	59.7187	NA	0	0
NP5_90_4	NP5	90	4	NP5_4	79	158.312	25	0	0	1.13731	66.5696	NA	0	0
NP5_90_4	NP5	90	4	NP5_4	82	370.9	55	0	0	1.18423	110.666	NA	0	0
NP5_90_4	NP5	90	4	NP5_4	83	187.023	22	0	0	1.53548	71.9246	NA	0	0
NP5_90_4	NP5	90	4	NP5_4	89	106.006	18	0	0	1.07512	112.689	NA	0	0
NP5_90_4	NP5	90	4	NP5_4	90	290.865	42	0	0	1.22315	55.2387	NA	0	0
NP5_90_4	NP5	90	4	NP5_4	91	89.034	14	0	0	1.18082	80.9308	NA	0	0
NP5_90_4	NP5	90	4	NP5_4	92	91.728	14	0	0	1.21655	80.8184	NA	0	0
NP5_90_4	NP5	90	4	NP5_4	93	152.275	24	0	0	1.14148	94.6211	NA	0	0
NP5_90_5	NP5	90	5	NP5_5	2	565.344	80	0	0	1.23384	44.4526	NA	0	0
NP5_90_5	NP5	90	5	NP5_5	3	196.941	29	0	0	1.17527	57.285	NA	0	0
NP5_90_5	NP5	90	5	NP5_5	8	376.604	50	0	0	1.31493	65.9898	NA	0	0
NP5_90_5	NP5	90	5	NP5_5	14	264.751	25	0	0	1.61519	104.413	NA	0	0
NP5_90_5	NP5	90	5	NP5_5	15	416.729	54	0	0	1.34403	31.7646	NA	0	0
NP5_90_5	NP5	90	5	NP5_5	17	262.691	41	0	0	1.13228	70.7939	NA	0	0
NP5_90_5	NP5	90	5	NP5_5	19	88.226	15	0	0	1.08651	65.7036	NA	0	0
NP5_90_5	NP5	90	5	NP5_5	25	284.258	38	0	0	1.32459	82.8453	NA	0	0
NP5_90_5	NP5	90	5	NP5_5	29	132.518	17	0	0	1.32484	102.484	NA	0	0
NP5_90_5	NP5	90	5	NP5_5	30	521.172	67	0	0	1.36147	111.537	NA	0	0
NP5_90_5	NP5	90	5	NP5_5	42	529.75	68	0	0	1.32231	83.7225	NA	0	0
NP5_90_5	NP5	90	5	NP5_5	44	123.815	27	0	0	0.821048	43.1254	NA	0	0
NP5_90_5	NP5	90	5	NP5_5	45	187.122	29	0	0	1.15224	55.6288	NA	0	0
NP5_90_5	NP5	90	5	NP5_5	46	199.849	27	0	0	1.32527	63.1278	NA	0	0
NP5_90_5	NP5	90	5	NP5_5	47	83.527	15	0	0	1.02865	44.5859	NA	0	0
NP5_90_6	NP5	90	6	NP5_6	10	354.024	44	0	0	1.41549	37.0446	NA	0	0
NP5_90_6	NP5	90	6	NP5_6	13	376.044	63	0	0	1.04182	88.4066	NA	0	0
NP5_90_6	NP5	90	6	NP5_6	20	545.427	72	0	0	1.32448	17.7001	NA	0	0
NP5_90_6	NP5	90	6	NP5_6	24	231.684	29	0	0	1.42662	19.1633	NA	0	0
NP5_90_6	NP5	90	6	NP5_6	26	275.898	36	0	0	1.35909	94.762	NA	0	0
NP5_90_6	NP5	90	6	NP5_6	28	752.693	180	23	1	0.801395	49.346	3.96552	0.127778	0.00555556
NP5_90_7	NP5	90	7	NP5_7	10	1661.88	921	380	10	0.399276	83.96	6.55172	0.412595	0.0108578
NP5_90_7	NP5	90	7	NP5_7	15	378.137	115	39	0	0.781014	76.1534	6.72414	0.33913	0
NP5_90_7	NP5	90	7	NP5_7	19	229.822	29	0	0	1.41518	18.1439	NA	0	0
NP5_90_7	NP5	90	7	NP5_7	21	94.884	19	0	0	0.908841	56.1543	NA	0	0
NP5_90_7	NP5	90	7	NP5_7	25	322.33	43	0	0	1.3232	20.3708	NA	0	0
NP5_90_7	NP5	90	7	NP5_7	36	223.755	131	99	1	0.865501	71.0131	17.069	0.755725	0.00763359
NP5_90_7	NP5	90	7	NP5_7	37	455.484	51	0	0	1.57063	19.7666	NA	0	0
NP5_90_7	NP5	90	7	NP5_7	39	81.124	11	0	0	1.39871	44.5003	NA	0	0
NP5_90_7	NP5	90	7	NP5_7	43	196.398	29	0	0	1.20935	40.4236	NA	0	0
NP5_90_7	NP5	90	7	NP5_7	49	608.921	73	0	0	1.45814	100.829	NA	0	0
NP5_90_7	NP5	90	7	NP5_7	50	126.822	17	0	0	1.36662	16.2326	NA	0	0
NP5_90_7	NP5	90	7	NP5_7	55	7	2	0	0	0.402241	#DIV/0!	NA	0	0
NP5_90_7	NP5	90	7	NP5_7	73	253.946	28	0	0	1.62162	124.475	NA	0	0
NP5_90_7	NP5	90	7	NP5_7	82	468.775	59	0	0	1.39351	24.4636	NA	0	0
NP5_90_7	NP5	90	7	NP5_7	85	255.871	32	0	0	1.42309	24.5836	NA	0	0
NP5_90_7	NP5	90	7	NP5_7	103	795.753	244	79	2	0.782867	115.827	6.81034	0.32377	0.00819672
NP5_90_7	NP5	90	7	NP5_7	104	830.92	99	2	0	1.42646	116.202	0.344828	0.020202	0
NP5_90_7	NP5	90	7	NP5_7	111	573.485	99	0	0	1.00543	122.235	NA	0	0
NP5_90_7	NP5	90	7	NP5_7	115	423.639	56	0	0	1.32803	30.3063	NA	0	0
NP5_90_7	NP5	90	7	NP5_7	132	215.561	27	0	0	1.42945	147.785	NA	0	0
NP5_90_7	NP5	90	7	NP5_7	140	30	4	0	0	1.26437	254.558	NA	0	0
NP5_90_7	NP5	90	7	NP5_7	143	263.801	33	0	0	1.38704	132.888	NA	0	0
NP5_90_7	NP5	90	7	NP5_7	144	166.804	22	0	0	1.36948	45.164	NA	0	0
NP5_90_7	NP5	90	7	NP5_7	147	544.641	61	0	0	1.56506	131.9	NA	0	0
NP5_90_8	NP5	90	8	NP5_8	4	414.35	46	0	0	1.58755	12.8847	NA	0	0
NP5_90_8	NP5	90	8	NP5_8	7	192.875	25	0	0	1.38561	22.3089	NA	0	0
NP5_90_8	NP5	90	8	NP5_8	12	251.528	28	0	0	1.60619	11.5033	NA	0	0
NP5_90_8	NP5	90	8	NP5_8	14	124.726	16	0	0	1.39915	22.1007	NA	0	0
NP5_90_8	NP5	90	8	NP5_8	15	270.342	42	0	0	1.13686	20.6097	NA	0	0
NP5_90_8	NP5	90	8	NP5_8	19	80.253	12	0	0	1.2579	37.9255	NA	0	0
NP5_90_8	NP5	90	8	NP5_8	26	626.813	82	0	0	1.3342	39.4043	NA	0	0
NP5_90_8	NP5	90	8	NP5_8	29	803.466	109	0	0	1.28268	39.5167	NA	0	0
NP5_90_8	NP5	90	8	NP5_8	66	456.709	58	0	0	1.38145	95.4219	NA	0	0
NP5_90_8	NP5	90	8	NP5_8	72	2448.06	325	28	1	1.39425	99.13	4.82759	0.0861538	0.00307692
NP5_90_8	NP5	90	8	NP5_8	77	147.175	18	0	0	1.49264	113.831	NA	0	0
NP5_90_8	NP5	90	8	NP5_8	83	85.034	11	0	0	1.46612	150.694	NA	0	0
NP5_90_8	NP5	90	8	NP5_8	84	56.992	8	0	0	1.40374	67.8001	NA	0	0
NP5_90_8	NP5	90	8	NP5_8	85	175.425	29	0	0	1.08022	63.5747	NA	0	0
NP5_90_8	NP5	90	8	NP5_8	86	149.111	20	0	0	1.3531	112.719	NA	0	0
NP5_90_9	NP5	90	9	NP5_9	2	238.557	40	0	0	1.05463	86.8823	NA	0	0
NP5_90_9	NP5	90	9	NP5_9	9	107.906	13	0	0	1.55036	32.6534	NA	0	0
NP5_90_9	NP5	90	9	NP5_9	13	296.77	37	0	0	1.42132	42.5844	NA	0	0
NP5_90_9	NP5	90	9	NP5_9	29	785.635	121	0	0	1.12423	71.3055	NA	0	0
NP5_90_9	NP5	90	9	NP5_9	37	1437.92	585	300	1	0.828996	81.3634	51.7241	0.512821	0.0017094
NP5_90_9	NP5	90	9	NP5_9	40	335.836	37	0	0	1.6084	14.0749	NA	0	0
NP5_90_9	NP5	90	9	NP5_9	44	110.004	15	0	0	1.35473	24.0635	NA	0	0
NP5_180_1	NP5	180	1	NP5_1	9	130.976	20	0	0	1.18853	76.5599	NA	0	0
NP5_180_1	NP5	180	1	NP5_1	11	181.848	26	0	0	1.17011	101.144	NA	0	0
NP5_180_1	NP5	180	1	NP5_1	12	144.925	20	0	0	1.31509	91.6281	NA	0	0
NP5_180_1	NP5	180	1	NP5_1	13	185.347	41	8	0	0.837015	137.424	1.37931	0.195122	0
NP5_180_2	NP5	180	2	NP5_2	4	281.027	95	42	1	0.798544	53.7419	7.24138	0.442105	0.0105263
NP5_180_2	NP5	180	2	NP5_2	5	294.965	40	0	0	1.24432	38.3998	NA	0	0
NP5_180_2	NP5	180	2	NP5_2	9	303.952	40	0	0	1.34374	22.7862	NA	0	0
NP5_180_2	NP5	180	2	NP5_2	13	205.299	28	0	0	1.31098	72.2414	NA	0	0
NP5_180_2	NP5	180	2	NP5_2	17	453.597	59	0	0	1.34837	79.3776	NA	0	0
NP5_180_3	NP5	180	3	NP5_3	5	410.686	59	0	0	1.22083	24.146	NA	0	0
NP5_180_3	NP5	180	3	NP5_3	6	81.799	14	0	0	1.08485	77.6209	NA	0	0
NP5_180_3	NP5	180	3	NP5_3	10	737.232	156	6	0	0.845951	106.797	1.03448	0.0384615	0
NP5_180_3	NP5	180	3	NP5_3	19	339.941	52	2	0	1.16447	40.287	0.344828	0.0384615	0
NP5_180_3	NP5	180	3	NP5_3	20	501.942	63	0	0	1.3754	96.5384	NA	0	0
NP5_180_3	NP5	180	3	NP5_3	34	259.932	38	0	0	1.21124	73.9433	NA	0	0
NP5_180_3	NP5	180	3	NP5_3	38	576.055	239	35	1	0.421851	96.6376	6.03448	0.146444	0.0041841
NP5_180_3	NP5	180	3	NP5_3	40	603.553	115	17	1	0.991253	99.5964	2.93103	0.147826	0.00869565
NP5_180_3	NP5	180	3	NP5_3	46	80.233	14	0	0	1.06408	96.4273	NA	0	0
NP5_180_3	NP5	180	3	NP5_3	49	266.679	33	0	0	1.38761	113.196	NA	0	0
NP5_180_3	NP5	180	3	NP5_3	50	1.517	3	0	0	0.13069	#DIV/0!	NA	0	0
NP5_180_3	NP5	180	3	NP5_3	51	516.983	74	0	0	1.2076	70.2443	NA	0	0
NP5_180_3	NP5	180	3	NP5_3	56	568.052	129	4	0	0.70615	123.211	0.689655	0.0310078	0
NP5_180_3	NP5	180	3	NP5_3	74	4448.59	978	153	5	0.870523	105.665	5.27586	0.156442	0.00511247
NP5_180_3	NP5	180	3	NP5_3	81	7.394	2	0	0	0.255	#DIV/0!	NA	0	0
NP5_180_3	NP5	180	3	NP5_3	91	472.162	59	0	0	1.40357	48.2298	NA	0	0
NP5_180_3	NP5	180	3	NP5_3	95	656.762	96	0	0	1.1341	117.233	NA	0	0
NP5_180_3	NP5	180	3	NP5_3	98	253.846	36	0	0	1.25047	16.8623	NA	0	0
NP5_180_3	NP5	180	3	NP5_3	109	603.548	90	0	0	1.16226	96.0147	NA	0	0
NP5_180_3	NP5	180	3	NP5_3	110	476.137	115	12	0	0.772061	83.1192	2.06897	0.104348	0
NP5_180_3	NP5	180	3	NP5_3	111	841.21	203	21	1	0.74569	104.376	3.62069	0.103448	0.00492611
NP5_180_4	NP5	180	4	NP5_4	2	328.73	58	16	1	1.14796	50.2067	2.75862	0.275862	0.0172414
NP5_180_4	NP5	180	4	NP5_4	4	141.881	19	0	0	1.35902	26.9032	NA	0	0
NP5_180_4	NP5	180	4	NP5_4	5	121.623	15	0	0	1.49782	53.3372	NA	0	0
NP5_180_4	NP5	180	4	NP5_4	12	400.86	65	9	0	1.17062	62.3691	1.55172	0.138462	0
NP5_180_4	NP5	180	4	NP5_4	18	494.114	85	0	0	1.01242	83.2165	NA	0	0
NP5_180_4	NP5	180	4	NP5_4	34	312.437	45	0	0	1.22428	39.2817	NA	0	0
NP5_180_4	NP5	180	4	NP5_4	36	647.113	119	8	0	0.972226	70.1565	1.37931	0.0672269	0
NP5_180_4	NP5	180	4	NP5_4	37	296.87	81	9	0	0.686289	75.2459	1.55172	0.111111	0
NP5_180_4	NP5	180	4	NP5_4	59	877.681	172	7	0	0.910213	88.1715	1.2069	0.0406977	0
NP5_180_4	NP5	180	4	NP5_4	60	699.134	123	0	0	0.988033	92.7642	NA	0	0
NP5_180_4	NP5	180	4	NP5_4	62	325.591	52	0	0	1.08494	36.4278	NA	0	0
NP5_180_4	NP5	180	4	NP5_4	63	119.822	18	0	0	1.21522	84.8401	NA	0	0
NP5_180_4	NP5	180	4	NP5_4	66	431.872	87	0	0	0.865818	115.87	NA	0	0
NP5_180_4	NP5	180	4	NP5_4	76	462.271	65	0	0	1.24534	113.466	NA	0	0
NP5_180_4	NP5	180	4	NP5_4	80	245.403	35	0	0	1.24444	97.2973	NA	0	0
NP5_180_4	NP5	180	4	NP5_4	85	255.972	36	0	0	1.26094	109.264	NA	0	0
NP5_180_4	NP5	180	4	NP5_4	92	409.322	61	0	0	1.17621	109.935	NA	0	0
NP5_180_4	NP5	180	4	NP5_4	100	356.172	46	0	0	1.36464	140.873	NA	0	0
NP5_180_4	NP5	180	4	NP5_4	103	126.059	18	0	0	1.27848	23.3849	NA	0	0
NP5_180_4	NP5	180	4	NP5_4	104	207.754	29	0	0	1.24711	96.6798	NA	0	0
NP5_180_4	NP5	180	4	NP5_4	105	10	13	5	0	0.10468	#DIV/0!	0.862069	0.384615	0
NP5_180_5	NP5	180	5	NP5_5	13	316.425	37	2	0	1.53294	58.5921	0.344828	0.0540541	0
NP5_180_5	NP5	180	5	NP5_5	26	387.403	39	0	0	1.75773	8.43669	NA	0	0
NP5_180_5	NP5	180	5	NP5_5	28	267.171	28	0	0	1.70607	11.0347	NA	0	0
NP5_180_5	NP5	180	5	NP5_5	36	337.882	36	0	0	1.66444	19.0146	NA	0	0
NP5_180_5	NP5	180	5	NP5_5	45	451.856	97	39	1	1.26634	45.004	6.72414	0.402062	0.0103093
NP5_180_5	NP5	180	5	NP5_5	46	415.658	48	0	0	1.52479	16.2064	NA	0	0
NP5_180_5	NP5	180	5	NP5_5	48	92.617	11	0	0	1.59686	34.3635	NA	0	0
NP5_180_5	NP5	180	5	NP5_5	50	580.429	132	0	0	0.749545	76.0929	NA	0	0
NP5_180_5	NP5	180	5	NP5_5	51	306.75	38	0	0	1.42941	34.9644	NA	0	0
NP5_180_5	NP5	180	5	NP5_5	52	67.866	17	0	0	0.731325	55.7345	NA	0	0
NP5_180_6	NP5	180	6	NP5_6	12	1069.75	987	750	19	0.304761	87.0406	6.80581	0.759878	0.0192503
NP5_180_6	NP5	180	6	NP5_6	24	424.414	54	4	0	1.37846	119.234	0.689655	0.0740741	0
NP5_180_6	NP5	180	6	NP5_6	34	479.761	70	0	0	1.18764	84.1212	NA	0	0
NP5_180_6	NP5	180	6	NP5_6	37	161.541	32	0	0	0.737308	50.954	NA	0	0
NP5_180_6	NP5	180	6	NP5_6	38	75.109	12	0	0	1.17724	113.729	NA	0	0
NP5_180_6	NP5	180	6	NP5_6	40	186.015	28	0	0	1.18785	49.7076	NA	0	0
NP5_180_6	NP5	180	6	NP5_6	46	316.164	43	0	0	1.29789	113.117	NA	0	0
NP5_180_6	NP5	180	6	NP5_6	47	431.775	60	0	0	1.24661	109.831	NA	0	0
NP5_180_7	NP5	180	7	NP5_7	3	357.846	54	0	0	1.15206	42.8686	NA	0	0
NP5_180_7	NP5	180	7	NP5_7	11	1068.26	195	4	0	0.965516	105.742	0.689655	0.0205128	0
NP5_180_7	NP5	180	7	NP5_7	14	127.463	25	0	0	0.915675	42.6244	NA	0	0
NP5_180_7	NP5	180	7	NP5_7	19	453.669	89	10	1	0.970305	96.4739	1.72414	0.11236	0.011236
NP5_180_7	NP5	180	7	NP5_7	22	225.233	34	0	0	1.17677	64.3774	NA	0	0
NP5_180_7	NP5	180	7	NP5_7	29	0	3	0	0	0	#DIV/0!	NA	0	0
NP5_180_7	NP5	180	7	NP5_7	30	574.52	83	0	0	1.17817	70.5767	NA	0	0
NP5_180_7	NP5	180	7	NP5_7	31	215.125	35	0	0	1.00816	61.8757	NA	0	0
NP5_180_7	NP5	180	7	NP5_7	35	538.817	72	0	0	1.30844	117.97	NA	0	0
NP5_180_7	NP5	180	7	NP5_7	46	336.14	48	0	0	1.22208	138.715	NA	0	0
NP5_180_7	NP5	180	7	NP5_7	53	526.175	82	0	0	1.12	75.0716	NA	0	0
NP5_180_7	NP5	180	7	NP5_7	70	435.262	60	0	0	1.25661	54.343	NA	0	0
NP5_180_7	NP5	180	7	NP5_7	71	481.428	65	0	0	1.29695	128.44	NA	0	0
NP5_180_7	NP5	180	7	NP5_7	74	415.273	62	0	0	1.17375	76.142	NA	0	0
NP5_180_7	NP5	180	7	NP5_7	88	388.944	58	0	0	1.17648	83.9474	NA	0	0
NP5_180_7	NP5	180	7	NP5_7	93	112.024	19	0	0	1.07302	44.1095	NA	0	0
NP5_180_7	NP5	180	7	NP5_7	96	214.989	30	0	0	1.27817	43.8925	NA	0	0
NP5_180_7	NP5	180	7	NP5_7	97	603.427	110	0	0	0.954495	91.4584	NA	0	0
NP5_180_7	NP5	180	7	NP5_7	98	608.414	84	0	0	1.2085	118.137	NA	0	0
NP5_180_8	NP5	180	8	NP5_8	2	542.835	982	942	4	0.328108	112.149	40.6034	0.959267	0.00407332
NP5_180_8	NP5	180	8	NP5_8	6	125.086	14	2	0	1.61099	51.5424	0.344828	0.142857	0
NP5_180_8	NP5	180	8	NP5_8	11	170.021	23	0	0	1.33245	56.0937	NA	0	0
NP5_180_8	NP5	180	8	NP5_8	19	954.129	299	40	1	0.609696	73.3326	6.89655	0.133779	0.00334448
NP5_180_8	NP5	180	8	NP5_8	32	645.563	98	0	0	1.14303	88.2712	NA	0	0
NP5_180_8	NP5	180	8	NP5_8	51	57.684	7	0	0	1.65759	102.11	NA	0	0
NP5_180_8	NP5	180	8	NP5_8	58	73.43	10	0	0	1.40672	104.637	NA	0	0
NP5_180_8	NP5	180	8	NP5_8	60	36	36	25	1	0.267241	150.599	4.31034	0.694444	0.0277778
NP5_180_8	NP5	180	8	NP5_8	73	4843.08	710	8	0	1.12444	135.535	1.37931	0.0112676	0
NP5_180_8	NP5	180	8	NP5_8	76	226.119	32	0	0	1.25763	106.306	NA	0	0
NP5_180_8	NP5	180	8	NP5_8	82	179.546	20	0	0	1.62926	98.024	NA	0	0
NP5_180_8	NP5	180	8	NP5_8	90	1206.56	150	0	0	1.39198	102.03	NA	0	0
NP5_180_9	NP5	180	9	NP5_9	1	70.486	7	0	0	2.02549	31.5209	NA	0	0
NP5_180_9	NP5	180	9	NP5_9	6	140.602	17	0	0	1.51509	6.92443	NA	0	0
NP5_180_9	NP5	180	9	NP5_9	9	180.134	22	0	0	1.47893	98.5991	NA	0	0
NP5_180_9	NP5	180	9	NP5_9	12	270.237	34	0	0	1.4119	65.7164	NA	0	0
NP5_180_9	NP5	180	9	NP5_9	21	454	53	0	0	1.50531	52.1864	NA	0	0
NP5_180_9	NP5	180	9	NP5_9	25	327.933	40	0	0	1.44975	76.4778	NA	0	0
NP5_180_9	NP5	180	9	NP5_9	31	168.893	190	154	4	0.195823	78.6732	6.63793	0.810526	0.0210526
NP5_180_9	NP5	180	9	NP5_9	38	442.694	65	1	0	1.18416	96.79	0.172414	0.0153846	0
NP5_270_1	NP5	270	1	NP5_1	2	4542.77	546	53	0	1.45872	130.724	9.13793	0.0970696	0
NP5_270_2	NP5	270	2	NP5_2	2	599.278	80	0	0	1.24304	41.2978	NA	0	0
NP5_270_2	NP5	270	2	NP5_2	3	186.59	42	0	0	0.784651	24.5247	NA	0	0
NP5_270_2	NP5	270	2	NP5_2	4	520.315	264	84	1	0.394332	135.658	14.4828	0.318182	0.00378788
NP5_270_2	NP5	270	2	NP5_2	10	226.512	38	0	0	1.01422	66.1975	NA	0	0
NP5_270_2	NP5	270	2	NP5_2	11	152.571	21	0	0	1.31526	45.3149	NA	0	0
NP5_270_2	NP5	270	2	NP5_2	16	150.001	11	0	0	2.42778	30.4712	NA	0	0
NP5_270_2	NP5	270	2	NP5_2	17	252.779	31	0	0	1.40224	50.2472	NA	0	0
NP5_270_2	NP5	270	2	NP5_2	18	186.788	24	0	0	1.40022	81.9382	NA	0	0
NP5_270_2	NP5	270	2	NP5_2	21	158.888	28	0	0	0.976277	49.5087	NA	0	0
NP5_270_2	NP5	270	2	NP5_2	22	133.41	17	0	0	1.4376	98.8563	NA	0	0
NP5_270_2	NP5	270	2	NP5_2	26	272.651	46	0	0	1.04464	75.8125	NA	0	0
NP5_270_2	NP5	270	2	NP5_2	27	152.452	20	0	0	1.3834	94.1607	NA	0	0
NP5_270_2	NP5	270	2	NP5_2	28	146.209	31	0	0	0.787707	141.568	NA	0	0
NP5_270_2	NP5	270	2	NP5_2	29	76.869	16	0	0	0.860552	98.8398	NA	0	0
NP5_270_2	NP5	270	2	NP5_2	30	90.285	14	0	0	1.19741	57.2343	NA	0	0
NP5_270_2	NP5	270	2	NP5_2	35	21	4	0	0	0.58431	127.279	NA	0	0
NP5_270_2	NP5	270	2	NP5_2	37	218.354	36	0	0	1.07563	81.4376	NA	0	0
NP5_270_2	NP5	270	2	NP5_2	38	80	15	0	0	0.880542	140.712	NA	0	0
NP5_270_2	NP5	270	2	NP5_2	39	585.46	300	119	4	0.450282	128.872	5.12931	0.396667	0.0133333
NP5_270_2	NP5	270	2	NP5_2	41	172.503	27	2	0	1.10949	86.9721	0.344828	0.0740741	0
NP5_270_2	NP5	270	2	NP5_2	52	181.053	33	0	0	0.975512	69.7431	NA	0	0
NP5_270_2	NP5	270	2	NP5_2	54	625.185	494	310	8	0.411363	83.3358	6.68103	0.62753	0.0161943
NP5_270_2	NP5	270	2	NP5_2	59	169.025	27	1	0	1.12431	120.408	0.172414	0.037037	0
NP5_270_2	NP5	270	2	NP5_2	60	1207.79	644	424	6	0.76779	88.2731	12.1839	0.658385	0.00931677
NP5_270_2	NP5	270	2	NP5_2	66	341.398	178	84	3	0.436787	146.112	4.82759	0.47191	0.0168539
NP5_270_2	NP5	270	2	NP5_2	68	125.361	20	0	0	1.13759	119.146	NA	0	0
NP5_270_2	NP5	270	2	NP5_2	73	0	2	0	0	0	#DIV/0!	NA	0	0
NP5_270_2	NP5	270	2	NP5_2	81	163.686	30	0	0	0.948484	64.0815	NA	0	0
NP5_270_2	NP5	270	2	NP5_2	82	164.336	29	0	0	1.01195	93.9462	NA	0	0
NP5_270_2	NP5	270	2	NP5_2	83	129.852	22	0	0	1.06612	98.5713	NA	0	0
NP5_270_3	NP5	270	3	NP5_3	1	49.896	15	0	0	0.614483	79.9798	NA	0	0
NP5_270_3	NP5	270	3	NP5_3	4	349.21	53	0	0	1.14204	44.4735	NA	0	0
NP5_270_3	NP5	270	3	NP5_3	25	274.949	38	0	0	1.14834	79.9951	NA	0	0
NP5_270_3	NP5	270	3	NP5_3	27	1314.87	163	0	0	1.39781	102.76	NA	0	0
NP5_270_3	NP5	270	3	NP5_3	29	289.292	34	0	0	1.48459	107.354	NA	0	0
NP5_270_3	NP5	270	3	NP5_3	33	460.493	66	0	0	1.21616	112.018	NA	0	0
NP5_270_3	NP5	270	3	NP5_3	35	224.935	24	0	0	1.66742	127.896	NA	0	0
NP5_270_3	NP5	270	3	NP5_3	41	9.475	3	0	0	0.272241	#DIV/0!	NA	0	0
NP5_270_3	NP5	270	3	NP5_3	42	504.099	65	0	0	1.35533	101.883	NA	0	0
NP5_270_3	NP5	270	3	NP5_3	46	398.795	94	0	0	0.713719	100.235	NA	0	0
NP5_270_3	NP5	270	3	NP5_3	57	2158.42	310	18	1	1.25239	116.176	3.10345	0.0580645	0.00322581
NP5_270_3	NP5	270	3	NP5_3	58	273.749	46	0	0	1.04885	77.0479	NA	0	0
NP5_270_3	NP5	270	3	NP5_3	59	196.23	29	0	0	1.18174	73.8056	NA	0	0
NP5_270_4	NP5	270	4	NP5_4	2	800.976	992	860	9	0.34644	115.177	16.4751	0.866935	0.00907258
NP5_270_4	NP5	270	4	NP5_4	6	374.18	56	2	0	1.19123	30.1565	0.344828	0.0357143	0
NP5_270_4	NP5	270	4	NP5_4	19	674.338	97	0	0	1.2111	121.048	NA	0	0
NP5_270_4	NP5	270	4	NP5_4	26	1948.68	999	342	13	0.407777	121.439	4.53581	0.342342	0.013013
NP5_270_4	NP5	270	4	NP5_4	34	220.287	36	0	0	1.08515	134.584	NA	0	0
NP5_270_4	NP5	270	4	NP5_4	44	728.151	114	12	1	1.17597	90.2818	2.06897	0.105263	0.00877193
NP5_270_4	NP5	270	4	NP5_4	53	303.905	44	0	0	1.20437	118.522	NA	0	0
NP5_270_4	NP5	270	4	NP5_4	69	447.058	68	0	0	1.15043	108.804	NA	0	0
NP5_270_4	NP5	270	4	NP5_4	72	790.728	109	0	0	1.26234	106.733	NA	0	0
NP5_270_4	NP5	270	4	NP5_4	76	43	88	80	1	0.103448	146.969	13.7931	0.909091	0.0113636
NP5_270_4	NP5	270	4	NP5_4	82	313.09	50	0	0	1.08758	126.512	NA	0	0
NP5_270_4	NP5	270	4	NP5_4	90	186.406	30	0	0	1.10823	126.504	NA	0	0
NP5_270_4	NP5	270	4	NP5_4	93	1250.88	448	139	2	0.666709	105.895	11.9828	0.310268	0.00446429
NP5_270_4	NP5	270	4	NP5_4	97	548.37	192	72	1	0.66634	114.138	12.4138	0.375	0.00520833
NP5_270_5	NP5	270	5	NP5_5	12	767.561	132	16	1	1.11066	66.6931	2.75862	0.121212	0.00757576
NP5_270_5	NP5	270	5	NP5_5	14	135.892	19	0	0	1.30164	92.8744	NA	0	0
NP5_270_5	NP5	270	5	NP5_5	19	315.555	42	0	0	1.29333	99.4236	NA	0	0
NP5_270_5	NP5	270	5	NP5_5	27	327.447	68	17	1	1.04509	108.44	2.93103	0.25	0.0147059
NP5_270_5	NP5	270	5	NP5_5	29	403.698	59	0	0	1.18757	89.2792	NA	0	0
NP5_270_5	NP5	270	5	NP5_5	36	311.457	42	0	0	1.28872	121.111	NA	0	0
NP5_270_5	NP5	270	5	NP5_5	42	320.717	370	312	6	0.223657	71.753	8.96552	0.843243	0.0162162
NP5_270_5	NP5	270	5	NP5_5	52	596.124	88	2	0	1.14653	108.886	0.344828	0.0227273	0
NP5_270_5	NP5	270	5	NP5_5	53	323.589	47	0	0	1.21285	103.652	NA	0	0
NP5_270_6	NP5	270	6	NP5_6	4	905.741	155	0	0	0.992678	93.2015	NA	0	0
NP5_270_6	NP5	270	6	NP5_6	23	513.25	106	0	0	0.806433	88.2601	NA	0	0
NP5_270_6	NP5	270	6	NP5_6	26	554.684	397	267	8	0.349747	75.0935	5.75431	0.672544	0.0201511
NP5_270_6	NP5	270	6	NP5_6	39	369.261	57	0	0	1.08774	70.9268	NA	0	0
NP5_270_6	NP5	270	6	NP5_6	44	265.052	35	0	0	1.18315	81.9573	NA	0	0
NP5_270_6	NP5	270	6	NP5_6	48	112.549	13	0	0	1.33996	121.89	NA	0	0
NP5_270_6	NP5	270	6	NP5_6	56	71.211	11	0	0	1.22779	142.419	NA	0	0
NP5_270_6	NP5	270	6	NP5_6	62	335.967	102	66	3	0.621103	150.191	3.7931	0.647059	0.0294118
NP5_270_6	NP5	270	6	NP5_6	67	1483.71	253	0	0	0.996572	67.8181	NA	0	0
NP5_270_6	NP5	270	6	NP5_6	72	248.63	34	0	0	1.28855	108.142	NA	0	0
NP5_270_6	NP5	270	6	NP5_6	74	746.321	196	49	2	0.770429	107.132	4.22414	0.25	0.0102041
NP5_270_6	NP5	270	6	NP5_6	86	402.639	61	0	0	1.15701	117.759	NA	0	0
NP5_270_6	NP5	270	6	NP5_6	89	480.181	128	0	0	0.651888	71.2493	NA	0	0
NP5_270_6	NP5	270	6	NP5_6	90	176.684	64	14	0	0.413508	87.3728	2.41379	0.21875	0
NP5_270_6	NP5	270	6	NP5_6	93	656.67	232	113	4	0.795508	71.3757	4.87069	0.487069	0.0172414
NP5_270_7	NP5	270	7	NP5_7	2	390.078	223	128	2	0.460009	71.7507	11.0345	0.573991	0.00896861
NP5_270_7	NP5	270	7	NP5_7	7	97.016	12	0	0	1.52063	29.7998	NA	0	0
NP5_270_7	NP5	270	7	NP5_7	10	203.142	26	0	0	1.40097	26.9064	NA	0	0
NP5_270_7	NP5	270	7	NP5_7	24	139.86	52	0	0	0.471126	128.752	NA	0	0
NP5_270_7	NP5	270	7	NP5_7	34	227.976	39	0	0	1.02758	68.9971	NA	0	0
NP5_270_7	NP5	270	7	NP5_7	35	1950.49	295	0	0	1.14033	64.3567	NA	0	0
NP5_270_7	NP5	270	7	NP5_7	36	336.894	49	0	0	1.2101	101.737	NA	0	0
NP5_270_7	NP5	270	7	NP5_7	38	592.96	110	0	0	0.937937	95.0108	NA	0	0
NP5_270_7	NP5	270	7	NP5_7	42	510.332	86	0	0	1.03515	106.488	NA	0	0
NP5_270_8	NP5	270	8	NP5_8	2	66	16	0	0	0.674333	120	NA	0	0
NP5_270_8	NP5	270	8	NP5_8	3	406.394	329	207	11	0.258601	56.4631	3.24451	0.629179	0.0334347
NP5_270_8	NP5	270	8	NP5_8	23	457.635	63	0	0	1.2218	114.563	NA	0	0
NP5_270_8	NP5	270	8	NP5_8	33	571.584	89	0	0	1.11987	105.572	NA	0	0
NP5_270_8	NP5	270	8	NP5_8	38	2260.45	354	56	1	1.28007	123.331	9.65517	0.158192	0.00282486
NP5_270_8	NP5	270	8	NP5_8	50	402.708	56	0	0	1.2624	102.454	NA	0	0
NP5_270_8	NP5	270	8	NP5_8	67	969.569	253	86	2	0.954412	99.4608	7.41379	0.339921	0.00790514
NP5_270_8	NP5	270	8	NP5_8	81	578.565	83	0	0	1.21649	132.005	NA	0	0
NP5_270_8	NP5	270	8	NP5_8	82	87.124	14	0	0	1.10908	129.509	NA	0	0
NP5_270_8	NP5	270	8	NP5_8	89	351.393	53	0	0	1.16509	96.7718	NA	0	0
NP5_270_8	NP5	270	8	NP5_8	99	56.224	8	0	0	1.31096	146.244	NA	0	0
NP5_270_8	NP5	270	8	NP5_8	101	412.391	54	0	0	1.34154	132.575	NA	0	0
NP5_270_9	NP5	270	9	NP5_9	1	1449.38	998	545	8	0.376939	120.449	11.7457	0.546092	0.00801603
NP5_270_9	NP5	270	9	NP5_9	7	99.04	14	0	0	1.3135	27.5117	NA	0	0
NP5_270_9	NP5	270	9	NP5_9	22	882.496	137	0	0	1.08221	114.234	NA	0	0
NP5_270_9	NP5	270	9	NP5_9	29	213.666	44	7	0	0.965833	112.294	1.2069	0.159091	0
NP5_270_9	NP5	270	9	NP5_9	30	17	15	9	0	0.0646552	#DIV/0!	1.55172	0.6	0
NP5_360_1	NP5	360	1	NP5_1	10	187.839	34	2	0	1.02246	109.744	0.344828	0.0588235	0
NP5_360_1	NP5	360	1	NP5_1	21	673.455	140	26	1	0.991419	111.462	4.48276	0.185714	0.00714286
NP5_360_1	NP5	360	1	NP5_1	26	386.769	412	296	6	0.269213	67.9475	8.50575	0.718447	0.0145631
NP5_360_1	NP5	360	1	NP5_1	30	483.642	69	1	0	1.23428	126.631	0.172414	0.0144928	0
NP5_360_1	NP5	360	1	NP5_1	48	91.513	14	0	0	1.20707	159.546	NA	0	0
NP5_360_2	NP5	360	2	NP5_2	1	558.593	132	0	0	0.735187	66.969	NA	0	0
NP5_360_2	NP5	360	2	NP5_2	2	30.523	7	0	0	0.877098	41.5399	NA	0	0
NP5_360_2	NP5	360	2	NP5_2	4	567.186	982	936	5	0.404264	105.178	32.2759	0.953157	0.00509165
NP5_360_2	NP5	360	2	NP5_2	23	497.331	70	0	0	1.22543	104.29	NA	0	0
NP5_360_2	NP5	360	2	NP5_2	27	647.785	94	0	0	1.20093	113.544	NA	0	0
NP5_360_2	NP5	360	2	NP5_2	30	571.04	76	0	0	1.31273	120.427	NA	0	0
NP5_360_3	NP5	360	3	NP5_3	1	1088.33	999	701	4	0.376447	80.3577	30.2155	0.701702	0.004004
NP5_360_3	NP5	360	3	NP5_3	6	165.627	28	2	0	1.04581	24.8429	0.344828	0.0714286	0
NP5_360_3	NP5	360	3	NP5_3	10	134.861	22	0	0	1.10722	31.3009	NA	0	0
NP5_360_3	NP5	360	3	NP5_3	20	480.592	73	0	0	1.13628	122.745	NA	0	0
NP5_360_4	NP5	360	4	NP5_4	1	670.314	371	160	7	0.400415	88.4187	3.94089	0.431267	0.0188679
NP5_360_4	NP5	360	4	NP5_4	19	436.254	91	0	0	0.835732	139.977	NA	0	0
NP5_360_4	NP5	360	4	NP5_4	21	429.057	75	0	0	0.999676	75.4665	NA	0	0
NP5_360_4	NP5	360	4	NP5_4	26	260.353	40	0	0	1.15099	63.6757	NA	0	0
NP5_360_5	NP5	360	5	NP5_5	3	183.977	31	0	0	1.04585	102.285	NA	0	0
NP5_360_5	NP5	360	5	NP5_5	6	140.066	24	0	0	1.01621	94.1066	NA	0	0
NP5_360_5	NP5	360	5	NP5_5	7	178.982	32	0	0	0.995451	100.156	NA	0	0
NP5_360_6	NP5	360	6	NP5_6	2	428.683	418	350	8	0.200594	73.8326	7.5431	0.837321	0.0191388
NP5_360_6	NP5	360	6	NP5_6	3	414.858	185	8	0	0.348563	122.449	1.37931	0.0432432	0
NP5_360_6	NP5	360	6	NP5_6	12	432.185	102	0	0	0.733431	85.5542	NA	0	0
NP5_360_6	NP5	360	6	NP5_6	13	1868.67	334	0	0	0.952722	119.612	NA	0	0
NP5_360_6	NP5	360	6	NP5_6	25	80	9	0	0	1.48168	146.969	NA	0	0
NP5_360_6	NP5	360	6	NP5_6	26	990.746	186	15	1	0.972787	108.064	2.58621	0.0806452	0.00537634
NP5_360_6	NP5	360	6	NP5_6	30	348.013	151	64	1	0.646838	124.443	11.0345	0.423841	0.00662252
NP5_360_7	NP5	360	7	NP5_7	3	34.092	7	2	0	0.950647	60.679	0.344828	0.285714	0
NP5_360_7	NP5	360	7	NP5_7	15	330.695	48	0	0	1.21313	59.7321	NA	0	0
NP5_360_7	NP5	360	7	NP5_7	21	636.868	244	79	2	0.522555	91.8327	6.81034	0.32377	0.00819672
NP5_360_7	NP5	360	7	NP5_7	23	121.604	24	0	0	0.911589	112.467	NA	0	0
NP5_360_7	NP5	360	7	NP5_7	25	158.933	27	0	0	1.05393	114.585	NA	0	0
NP5_360_7	NP5	360	7	NP5_7	32	160.887	24	0	0	1.20604	85.5588	NA	0	0
NP5_360_7	NP5	360	7	NP5_7	41	569.929	143	0	0	0.685521	125.451	NA	0	0
NP5_360_7	NP5	360	7	NP5_7	43	515.64	98	0	0	0.91653	78.139	NA	0	0
NP5_360_8	NP5	360	8	NP5_8	6	161.908	29	0	0	0.983073	50.873	NA	0	0
NP5_360_8	NP5	360	8	NP5_8	8	129.621	21	0	0	1.11741	72.9396	NA	0	0
NP5_360_8	NP5	360	8	NP5_8	11	573.059	99	0	0	1.00556	116.778	NA	0	0
NP5_360_8	NP5	360	8	NP5_8	18	486.778	96	16	1	1.01214	120.244	2.75862	0.166667	0.0104167
NP5_360_8	NP5	360	8	NP5_8	27	217.622	31	0	0	1.23057	115.001	NA	0	0
NP5_360_9	NP5	360	9	NP5_9	3	316.874	266	197	5	0.260981	76.8294	6.7931	0.740602	0.018797
NP5_360_9	NP5	360	9	NP5_9	4	375.45	104	7	0	0.64717	113.025	1.2069	0.0673077	0
NP5_360_9	NP5	360	9	NP5_9	8	341.094	94	18	1	0.702924	82.079	3.10345	0.191489	0.0106383
NP5_360_9	NP5	360	9	NP5_9	10	272.727	75	1	0	0.589263	114.861	0.172414	0.0133333	0
NP5_360_9	NP5	360	9	NP5_9	23	433.852	547	473	5	0.395416	101.149	16.3103	0.864717	0.00914077
NP5_360_9	NP5	360	9	NP5_9	28	252.629	183	150	4	0.377775	83.7513	6.46552	0.819672	0.0218579
NP1_0_1	NP1	0	1	NP1_1	1	484.166	274	139	3	0.510019	145.87	7.98851	0.507299	0.0109489
NP1_0_1	NP1	0	1	NP1_1	4	154.585	28	0	0	0.958391	118.693	NA	0	0
NP1_0_1	NP1	0	1	NP1_1	69	415.505	51	0	0	1.41724	98.1874	NA	0	0
NP1_0_1	NP1	0	1	NP1_1	99	281.835	33	0	0	1.51852	89.943	NA	0	0
NP1_0_1	NP1	0	1	NP1_1	122	515.613	63	0	0	1.43385	91.518	NA	0	0
NP1_0_1	NP1	0	1	NP1_1	126	574.479	149	63	1	1.07284	110.68	10.8621	0.422819	0.00671141
NP1_0_1	NP1	0	1	NP1_1	136	4882.91	722	175	2	1.50467	102.576	15.0862	0.242382	0.00277008
NP1_0_1	NP1	0	1	NP1_1	140	304.537	41	0	0	1.31265	124.983	NA	0	0
NP1_0_1	NP1	0	1	NP1_1	156	705.011	170	67	1	1.13191	108.454	11.5517	0.394118	0.00588235
NP1_0_1	NP1	0	1	NP1_1	160	495.48	64	0	0	1.35599	119.565	NA	0	0
NP1_0_1	NP1	0	1	NP1_1	162	653	97	0	0	1.17277	107.627	NA	0	0
NP1_0_1	NP1	0	1	NP1_1	163	185.562	35	0	0	0.940989	108.885	NA	0	0
NP1_0_2	NP1	0	2	NP1_2	1	549.745	999	968	4	0.244598	81.4621	41.7241	0.968969	0.004004
NP1_0_2	NP1	0	2	NP1_2	3	58.455	11	2	0	0.912651	136.165	0.344828	0.181818	0
NP1_0_2	NP1	0	2	NP1_2	7	140.485	17	0	0	1.51385	88.634	NA	0	0
NP1_0_2	NP1	0	2	NP1_2	22	704.607	316	184	1	0.876585	120.032	31.7241	0.582278	0.00316456
NP1_0_2	NP1	0	2	NP1_2	27	577.048	302	218	1	1.08102	116.284	37.5862	0.721854	0.00331126
NP1_0_2	NP1	0	2	NP1_2	31	465.172	67	0	0	1.21519	108.542	NA	0	0
NP1_0_2	NP1	0	2	NP1_2	38	387.394	53	0	0	1.28447	93.8103	NA	0	0
NP1_0_2	NP1	0	2	NP1_2	40	621.625	326	234	1	1.05835	107.998	40.3448	0.717791	0.00306748
NP1_0_2	NP1	0	2	NP1_2	45	179.971	147	122	2	0.793491	115.402	10.5172	0.829932	0.0136054
NP1_0_2	NP1	0	2	NP1_2	48	270.183	36	0	0	1.33095	101.291	NA	0	0
NP1_0_2	NP1	0	2	NP1_2	52	212.596	32	0	0	1.1824	115.371	NA	0	0
NP1_0_3	NP1	0	3	NP1_3	3	57.607	10	0	0	0.98864	114.236	NA	0	0
NP1_0_3	NP1	0	3	NP1_3	4	150.165	326	304	1	0.733194	120.101	52.4138	0.932515	0.00306748
NP1_0_3	NP1	0	3	NP1_3	12	291.66	41	0	0	1.25714	115.006	NA	0	0
NP1_0_3	NP1	0	3	NP1_3	13	48.855	9	0	0	1.05293	107.349	NA	0	0
NP1_0_3	NP1	0	3	NP1_3	15	175.205	24	0	0	1.31337	113.142	NA	0	0
NP1_0_3	NP1	0	3	NP1_3	17	660.184	96	0	0	1.19815	96.0812	NA	0	0
NP1_0_3	NP1	0	3	NP1_3	21	235.076	28	0	0	1.46331	101.563	NA	0	0
NP1_0_3	NP1	0	3	NP1_3	32	509.865	80	0	0	1.11276	120.572	NA	0	0
NP1_0_3	NP1	0	3	NP1_3	35	274.501	43	0	0	1.12685	122.25	NA	0	0
NP1_0_3	NP1	0	3	NP1_3	37	203.313	28	0	0	1.2983	121.132	NA	0	0
NP1_0_4	NP1	0	4	NP1_4	8	108.128	15	0	0	1.33163	120.93	NA	0	0
NP1_0_4	NP1	0	4	NP1_4	15	577.364	240	154	1	1.05886	106.78	26.5517	0.641667	0.00416667
NP1_0_4	NP1	0	4	NP1_4	20	470.481	55	0	0	1.50217	76.8433	NA	0	0
NP1_0_4	NP1	0	4	NP1_4	24	1330.94	171	0	0	1.34984	80.9012	NA	0	0
NP1_0_4	NP1	0	4	NP1_4	25	594.71	74	0	0	1.40461	77.3859	NA	0	0
NP1_0_4	NP1	0	4	NP1_4	31	510.011	61	0	0	1.46268	76.369	NA	0	0
NP1_0_4	NP1	0	4	NP1_4	34	562.488	83	0	0	1.18269	92.9469	NA	0	0
NP1_0_4	NP1	0	4	NP1_4	39	592.699	80	0	0	1.29355	95.3619	NA	0	0
NP1_0_5	NP1	0	5	NP1_5	4	109.545	16	0	0	1.25915	111.212	NA	0	0
NP1_0_5	NP1	0	5	NP1_5	6	149.403	26	0	0	1.03038	108.362	NA	0	0
NP1_0_5	NP1	0	5	NP1_5	8	533.986	149	70	1	1.08548	104.194	12.069	0.469799	0.00671141
NP1_0_5	NP1	0	5	NP1_5	11	139.531	24	0	0	1.04594	130.343	NA	0	0
NP1_0_5	NP1	0	5	NP1_5	13	852.229	765	621	3	0.714219	106.387	35.6897	0.811765	0.00392157
NP1_0_5	NP1	0	5	NP1_5	21	301.88	38	0	0	1.40671	101.214	NA	0	0
NP1_0_6	NP1	0	6	NP1_6	6	150.244	97	73	1	0.886919	135.442	12.5862	0.752577	0.0103093
NP1_0_6	NP1	0	6	NP1_6	20	94.727	13	0	0	1.36102	103.33	NA	0	0
NP1_0_6	NP1	0	6	NP1_6	24	462.829	58	0	0	1.39997	89.7788	NA	0	0
NP1_0_6	NP1	0	6	NP1_6	25	131.157	215	194	1	0.65319	99.0929	33.4483	0.902326	0.00465116
NP1_0_6	NP1	0	6	NP1_6	36	624.34	87	0	0	1.25035	117.978	NA	0	0
NP1_0_6	NP1	0	6	NP1_6	38	494.147	66	0	0	1.31074	112.164	NA	0	0
NP1_0_6	NP1	0	6	NP1_6	46	651.251	333	193	3	0.671413	116.474	11.092	0.57958	0.00900901
NP1_0_6	NP1	0	6	NP1_6	65	423.928	484	414	2	0.801387	105.703	35.6897	0.855372	0.00413223
NP1_0_6	NP1	0	6	NP1_6	67	612.55	178	98	1	1.20959	102.488	16.8966	0.550562	0.00561798
NP1_0_6	NP1	0	6	NP1_6	74	168.256	368	346	1	0.775041	125.932	59.6552	0.940217	0.00271739
NP1_0_6	NP1	0	6	NP1_6	92	635.751	308	161	1	0.646029	120.294	27.7586	0.522727	0.00324675
NP1_0_6	NP1	0	6	NP1_6	99	246.355	34	2	0	1.28412	104.513	0.344828	0.0588235	0
NP1_0_6	NP1	0	6	NP1_6	100	1567.56	667	326	3	0.707749	101.132	18.7356	0.488756	0.00449775
NP1_0_7	NP1	0	7	NP1_7	16	369.31	46	0	0	1.41498	104.383	NA	0	0
NP1_0_7	NP1	0	7	NP1_7	18	355.027	45	0	0	1.39118	105.006	NA	0	0
NP1_0_7	NP1	0	7	NP1_7	20	375.055	50	0	0	1.31968	66.1161	NA	0	0
NP1_0_7	NP1	0	7	NP1_7	41	1032.92	215	70	2	1.17754	105.872	6.03448	0.325581	0.00930233
NP1_0_7	NP1	0	7	NP1_7	44	357.404	250	201	1	1.02017	108.847	34.6552	0.804	0.004
NP1_0_7	NP1	0	7	NP1_7	51	391.212	160	97	2	0.901646	119.635	8.36207	0.60625	0.0125
NP1_0_7	NP1	0	7	NP1_7	58	267.747	42	2	0	1.1262	118.886	0.344828	0.047619	0
NP1_0_7	NP1	0	7	NP1_7	69	79.118	164	149	1	0.654163	94.8134	25.6897	0.908537	0.00609756
NP1_0_7	NP1	0	7	NP1_7	71	656.326	398	318	1	1.16513	106.941	54.8276	0.798995	0.00251256
NP1_0_7	NP1	0	7	NP1_7	80	26.009	999	992	1	0	#DIV/0!	171.034	0.992993	0.001001
NP1_0_7	NP1	0	7	NP1_7	81	104.26	21	3	0	0.891978	92.7694	0.517241	0.142857	0
NP1_0_7	NP1	0	7	NP1_7	89	534.87	288	204	2	0.977233	110.983	17.5862	0.708333	0.00694444
NP1_0_7	NP1	0	7	NP1_7	94	638.847	83	0	0	1.34325	99.0473	NA	0	0
NP1_0_7	NP1	0	7	NP1_7	97	296.798	29	0	0	1.07752	43.2956	NA	0	0
NP1_0_7	NP1	0	7	NP1_7	98	440.54	64	0	0	1.20564	91.6714	NA	0	0
NP1_0_7	NP1	0	7	NP1_7	102	158.537	28	0	0	1.01238	131.752	NA	0	0
NP1_0_7	NP1	0	7	NP1_7	108	93.839	10	0	0	1.39554	27.2996	NA	0	0
NP1_0_7	NP1	0	7	NP1_7	114	155.189	25	0	0	1.11486	83.8317	NA	0	0
NP1_0_7	NP1	0	7	NP1_7	117	929.608	259	135	1	1.19982	92.9875	23.2759	0.521236	0.003861
NP1_0_7	NP1	0	7	NP1_7	121	321.496	69	25	1	1.12765	107.571	4.31034	0.362319	0.0144928
NP1_0_7	NP1	0	7	NP1_7	128	657.676	160	49	1	0.971445	89.5331	8.44828	0.30625	0.00625
NP1_0_8	NP1	0	8	NP1_8	7	153.261	15	0	0	1.88745	99.7522	NA	0	0
NP1_0_8	NP1	0	8	NP1_8	30	683.518	79	0	0	1.51086	71.393	NA	0	0
NP1_0_8	NP1	0	8	NP1_8	36	647.562	70	0	0	1.61809	60.7578	NA	0	0
NP1_0_8	NP1	0	8	NP1_8	40	570.092	80	0	0	1.2442	104.58	NA	0	0
NP1_0_8	NP1	0	8	NP1_8	44	280.041	33	0	0	1.46496	89.0506	NA	0	0
NP1_0_8	NP1	0	8	NP1_8	48	144.038	16	0	0	1.65561	131.941	NA	0	0
NP1_0_8	NP1	0	8	NP1_8	53	277.375	33	0	0	1.49448	104.813	NA	0	0
NP1_0_8	NP1	0	8	NP1_8	58	382.996	44	0	0	1.53567	74.1466	NA	0	0
NP1_0_8	NP1	0	8	NP1_8	62	108.143	13	0	0	1.55376	100.901	NA	0	0
NP1_0_8	NP1	0	8	NP1_8	64	159.087	18	0	0	1.61345	94.9982	NA	0	0
NP1_0_8	NP1	0	8	NP1_8	67	361.496	47	0	0	1.33743	96.6108	NA	0	0
NP1_0_8	NP1	0	8	NP1_8	76	100.71	30	11	1	0.924741	132.329	1.89655	0.366667	0.0333333
NP1_0_8	NP1	0	8	NP1_8	84	467.101	60	2	0	1.36757	96.2964	0.344828	0.0333333	0
NP1_0_8	NP1	0	8	NP1_8	91	592.723	74	0	0	1.39991	101.524	NA	0	0
NP1_0_8	NP1	0	8	NP1_8	99	272.318	28	0	0	1.68785	92.6549	NA	0	0
NP1_0_8	NP1	0	8	NP1_8	101	494.544	478	397	2	0.826011	122.024	34.2241	0.830544	0.0041841
NP1_0_8	NP1	0	8	NP1_8	109	113.67	15	0	0	1.39988	111.323	NA	0	0
NP1_0_8	NP1	0	8	NP1_8	121	229.314	28	0	0	1.46434	98.1369	NA	0	0
NP1_0_8	NP1	0	8	NP1_8	126	443.535	109	38	1	1.02994	101.657	6.55172	0.348624	0.00917431
NP1_0_8	NP1	0	8	NP1_8	129	668.619	86	0	0	1.35623	107.281	NA	0	0
NP1_0_8	NP1	0	8	NP1_8	137	622.944	79	0	0	1.37698	112.261	NA	0	0
NP1_0_8	NP1	0	8	NP1_8	142	403.453	54	0	0	1.31247	89.7802	NA	0	0
NP1_0_8	NP1	0	8	NP1_8	159	792.863	120	24	1	1.34272	110.363	4.13793	0.2	0.00833333
NP1_0_8	NP1	0	8	NP1_8	164	540.525	219	135	1	1.00227	102.535	23.2759	0.616438	0.00456621
NP1_0_8	NP1	0	8	NP1_8	173	731.22	84	0	0	1.51895	107.639	NA	0	0
NP1_0_8	NP1	0	8	NP1_8	178	51.313	8	0	0	1.26387	131.801	NA	0	0
NP1_0_8	NP1	0	8	NP1_8	179	617.921	81	0	0	1.33172	102.188	NA	0	0
NP1_0_8	NP1	0	8	NP1_8	188	98.259	14	0	0	1.30316	104.892	NA	0	0
NP1_0_8	NP1	0	8	NP1_8	189	190.007	27	0	0	1.25336	95.3705	NA	0	0
NP1_0_8	NP1	0	8	NP1_8	190	412.582	107	49	1	1.11851	117.458	8.44828	0.457944	0.00934579
NP1_0_8	NP1	0	8	NP1_8	191	714.922	330	221	1	0.949523	109.943	38.1034	0.669697	0.0030303
NP1_0_8	NP1	0	8	NP1_8	185	469.626	57	0	0	1.44589	83.0559	NA	0	0
NP1_0_8	NP1	0	8	NP1_8	192	113.331	18	0	0	1.1494	82.9975	NA	0	0
NP1_0_9	NP1	0	9	NP1_9	5	342.418	125	67	1	0.874129	76.7973	11.5517	0.536	0.008
NP1_0_9	NP1	0	9	NP1_9	6	519.075	137	58	1	1.06704	109.492	10	0.423358	0.00729927
NP1_0_9	NP1	0	9	NP1_9	8	107.13	33	20	1	0.978376	123.058	3.44828	0.606061	0.030303
NP1_0_9	NP1	0	9	NP1_9	17	336.919	42	0	0	1.41682	103.145	NA	0	0
NP1_0_9	NP1	0	9	NP1_9	20	154.802	18	0	0	1.47872	99.8067	NA	0	0
NP1_0_9	NP1	0	9	NP1_9	24	293.977	34	0	0	1.53592	109.752	NA	0	0
NP1_0_9	NP1	0	9	NP1_9	37	410.251	53	0	0	1.36025	94.6768	NA	0	0
NP1_0_9	NP1	0	9	NP1_9	46	507.385	61	0	0	1.45801	106.21	NA	0	0
NP1_0_9	NP1	0	9	NP1_9	48	572.141	79	0	0	1.26026	94.7425	NA	0	0
NP1_0_9	NP1	0	9	NP1_9	51	488.876	204	101	1	0.746342	109.08	17.4138	0.495098	0.00490196
NP1_0_9	NP1	0	9	NP1_9	61	205.59	27	0	0	1.36334	88.1714	NA	0	0
NP1_0_9	NP1	0	9	NP1_9	63	512.61	64	0	0	1.40287	83.8999	NA	0	0
NP1_0_9	NP1	0	9	NP1_9	80	642.822	334	236	1	1.09486	107.046	40.6897	0.706587	0.00299401
NP1_0_9	NP1	0	9	NP1_9	81	344.399	151	97	2	1.22248	79.6417	8.36207	0.642384	0.013245
NP1_0_9	NP1	0	9	NP1_9	82	76.005	12	0	0	1.19127	98.0042	NA	0	0
NP1_0_9	NP1	0	9	NP1_9	83	119.049	62	15	1	0.396428	110.779	2.58621	0.241935	0.016129
NP1_0_9	NP1	0	9	NP1_9	84	608.006	68	0	0	1.56461	96.7989	NA	0	0
NP1_0_9	NP1	0	9	NP1_9	89	76.928	12	0	0	1.20577	96.0149	NA	0	0
NP1_0_9	NP1	0	9	NP1_9	90	149.468	18	0	0	1.42632	101.829	NA	0	0
NP1_0_9	NP1	0	9	NP1_9	94	412.427	54	0	0	1.34166	94.5744	NA	0	0
NP1_0_9	NP1	0	9	NP1_9	104	351.573	44	0	0	1.40968	103.109	NA	0	0
NP1_0_9	NP1	0	9	NP1_9	117	981.557	117	0	0	1.40141	106.247	NA	0	0
NP1_0_9	NP1	0	9	NP1_9	123	95.261	12	0	0	1.49313	102.672	NA	0	0
NP1_0_9	NP1	0	9	NP1_9	131	76.302	12	0	0	1.19596	88.0157	NA	0	0
NP1_0_9	NP1	0	9	NP1_9	137	662.382	165	73	1	1.18202	115.285	12.5862	0.442424	0.00606061
NP1_0_9	NP1	0	9	NP1_9	143	564.076	72	0	0	1.36857	100.761	NA	0	0
NP1_0_9	NP1	0	9	NP1_9	149	646.499	113	0	0	0.962899	115.326	NA	0	0
NP1_0_9	NP1	0	9	NP1_9	153	65	14	0	0	0.729443	166.648	NA	0	0
NP1_0_9	NP1	0	9	NP1_9	160	361.247	37	0	0	1.73012	70.7898	NA	0	0
NP1_0_9	NP1	0	9	NP1_9	174	414.812	59	0	0	1.23309	102.018	NA	0	0
NP1_0_9	NP1	0	9	NP1_9	181	1085.68	365	190	2	0.952411	114.875	16.3793	0.520548	0.00547945
NP1_0_9	NP1	0	9	NP1_9	190	504.526	50	0	0	1.77525	81.7796	NA	0	0
NP1_0_9	NP1	0	9	NP1_9	191	282.969	39	0	0	1.28389	103.87	NA	0	0
NP1_0_9	NP1	0	9	NP1_9	205	533.702	82	0	0	1.13601	95.5783	NA	0	0
NP1_0_9	NP1	0	9	NP1_9	213	695.584	267	152	2	0.939031	109.288	13.1034	0.569288	0.00749064
NP1_0_9	NP1	0	9	NP1_9	221	84.218	8	0	0	0.961724	60.2653	NA	0	0
NP1_0_9	NP1	0	9	NP1_9	236	381.371	73	0	0	0.880922	100.322	NA	0	0
NP1_0_9	NP1	0	9	NP1_9	240	348.401	39	0	0	1.58077	74.4198	NA	0	0
NP1_0_9	NP1	0	9	NP1_9	242	662.063	132	33	1	1.11666	114.689	5.68966	0.25	0.00757576
NP1_0_9	NP1	0	9	NP1_9	249	259.069	31	0	0	1.4889	115.735	NA	0	0
NP1_0_9	NP1	0	9	NP1_9	252	148.684	21	0	0	1.28175	93.1389	NA	0	0
NP1_0_9	NP1	0	9	NP1_9	262	455.327	57	0	0	1.40187	104.102	NA	0	0
NP1_0_9	NP1	0	9	NP1_9	209	199.695	21	0	0	1.72151	132.571	NA	0	0
NP1_0_9	NP1	0	9	NP1_9	211	242.165	34	0	0	1.26522	107.386	NA	0	0
NP1_0_9	NP1	0	9	NP1_9	218	130.21	42	18	1	0.657729	80.2606	3.10345	0.428571	0.0238095
NP1_0_9	NP1	0	9	NP1_9	219	267.83	115	63	1	0.77499	108.737	10.8621	0.547826	0.00869565
NP1_0_9	NP1	0	9	NP1_9	222	677.755	91	0	0	1.2936	107.965	NA	0	0
NP1_0_9	NP1	0	9	NP1_9	231	56	7	0	0	1.45115	160.997	NA	0	0
NP1_0_9	NP1	0	9	NP1_9	246	83.828	21	3	0	0.789331	114.211	0.517241	0.142857	0
NP1_0_9	NP1	0	9	NP1_9	250	218.28	34	0	0	1.14044	73.7739	NA	0	0
NP1_0_9	NP1	0	9	NP1_9	259	398.24	52	0	0	1.33787	84.1167	NA	0	0
NP1_0_9	NP1	0	9	NP1_9	265	416.883	52	0	0	1.40933	102.18	NA	0	0
NP1_0_9	NP1	0	9	NP1_9	267	563.474	119	0	0	0.823311	96.8239	NA	0	0
NP1_90_1	NP1	90	1	NP1_1	21	402.991	58	0	0	1.21898	94.8965	NA	0	0
NP1_90_1	NP1	90	1	NP1_1	80	1345.23	999	789	3	0.958532	121.085	45.3448	0.78979	0.003003
NP1_90_1	NP1	90	1	NP1_1	81	26.009	999	992	1	0	#DIV/0!	171.034	0.992993	0.001001
NP1_90_2	NP1	90	2	NP1_2	21	239.957	32	2	0	1.26257	118.213	0.344828	0.0625	0
NP1_90_2	NP1	90	2	NP1_2	30	518.323	72	0	0	1.25867	89.1705	NA	0	0
NP1_90_2	NP1	90	2	NP1_2	34	517.196	73	0	0	1.23849	94.9793	NA	0	0
[truncated: 701 more rows]
