# Supplementary material for: Identification of Putative Neuropeptides That Alter the Behaviour of Schistosoma mansoni Cercariae
Source: Biology (Basel). 2022 Sep 12;11(9):1344. doi: 10.3390/biology11091344 (PMC9495596; doi:10.3390/biology11091344)
Supplement: Supplementary file 1 [file biology-11-01344-s001.zip › Table S7.xlsx]

## Sheet: Sheet1
Table S7. pH of MilliQ water and neuropeptide solutions (59 µg/mL) measured using a TPS pH Cube pH-mV-Temp Meter
Sample	pH
MilliQ	6.7
NP1	7.05
NP2	7.34
NP3	7.3
NP4	7.28
NP5	7.5
NP6	7.52
NP7	7.28
NP8	7.18
NP9	7.09
